# Supplementary material for: Host induced gene silencing of the Sclerotinia sclerotiorum ABHYDROLASE-3 gene reduces disease severity in Brassica napus
Source: PLoS One. 2022 Aug 26;17(8):e0261102. doi: 10.1371/journal.pone.0261102 (PMC9417021; doi:10.1371/journal.pone.0261102)
Supplement: S1 Data — (XLSX) [file pone.0261102.s011.xlsx]

## Sheet: Trimming and Alignment
Sample ID	Input read	Both surviving reads	Forward only surviving	Reverse only surviving	Dropped reads	Total surviving reads	B. napus alignment rate	%Alignments successfully assigned to gene in B. napus	S. sclerotiorum alignment rate	Alignments successfully assigned to gene in S. sclerotiorum
BN1703.2_Day0_1	18462065	15339693 (83.09%)	2220330 (12.03%)	325985 (1.77%)	576057 (3.12%)	17886008	89.98%	0.672	0.04%	108 (0.0%)
BN1703.2_Day0_2	24504589	20650324 (84.27%)	2751465 (11.23%)	438877 (1.79%)	663923 (2.71%)	23840666	90.50%	0.679	0.04%	125 (0.0%)
BN1703.2_Day0_3	43441674	36055904 (83.00%)	5196046 (11.96%)	758189 (1.75%)	1431535 (3.30%)	42010139	90.89%	0.675	0.04%	264 (0.0%)
BN1703.2_Day1_1	17962321	14591827 (81.24%)	2668468 (14.86%)	301894 (1.68%)	400132 (2.23%)	17562189	90.93%	0.688	0.41%	100971 (0.3%)
BN1703.2_Day1_2	11277000	9627303 (85.37%)	1224546 (10.86%)	165801 (1.47%)	259350 (2.30%)	11017650	91.52%	0.682	0.43%	62925 (0.3%)
BN1703.2_Day1_3	28332000	23710468 (83.69%)	3420435 (12.07%)	388791 (1.37%)	812306 (2.87%)	27519694	90.23%	0.684	1.59%	661840 (1.3%)
BN1703.2_Day7_1	18237549	16300605 (89.38%)	1464827 (8.03%)	107969 (0.59%)	364148 (2.00%)	17873401	90.83%	0.68	1.12%	294745 (0.9%)
BN1703.2_Day7_2	22566815	20056731 (88.88%)	1965841 (8.71%)	126559 (0.56%)	417684 (1.85%)	22149131	91.46%	0.689	0.64%	200715 (0.5%)
BN1703.2_Day7_3	25208048	22392651 (88.83%)	2358329 (9.36%)	143378 (0.57%)	313690 (1.24%)	24894358	92.05%	0.692	0.23%	73329 (0.2%)
Untransformed_Day0_1	12625561	10498954 (83.16%)	1522345 (12.06%)	239962 (1.90%)	364300 (2.89%)	12261261	91.33%	0.67	0.05%	48 (0.0%)
Untransformed_Day0_2	14138578	11677629 (82.59%)	1809125 (12.80%)	250920 (1.77%)	400904 (2.84%)	13737674	91.23%	0.649	0.09%	86 (0.0%)
Untransformed_Day0_3	13934259	4931432 (35.39%)	774890 (5.56%)	6391286 (45.87%)	1836651 (13.18%)	12097608	88.23%	0.614	0.05%	57 (0.0%)
Untransformed_Day1_1	32156614	26723964 (83.11%)	3997028 (12.43%)	591053 (1.84%)	844569 (2.63%)	31312045	81.38%	0.623	8.27%	3996457 (6.9%)
Untransformed_Day1_2	17626128	14701747 (83.41%)	2197224 (12.47%)	306834 (1.74%)	420323 (2.38%)	17205805	88.04%	0.67	3.00%	793791 (2.5%)
Untransformed_Day1_3	14140510	11950527 (84.51%)	1588929 (11.24%)	265701 (1.88%)	335353 (2.37%)	13805157	88.08%	0.674	3.01%	644179 (2.5%)
Untransformed_Day7_1	35441274	30633274 (86.43%)	3380542 (9.54%)	191990 (0.54%)	1235468 (3.49%)	34205806	90.57%	0.676	1.32%	661773 (1.0%)
Untransformed_Day7_2	32805000	29332948 (89.42%)	2702989 (8.24%)	184199 (0.56%)	584864 (1.78%)	32220136	88.95%	0.657	2.60%	1245745 (2.0%)
Untransformed_Day7_3	20632446	18342135 (88.90%)	1783379 (8.64%)	119010 (0.58%)	387922 (1.88%)	20244524	87.60%	0.644	3.62%	1079298 (2.8%)

## Sheet: B. napus Counts
Tracking ID	B.nap ID	Untransformed_day_0_1	Untransformed_day_0_2	Untransformed_day_0_3	Untransformed D0 average	Untransformed_day_1_1	Untransformed_day_1_2	Untransformed_day_1_3	Untransformed Day 1 average	BN1703.2_day_0_1	BN1703.2_day_0_2	BN1703.2_day_0_3	BN1703.2 D0 average	BN1703.2_day_1_1	BN1703.2_day_1_2	Bn1703.2_day_1_3	BN1703.2 D1 average	Untransformed_D7_1	Untransformed_D7_2	Untransformed_D7_3	Untransformed D7 average	Bn1703.2_D7_1	BN1703.2_D7_2	BN1703.2_D7_3	BN1703.2 D7 average
CDX75701	BnaA01g00010D	382	369	282	344.333	659	377	389	475	333	291	319	314.333	602	572	538	570.667	529	539	631	566.333	418	366	486	423.333
CDX75700	BnaA01g00020D	13	8	15	12	16	20	8	14.6667	7	8	10	8.33333	13	7	8	9.33333	3	7	7	5.66667	5	11	12	9.33333
CDX75699	BnaA01g00030D	436	407	400	414.333	472	340	261	357.667	430	408	409	415.667	378	360	416	384.667	337	390	414	380.333	472	438	460	456.667
CDX75698	BnaA01g00040D	0	0	0	0	0	0	0	0	0	0	0	0	0	0	2	0.666667	0	0	1	0.333333	0	0	1	0.333333
CDX75697	BnaA01g00050D	1882	1760	1813	1818.33	738	696	734	722.667	1928	1799	1649	1792	1174	1118	716	1002.67	1091	1389	1536	1338.67	1234	1390	1553	1392.33
CDX75696	BnaA01g00060D	124	103	116	114.333	277	171	152	200	116	124	112	117.333	137	123	216	158.667	131	119	124	124.667	111	134	126	123.667
CDX75695	BnaA01g00070D	0	0	0	0	0	0	0	0	0	0	0	0	0	0	0	0	0	1	0	0.333333	0	0	0	0
CDX75694	BnaA01g00080D	101	87	98	95.3333	37	43	35	38.3333	143	129	135	135.667	39	42	53	44.6667	76	74	92	80.6667	138	116	119	124.333
CDX75693	BnaA01g00090D	131	137	104	124	16	30	31	25.6667	110	111	105	108.667	38	47	24	36.3333	71	93	119	94.3333	168	116	157	147
CDX75692	BnaA01g00100D	188	197	175	186.667	189	138	136	154.333	170	180	163	171	223	221	158	200.667	211	201	180	197.333	196	195	221	204
CDX75691	BnaA01g00110D	0	0	2	0.666667	1	0	0	0.333333	0	0	1	0.333333	0	0	0	0	0	1	0	0.333333	0	0	0	0
CDX75690	BnaA01g00120D	25	41	42	36	22	20	19	20.3333	44	33	45	40.6667	31	29	35	31.6667	49	38	42	43	40	33	44	39
CDX75689	BnaA01g00130D	0	3	0	1	0	0	0	0	0	1	0	0.333333	1	1	0	0.666667	0	0	1	0.333333	0	1	0	0.333333
CDX75688	BnaA01g00140D	0	0	0	0	0	2	8	3.33333	0	0	0	0	0	0	0	0	1	1	3	1.66667	2	3	2	2.33333
CDX75687	BnaA01g00150D	22	20	15	19	22	14	10	15.3333	25	26	23	24.6667	24	13	11	16	13	9	16	12.6667	7	11	5	7.66667
CDX75686	BnaA01g00160D	8	0	5	4.33333	11	0	6	5.66667	2	2	2	2	0	5	3	2.66667	4	9	7	6.66667	4	4	2	3.33333
CDX75685	BnaA01g00170D	3264	3227	2911	3134	213	435	440	362.667	3437	3683	3608	3576	353	427	349	376.333	241	124	131	165.333	644	584	497	575
CDX75684	BnaA01g00180D	52	56	70	59.3333	74	71	56	67	76	59	58	64.3333	72	98	64	78	77	90	78	81.6667	67	63	94	74.6667
CDX75683	BnaA01g00190D	208	210	225	214.333	3504	2255	2412	2723.67	232	212	203	215.667	3074	3159	3667	3300	669	582	398	549.667	342	344	415	367
CDX75682	BnaA01g00200D	402	430	367	399.667	270	230	179	226.333	455	444	478	459	296	295	262	284.333	298	335	314	315.667	351	393	343	362.333
CDX75681	BnaA01g00210D	1574	1624	1622	1606.67	6054	3656	3777	4495.67	1841	1723	1741	1768.33	5934	6099	4940	5657.67	18577	15719	15258	16518	17434	17785	17804	17674.3
CDX75680	BnaA01g00220D	0	0	0	0	0	0	0	0	0	0	0	0	0	0	0	0	0	0	1	0.333333	0	0	0	0
CDX75679	BnaA01g00230D	0	0	0	0	0	0	2	0.666667	0	0	0	0	0	0	0	0	0	0	0	0	0	0	0	0
CDX75678	BnaA01g00240D	0	0	0	0	0	0	0	0	0	0	0	0	0	0	0	0	0	0	0	0	0	0	0	0
CDX75677	BnaA01g00250D	0	0	0	0	0	0	0	0	0	0	0	0	0	0	0	0	0	1	0	0.333333	0	0	0	0
CDX75676	BnaA01g00260D	13	12	15	13.3333	54	28	25	35.6667	13	3	6	7.33333	20	26	18	21.3333	76	57	51	61.3333	20	31	22	24.3333
CDX75675	BnaA01g00270D	0	0	0	0	1	0	0	0.333333	0	0	1	0.333333	0	0	0	0	3	8	0	3.66667	0	1	0	0.333333
CDX75674	BnaA01g00280D	72	58	78	69.3333	6	12	14	10.6667	90	116	96	100.667	7	12	10	9.66667	16	14	10	13.3333	15	10	14	13
CDX75673	BnaA01g00290D	79	77	88	81.3333	34	45	47	42	102	126	118	115.333	62	72	24	52.6667	48	62	67	59	78	80	107	88.3333
CDX75672	BnaA01g00300D	0	0	0	0	0	2	2	1.33333	2	4	0	2	1	0	1	0.666667	0	2	5	2.33333	1	0	4	1.66667
CDX75671	BnaA01g00310D	64	111	78	84.3333	85	43	68	65.3333	73	94	85	84	42	52	75	56.3333	138	172	224	178	164	155	167	162
CDX75670	BnaA01g00320D	64	76	57	65.6667	55	25	45	41.6667	101	111	92	101.333	45	70	50	55	35	34	23	30.6667	46	51	39	45.3333
CDX75669	BnaA01g00330D	0	0	0	0	0	0	0	0	0	0	0	0	0	0	0	0	0	0	0	0	0	0	0	0
CDX75668	BnaA01g00340D	50	41	47	46	482	326	310	372.667	48	48	55	50.3333	265	317	449	343.667	93	98	42	77.6667	52	45	47	48
CDX75667	BnaA01g00350D	0	0	0	0	0	0	0	0	0	0	0	0	0	0	0	0	0	0	0	0	0	0	0	0
CDX75666	BnaA01g00360D	40	36	15	30.3333	44	47	56	49	20	42	25	29	52	52	31	45	254	177	151	194	81	59	119	86.3333
CDX75665	BnaA01g00370D	0	0	0	0	0	2	0	0.666667	0	0	0	0	1	0	0	0.333333	0	0	0	0	0	0	0	0
CDX75664	BnaA01g00380D	345	323	308	325.333	162	166	127	151.667	449	455	400	434.667	182	192	158	177.333	272	273	330	291.667	342	324	410	358.667
CDX75663	BnaA01g00390D	1197	1121	1209	1175.67	611	542	582	578.333	1516	1415	1379	1436.67	803	845	521	723	1269	1105	1306	1226.67	1460	1337	1635	1477.33
CDX75662	BnaA01g00400D	117	137	103	119	1	2	0	1	26	46	39	37	0	2	1	1	3	8	2	4.33333	2	0	1	1
CDX75661	BnaA01g00410D	211	181	191	194.333	2529	1306	1308	1714.33	238	200	174	204	1608	1672	1487	1589	990	1053	326	789.667	227	320	552	366.333
CDX75660	BnaA01g00420D	75	71	73	73	32	36	21	29.6667	86	80	81	82.3333	44	48	24	38.6667	44	36	34	38	62	51	65	59.3333
CDX75659	BnaA01g00430D	5	11	11	9	0	8	0	2.66667	18	14	22	18	7	5	5	5.66667	4	11	16	10.3333	14	33	30	25.6667
CDX75658	BnaA01g00440D	233	223	214	223.333	131	120	109	120	265	251	258	258	288	301	166	251.667	182	189	182	184.333	225	276	269	256.667
CDX75657	BnaA01g00450D	107	71	59	79	81	109	82	90.6667	108	145	155	136	73	65	40	59.3333	56	49	94	66.3333	87	85	96	89.3333
CDX75656	BnaA01g00460D	109	109	91	103	177	110	88	125	100	77	97	91.3333	107	95	109	103.667	153	153	163	156.333	139	128	103	123.333
CDX75655	BnaA01g00470D	2	2	7	3.66667	1	0	0	0.333333	2	3	2	2.33333	1	1	1	1	0	0	0	0	1	0	0	0.333333
CDX75654	BnaA01g00480D	2	3	0	1.66667	2	2	0	1.33333	3	0	0	1	1	2	2	1.66667	5	2	1	2.66667	4	4	4	4
CDX75653	BnaA01g00490D	2	2	3	2.33333	0	0	0	0	1	1	3	1.66667	0	1	0	0.333333	1	1	0	0.666667	0	0	0	0
CDX75652	BnaA01g00500D	37	27	38	34	45	33	16	31.3333	34	32	38	34.6667	30	50	33	37.6667	42	43	40	41.6667	21	28	36	28.3333
CDX75651	BnaA01g00510D	196	222	184	200.667	192	169	162	174.333	81	89	96	88.6667	217	180	138	178.333	134	127	111	124	89	74	56	73
CDX75650	BnaA01g00520D	121	80	78	93	2	16	12	10	106	113	101	106.667	20	12	8	13.3333	32	5	7	14.6667	134	65	52	83.6667
CDX75649	BnaA01g00530D	0	0	0	0	0	0	0	0	0	0	0	0	0	0	0	0	0	0	0	0	0	0	0	0
CDX75648	BnaA01g00540D	0	0	0	0	0	0	0	0	0	0	0	0	0	0	0	0	0	0	0	0	0	0	0	0
CDX75647	BnaA01g00550D	0	0	0	0	0	0	0	0	0	0	0	0	0	0	0	0	0	0	0	0	0	0	0	0
CDX75646	BnaA01g00560D	0	0	0	0	0	0	0	0	0	0	0	0	0	0	0	0	0	0	0	0	0	0	0	0
CDX75645	BnaA01g00570D	64	61	72	65.6667	17	26	29	24	85	82	78	81.6667	30	35	40	35	16	27	25	22.6667	27	50	24	33.6667
CDX75644	BnaA01g00580D	18	14	7	13	686	311	339	445.333	1	0	1	0.666667	85	103	215	134.333	623	565	291	493	360	262	205	275.667
CDX75643	BnaA01g00590D	62	53	60	58.3333	1	6	12	6.33333	56	59	57	57.3333	6	6	3	5	19	21	24	21.3333	35	30	18	27.6667
CDX75642	BnaA01g00600D	183	178	191	184	108	118	111	112.333	253	242	254	249.667	127	133	134	131.333	240	180	184	201.333	171	210	262	214.333
CDX75641	BnaA01g00610D	531	536	512	526.333	163	183	165	170.333	570	555	585	570	248	216	204	222.667	307	387	382	358.667	276	265	288	276.333
CDX75640	BnaA01g00620D	0	0	0	0	0	0	0	0	0	0	0	0	0	0	0	0	0	0	0	0	0	0	0	0
CDX75639	BnaA01g00630D	0	0	7	2.33333	10	0	2	4	2	1	0	1	6	3	14	7.66667	0	1	1	0.666667	2	0	2	1.33333
CDX75638	BnaA01g00640D	0	2	2	1.33333	455	250	278	327.667	1	0	1	0.666667	126	131	435	230.667	39	54	16	36.3333	6	9	12	9
CDX75637	BnaA01g00650D	168	150	155	157.667	179	166	140	161.667	122	150	160	144	236	213	202	217	189	189	217	198.333	166	173	185	174.667
CDX75636	BnaA01g00660D	459	422	410	430.333	220	208	193	207	477	469	445	463.667	269	227	202	232.667	332	299	292	307.667	371	381	354	368.667
CDX75635	BnaA01g00670D	439	500	392	443.667	420	789	773	660.667	338	320	316	324.667	635	618	444	565.667	1181	1203	1592	1325.33	1460	1381	1254	1365
CDX75634	BnaA01g00680D	183	164	157	168	25	43	43	37	222	224	200	215.333	52	40	23	38.3333	47	68	59	58	63	82	77	74
CDX75633	BnaA01g00690D	0	0	0	0	321	149	142	204	0	0	0	0	135	155	370	220	52	30	17	33	32	7	7	15.3333
CDX75632	BnaA01g00700D	367	412	299	359.333	146	155	138	146.333	551	631	735	639	224	213	212	216.333	217	196	185	199.333	274	269	217	253.333
CDX75631	BnaA01g00710D	23	33	36	30.6667	1	5	4	3.33333	13	8	11	10.6667	13	6	2	7	6	5	8	6.33333	7	6	17	10
CDX75630	BnaA01g00720D	0	0	0	0	0	0	0	0	0	0	0	0	0	0	0	0	0	0	0	0	0	0	0	0
CDX75629	BnaA01g00730D	0	0	0	0	0	0	0	0	0	0	0	0	0	0	0	0	3	4	5	4	4	6	5	5
CDX75628	BnaA01g00740D	8	11	2	7	161	166	181	169.333	8	1	0	3	104	103	126	111	320	342	363	341.667	439	366	220	341.667
CDX75627	BnaA01g00750D	0	0	0	0	0	0	0	0	0	0	0	0	0	2	1	1	0	0	0	0	0	0	2	0.666667
CDX75626	BnaA01g00760D	64	68	55	62.3333	23	23	18	21.3333	103	86	90	93	27	29	15	23.6667	54	37	47	46	73	81	44	66
CDX75625	BnaA01g00770D	627	709	813	716.333	430	365	374	389.667	705	682	704	697	453	413	353	406.333	498	520	583	533.667	660	670	606	645.333
CDX75624	BnaA01g00780D	114	93	95	100.667	26	40	29	31.6667	97	120	99	105.333	71	49	31	50.3333	68	69	80	72.3333	71	94	94	86.3333
CDX75623	BnaA01g00790D	2	2	5	3	2	3	2	2.33333	11	4	4	6.33333	11	10	2	7.66667	28	68	47	47.6667	14	26	16	18.6667
CDX75622	BnaA01g00800D	67	94	77	79.3333	123	73	125	107	74	71	65	70	133	113	126	124	67	55	57	59.6667	63	60	73	65.3333
CDX75621	BnaA01g00810D	0	0	0	0	0	0	0	0	0	0	0	0	0	0	0	0	0	0	0	0	0	0	0	0
CDX75620	BnaA01g00820D	0	0	0	0	0	0	0	0	0	0	0	0	0	0	0	0	0	0	0	0	1	0	0	0.333333
CDX75619	BnaA01g00830D	2	2	0	1.33333	0	2	0	0.666667	1	5	4	3.33333	0	0	1	0.333333	0	2	0	0.666667	25	11	10	15.3333
CDX75618	BnaA01g00840D	0	0	0	0	0	0	0	0	0	0	0	0	0	0	0	0	0	0	0	0	0	0	0	0
CDX75617	BnaA01g00850D	347	296	401	348	37	45	31	37.6667	289	303	332	308	95	69	51	71.6667	47	68	89	68	134	167	190	163.667
CDX75616	BnaA01g00860D	50	33	69	50.6667	128	85	111	108	45	37	48	43.3333	378	351	193	307.333	38	40	48	42	57	77	100	78
CDX75615	BnaA01g00870D	12	21	21	18	4	6	6	5.33333	9	13	15	12.3333	6	12	6	8	10	11	11	10.6667	16	13	12	13.6667
CDX75614	BnaA01g00880D	47	53	44	48	73	48	53	58	45	59	58	54	106	88	62	85.3333	53	30	39	40.6667	49	38	61	49.3333
CDX75613	BnaA01g00890D	121	117	95	111	128	99	86	104.333	93	95	90	92.6667	68	66	80	71.3333	112	92	81	95	91	80	56	75.6667
CDX75612	BnaA01g00900D	320	261	238	273	2901	1336	1398	1878.33	444	331	310	361.667	1553	1552	1799	1634.67	2729	2798	2255	2594	1319	994	1679	1330.67
CDX75611	BnaA01g00910D	0	0	0	0	0	0	0	0	0	0	0	0	0	0	0	0	0	0	0	0	0	0	0	0
CDX75610	BnaA01g00920D	96	76	113	95	121	115	136	124	65	76	70	70.3333	34	51	82	55.6667	159	106	105	123.333	53	20	58	43.6667
CDX75609	BnaA01g00930D	215	222	197	211.333	56	61	78	65	269	305	299	291	158	159	111	142.667	105	100	161	122	156	186	287	209.667
CDX75608	BnaA01g00940D	59	46	44	49.6667	72	43	66	60.3333	36	49	71	52	93	98	77	89.3333	47	51	58	52	50	55	67	57.3333
CDX75607	BnaA01g00950D	0	0	0	0	0	0	0	0	0	0	0	0	0	0	0	0	0	0	0	0	0	0	0	0
CDX75606	BnaA01g00960D	2	2	3	2.33333	0	3	8	3.66667	3	2	2	2.33333	4	6	3	4.33333	9	10	17	12	11	21	34	22
CDX75605	BnaA01g00970D	97	56	69	74	204	130	117	150.333	91	95	84	90	255	253	190	232.667	148	142	150	146.667	116	132	192	146.667
CDX75604	BnaA01g00980D	310	349	258	305.667	185	132	164	160.333	278	341	301	306.667	87	92	138	105.667	185	179	175	179.667	137	133	144	138
CDX75603	BnaA01g00990D	463	462	503	476	297	255	236	262.667	620	619	589	609.333	536	517	293	448.667	651	793	787	743.667	695	979	908	860.667
CDX75602	BnaA01g01000D	13	17	11	13.6667	3	6	0	3	1	1	1	1	0	0	0	0	0	1	0	0.333333	0	0	1	0.333333
CDX75601	BnaA01g01010D	5	2	5	4	115	71	39	75	2	4	3	3	16	15	57	29.3333	116	98	34	82.6667	27	7	15	16.3333
CDX75600	BnaA01g01020D	151	191	183	175	110	104	88	100.667	165	168	189	174	130	149	110	129.667	124	92	101	105.667	100	119	114	111
CDX75599	BnaA01g01030D	25	35	21	27	76	65	47	62.6667	36	41	38	38.3333	59	64	87	70	66	68	45	59.6667	41	38	54	44.3333
CDX75598	BnaA01g01040D	146	117	113	125.333	1051	704	656	803.667	183	188	168	179.667	733	751	1071	851.667	624	763	360	582.333	275	335	292	300.667
CDX75597	BnaA01g01050D	2	0	2	1.33333	1	0	0	0.333333	0	1	0	0.333333	0	0	0	0	0	0	0	0	1	0	0	0.333333
CDX75596	BnaA01g01060D	0	0	0	0	0	0	0	0	0	0	0	0	0	0	1	0.333333	0	0	0	0	0	0	0	0
CDX75595	BnaA01g01070D	116	108	91	105	208	98	142	149.333	131	113	109	117.667	166	171	147	161.333	199	164	138	167	151	190	181	174
CDX75594	BnaA01g01080D	67	74	62	67.6667	152	92	66	103.333	70	63	71	68	92	88	144	108	42	60	58	53.3333	35	59	51	48.3333
CDX75593	BnaA01g01090D	12	24	2	12.6667	0	2	2	1.33333	38	24	34	32	10	10	4	8	8	2	3	4.33333	8	7	9	8
CDX75592	BnaA01g01100D	94	112	135	113.667	109	104	90	101	114	111	115	113.333	130	102	114	115.333	129	139	140	136	141	129	137	135.667
CDX75591	BnaA01g01110D	0	0	0	0	0	0	0	0	0	0	0	0	0	0	0	0	0	0	0	0	0	0	0	0
CDX75590	BnaA01g01120D	127	138	108	124.333	53	50	35	46	59	71	57	62.3333	24	31	42	32.3333	111	84	115	103.333	90	73	54	72.3333
CDX75589	BnaA01g01130D	0	0	0	0	3	2	2	2.33333	0	0	0	0	1	0	1	0.666667	1	0	0	0.333333	0	0	0	0
CDX75588	BnaA01g01140D	2	0	2	1.33333	456	140	173	256.333	3	5	3	3.66667	121	145	257	174.333	140	138	40	106	26	13	42	27
CDX75587	BnaA01g01150D	196	149	163	169.333	141	103	127	123.667	148	176	155	159.667	128	122	99	116.333	125	153	204	160.667	152	175	162	163
CDX75586	BnaA01g01160D	0	0	0	0	0	0	0	0	0	0	0	0	0	0	0	0	0	0	0	0	0	0	0	0
CDX75585	BnaA01g01170D	119	121	129	123	88	67	70	75	110	114	122	115.333	95	78	56	76.3333	98	80	63	80.3333	127	103	60	96.6667
CDX75584	BnaA01g01180D	159	178	206	181	123	98	74	98.3333	120	153	166	146.333	141	94	76	103.667	138	116	108	120.667	162	136	85	127.667
CDX75583	BnaA01g01190D	27	18	29	24.6667	69	43	55	55.6667	23	19	25	22.3333	89	95	98	94	63	61	27	50.3333	43	31	35	36.3333
CDX75582	BnaA01g01200D	23	26	20	23	75	51	45	57	32	36	19	29	63	56	93	70.6667	49	67	43	53	37	31	36	34.6667
CDX75581	BnaA01g01210D	446	433	525	468	148	149	152	149.667	445	429	461	445	182	186	115	161	245	246	257	249.333	364	337	244	315
CDX75580	BnaA01g01220D	2	5	3	3.33333	36	40	53	43	1	2	3	2	32	28	33	31	77	48	54	59.6667	37	42	21	33.3333
CDX75579	BnaA01g01230D	5	2	0	2.33333	110	43	53	68.6667	0	0	1	0.333333	31	19	92	47.3333	67	38	23	42.6667	15	14	26	18.3333
CDX75578	BnaA01g01240D	15	11	13	13	5	5	2	4	10	7	11	9.33333	1	6	5	4	5	6	13	8	14	10	14	12.6667
CDX75577	BnaA01g01250D	22	15	11	16	20	20	25	21.6667	11	22	19	17.3333	17	19	24	20	15	21	19	18.3333	27	13	19	19.6667
CDX75576	BnaA01g01260D	0	0	2	0.666667	0	0	2	0.666667	1	3	2	2	1	0	0	0.333333	5	7	7	6.33333	15	9	18	14
CDX75575	BnaA01g01270D	158	135	139	144	165	115	107	129	143	123	140	135.333	141	143	144	142.667	164	159	164	162.333	150	125	185	153.333
CDX75574	BnaA01g01280D	3	3	3	3	1	62	62	41.6667	24	32	22	26	1	1	1	1	130	226	377	244.333	753	476	783	670.667
CDX75573	BnaA01g01290D	0	0	0	0	0	0	0	0	0	0	0	0	0	0	0	0	0	0	0	0	0	0	0	0
CDX75572	BnaA01g01300D	2	6	0	2.66667	71	51	60	60.6667	13	9	3	8.33333	31	31	38	33.3333	16	17	20	17.6667	8	8	14	10
CDX75571	BnaA01g01310D	330	357	356	347.667	370	304	348	340.667	324	324	303	317	358	399	365	374	302	297	289	296	288	291	303	294
CDX75570	BnaA01g01320D	121	73	64	86	37	57	64	52.6667	32	54	62	49.3333	37	36	27	33.3333	149	112	144	135	204	138	110	150.667
CDX75569	BnaA01g01330D	199	226	176	200.333	634	413	393	480	372	423	455	416.667	1031	1065	601	899	296	264	339	299.667	330	377	312	339.667
CDX75568	BnaA01g01340D	216	181	189	195.333	109	106	99	104.667	202	190	181	191	127	158	111	132	161	189	231	193.667	235	238	229	234
CDX75567	BnaA01g01350D	0	0	0	0	0	0	0	0	0	0	0	0	0	0	0	0	0	0	0	0	0	0	0	0
CDX75566	BnaA01g01360D	15	17	18	16.6667	7	5	8	6.66667	67	24	26	39	10	3	3	5.33333	21	17	18	18.6667	22	13	8	14.3333
CDX75565	BnaA01g01370D	12	2	8	7.33333	0	2	0	0.666667	10	12	10	10.6667	0	0	0	0	0	0	0	0	2	1	0	1
CDX75564	BnaA01g01380D	0	0	0	0	0	0	0	0	0	0	1	0.333333	0	0	1	0.333333	0	0	0	0	0	1	0	0.333333
CDX75563	BnaA01g01390D	0	0	0	0	0	0	0	0	0	0	0	0	0	0	0	0	0	0	0	0	0	0	0	0
CDX75562	BnaA01g01400D	6018	5905	5520	5814.33	535	592	617	581.333	7801	8681	9483	8655	897	940	888	908.333	1774	1971	1856	1867	2350	2566	1930	2282
CDX75561	BnaA01g01410D	308	322	292	307.333	214	171	144	176.333	313	329	308	316.667	223	189	182	198	338	319	308	321.667	332	324	314	323.333
CDX75560	BnaA01g01420D	323	352	370	348.333	157	112	144	137.667	422	478	449	449.667	284	309	161	251.333	275	230	252	252.333	269	297	398	321.333
CDX75559	BnaA01g01430D	169	182	170	173.667	41	62	66	56.3333	215	254	259	242.667	127	92	43	87.3333	73	86	99	86	196	168	158	174
CDX75558	BnaA01g01440D	0	3	0	1	0	2	4	2	0	0	2	0.666667	0	0	1	0.333333	6	3	3	4	2	4	1	2.33333
CDX75557	BnaA01g01450D	52	53	60	55	23	20	18	20.3333	64	50	39	51	17	12	19	16	25	45	40	36.6667	37	36	46	39.6667
CDX75556	BnaA01g01460D	275	254	274	267.667	148	116	125	129.667	255	268	247	256.667	166	174	127	155.667	149	133	195	159	223	220	189	210.667
CDX75555	BnaA01g01470D	300	331	300	310.333	3778	2490	2317	2861.67	450	392	403	415	6415	6630	3976	5673.67	788	797	542	709	417	545	755	572.333
CDX75554	BnaA01g01480D	62	70	82	71.3333	15	43	64	40.6667	84	79	94	85.6667	30	30	27	29	77	123	150	116.667	158	165	146	156.333
CDX75553	BnaA01g01490D	5	3	5	4.33333	0	0	2	0.666667	14	8	11	11	8	10	2	6.66667	0	0	0	0	0	0	0	0
CDX75552	BnaA01g01500D	92	84	116	97.3333	62	51	37	50	92	103	95	96.6667	86	58	65	69.6667	45	63	48	52	56	49	72	59
CDX75551	BnaA01g01510D	0	0	0	0	0	2	0	0.666667	0	0	0	0	1	1	1	1	0	0	0	0	0	0	0	0
CDX75550	BnaA01g01520D	424	409	367	400	244	250	201	231.667	455	433	480	456	291	300	215	268.667	501	438	345	428	547	585	400	510.667
CDX75549	BnaA01g01530D	0	0	0	0	0	0	0	0	0	0	0	0	0	0	0	0	0	0	0	0	0	0	0	0
CDX75548	BnaA01g01540D	45	47	46	46	19	31	25	25	51	47	48	48.6667	14	19	27	20	57	37	60	51.3333	52	27	35	38
CDX75547	BnaA01g01550D	243	219	206	222.667	63	53	51	55.6667	285	265	266	272	66	43	60	56.3333	197	160	151	169.333	134	109	79	107.333
CDX75546	BnaA01g01560D	315	372	344	343.667	973	738	660	790.333	245	216	245	235.333	746	780	817	781	491	418	339	416	281	277	245	267.667
CDX75545	BnaA01g01570D	813	870	729	804	43	101	90	78	272	316	302	296.667	113	133	96	114	488	436	545	489.667	603	496	437	512
CDX75544	BnaA01g01580D	25	38	36	33	11	9	12	10.6667	20	21	26	22.3333	11	9	14	11.3333	10	11	18	13	9	18	16	14.3333
CDX75543	BnaA01g01590D	42	62	62	55.3333	38	28	29	31.6667	85	74	81	80	51	38	38	42.3333	56	49	54	53	68	52	72	64
CDX75542	BnaA01g01600D	45	36	57	46	22	14	16	17.3333	66	97	64	75.6667	18	29	35	27.3333	1	7	11	6.33333	23	25	17	21.6667
CDX75541	BnaA01g01610D	0	0	0	0	0	0	0	0	0	0	0	0	0	0	0	0	0	0	0	0	0	2	0	0.666667
CDX75540	BnaA01g01620D	47	58	88	64.3333	80	61	53	64.6667	49	68	71	62.6667	241	234	108	194.333	96	74	100	90	163	265	379	269
CDX75539	BnaA01g01630D	230	213	193	212	33	51	60	48	190	258	291	246.333	65	72	59	65.3333	85	76	103	88	138	101	101	113.333
CDX75538	BnaA01g01640D	13	18	13	14.6667	5	6	12	7.66667	28	35	31	31.3333	4	9	4	5.66667	30	27	35	30.6667	28	27	22	25.6667
CDX75537	BnaA01g01650D	230	232	191	217.667	422	242	265	309.667	232	237	235	234.667	379	382	314	358.333	354	424	311	363	320	351	271	314
CDX75536	BnaA01g01660D	199	238	196	211	284	176	195	218.333	259	241	233	244.333	245	307	218	256.667	368	442	293	367.667	299	320	248	289
CDX75535	BnaA01g01670D	563	483	460	502	224	143	173	180	535	459	422	472	205	217	216	212.667	385	387	402	391.333	375	361	449	395
CDX75534	BnaA01g01680D	74	50	69	64.3333	317	185	179	227	47	46	59	50.6667	298	302	260	286.667	101	117	90	102.667	53	63	87	67.6667
CDX75533	BnaA01g01690D	164	159	126	149.667	36	43	41	40	170	190	195	185	69	73	41	61	125	166	131	140.667	116	113	126	118.333
CDX75532	BnaA01g01700D	2592	2621	2408	2540.33	5290	3541	3794	4208.33	2606	2591	2664	2620.33	4353	4377	3534	4088	4549	4930	3285	4254.67	3016	3254	2982	3084
CDX75531	BnaA01g01710D	0	0	0	0	0	0	0	0	0	0	0	0	0	0	0	0	0	0	0	0	0	0	0	0
CDX75530	BnaA01g01720D	0	0	0	0	0	0	0	0	0	0	0	0	0	0	0	0	0	0	0	0	0	0	0	0
CDX75529	BnaA01g01730D	0	0	0	0	0	0	0	0	0	0	0	0	0	0	0	0	0	0	0	0	0	0	0	0
CDX75528	BnaA01g01740D	0	0	0	0	0	0	0	0	0	0	0	0	0	0	0	0	0	0	0	0	0	0	0	0
CDX75527	BnaA01g01750D	474	462	490	475.333	170	174	175	173	522	500	537	519.667	200	214	181	198.333	392	323	384	366.333	316	321	322	319.667
CDX75526	BnaA01g01760D	42	29	47	39.3333	36	34	41	37	34	36	29	33	59	49	31	46.3333	29	39	42	36.6667	37	44	43	41.3333
CDX75525	BnaA01g01770D	0	2	2	1.33333	0	0	0	0	2	3	3	2.66667	0	0	1	0.333333	0	1	1	0.666667	2	1	1	1.33333
CDX75524	BnaA01g01780D	0	0	0	0	0	0	2	0.666667	0	0	0	0	3	2	1	2	16	14	0	10	0	2	29	10.3333
CDX75523	BnaA01g01790D	260	226	286	257.333	118	84	82	94.6667	215	197	205	205.667	86	86	118	96.6667	175	196	198	189.667	146	142	123	137
CDX75522	BnaA01g01800D	503	577	493	524.333	147	134	128	136.333	220	262	267	249.667	197	206	109	170.667	203	219	267	229.667	262	264	406	310.667
CDX75521	BnaA01g01810D	84	68	73	75	16	20	16	17.3333	118	103	107	109.333	32	43	20	31.6667	25	66	105	65.3333	134	147	206	162.333
CDX75520	BnaA01g01820D	0	0	0	0	0	0	0	0	0	0	0	0	0	0	0	0	0	0	0	0	0	0	0	0
CDX75519	BnaA01g01830D	0	0	0	0	2	0	0	0.666667	0	1	3	1.33333	0	0	1	0.333333	0	0	0	0	0	0	0	0
CDX75518	BnaA01g01840D	0	0	0	0	0	0	0	0	0	0	0	0	0	0	0	0	0	0	0	0	0	0	0	0
CDX75517	BnaA01g01850D	0	0	0	0	0	0	0	0	0	0	0	0	0	0	0	0	0	0	0	0	0	0	0	0
CDX75516	BnaA01g01860D	0	0	0	0	0	0	0	0	0	0	0	0	0	0	0	0	0	0	0	0	0	0	0	0
CDX75515	BnaA01g01870D	8	15	16	13	59	36	39	44.6667	20	18	17	18.3333	45	47	52	48	96	86	127	103	63	85	85	77.6667
CDX75514	BnaA01g01880D	3	15	10	9.33333	12	8	12	10.6667	11	7	10	9.33333	18	21	15	18	9	11	17	12.3333	12	11	14	12.3333
CDX75513	BnaA01g01890D	2	2	0	1.33333	50	28	21	33	1	0	3	1.33333	39	19	32	30	58	32	39	43	9	13	23	15
CDX75512	BnaA01g01900D	245	296	214	251.667	331	241	273	281.667	202	229	237	222.667	346	341	362	349.667	202	206	238	215.333	189	202	190	193.667
CDX75511	BnaA01g01910D	25	14	41	26.6667	65	40	55	53.3333	39	37	31	35.6667	137	127	77	113.667	38	42	57	45.6667	59	63	95	72.3333
CDX75510	BnaA01g01920D	34	46	49	43	32	25	35	30.6667	33	39	38	36.6667	51	48	40	46.3333	28	29	21	26	30	28	30	29.3333
CDX75509	BnaA01g01930D	3	8	8	6.33333	23	23	19	21.6667	5	5	7	5.66667	11	10	21	14	9	7	15	10.3333	15	10	5	10
CDX75508	BnaA01g01940D	0	3	0	1	7	2	4	4.33333	3	2	3	2.66667	6	10	4	6.66667	3	0	3	2	2	6	9	5.66667
CDX75507	BnaA01g01950D	159	137	108	134.667	94	85	82	87	136	142	160	146	121	98	95	104.667	122	157	119	132.667	156	138	183	159
CDX75506	BnaA01g01960D	111	79	67	85.6667	28	34	33	31.6667	167	163	154	161.333	34	37	29	33.3333	35	32	30	32.3333	42	49	48	46.3333
CDX75505	BnaA01g01970D	64	68	41	57.6667	130	89	80	99.6667	60	59	58	59	126	126	134	128.667	187	213	131	177	138	118	101	119
CDX75504	BnaA01g01980D	855	723	702	760	759	618	629	668.667	915	936	870	907	574	593	579	582	725	836	594	718.333	560	525	670	585
CDX75503	BnaA01g01990D	34	43	49	42	9	14	16	13	72	85	85	80.6667	11	19	14	14.6667	30	13	10	17.6667	19	24	34	25.6667
CDX75502	BnaA01g02000D	0	0	0	0	0	0	0	0	0	0	0	0	0	0	0	0	0	0	0	0	0	0	0	0
CDX75501	BnaA01g02010D	0	0	0	0	0	0	0	0	0	0	0	0	0	0	0	0	0	0	0	0	0	0	0	0
CDX75500	BnaA01g02020D	60	58	39	52.3333	85	67	53	68.3333	75	74	73	74	96	99	75	90	61	60	80	67	78	75	72	75
CDX75499	BnaA01g02030D	2	3	3	2.66667	0	2	2	1.33333	2	3	3	2.66667	0	2	0	0.666667	1	1	1	1	0	2	2	1.33333
CDX75498	BnaA01g02040D	144	131	109	128	1675	1008	896	1193	220	205	240	221.667	963	1016	1420	1133	599	712	235	515.333	243	316	315	291.333
CDX75497	BnaA01g02050D	395	396	369	386.667	495	349	343	395.667	472	551	494	505.667	535	523	482	513.333	454	457	458	456.333	494	521	491	502
CDX75496	BnaA01g02060D	1011	1106	844	987	285	337	422	348	515	581	879	658.333	291	296	265	284	115	271	296	227.333	382	370	233	328.333
CDX75495	BnaA01g02070D	30	30	29	29.6667	12	16	16	14.6667	27	36	37	33.3333	34	34	14	27.3333	26	25	29	26.6667	28	36	35	33
CDX75494	BnaA01g02080D	136	131	132	133	6	16	10	10.6667	189	188	227	201.333	18	17	13	16	18	20	23	20.3333	34	37	24	31.6667
CDX75493	BnaA01g02090D	2470	2489	2434	2464.33	1711	1705	1764	1726.67	2315	2261	2228	2268	1656	1661	1745	1687.33	2044	2390	2731	2388.33	2755	3038	2653	2815.33
CDX75492	BnaA01g02100D	1592	1737	1426	1585	452	447	409	436	1593	1716	1827	1712	657	584	469	570	838	745	743	775.333	1061	1260	989	1103.33
CDX75491	BnaA01g02110D	99	91	91	93.6667	21	33	23	25.6667	82	84	98	88	42	45	40	42.3333	45	46	51	47.3333	42	52	41	45
CDX75490	BnaA01g02120D	189	158	209	185.333	54	70	72	65.3333	174	209	219	200.667	126	78	56	86.6667	95	62	81	79.3333	118	145	157	140
CDX75489	BnaA01g02130D	50	53	39	47.3333	18	22	12	17.3333	34	27	28	29.6667	14	12	10	12	34	33	37	34.6667	43	20	22	28.3333
CDX75488	BnaA01g02140D	0	0	0	0	0	0	0	0	0	0	0	0	0	0	0	0	0	0	0	0	0	0	0	0
CDX75487	BnaA01g02150D	99	181	165	148.333	83	99	107	96.3333	186	192	197	191.667	120	109	108	112.333	163	150	163	158.667	243	260	197	233.333
CDX75486	BnaA01g02160D	216	204	166	195.333	922	463	512	632.333	198	204	229	210.333	797	714	742	751	275	320	224	273	213	212	241	222
CDX75485	BnaA01g02170D	134	135	132	133.667	203	135	107	148.333	188	187	195	190	226	257	174	219	185	158	172	171.667	130	169	245	181.333
CDX75484	BnaA01g02180D	402	398	419	406.333	210	216	206	210.667	339	412	393	381.333	257	255	220	244	249	230	276	251.667	335	307	298	313.333
CDX75483	BnaA01g02190D	325	290	333	316	815	463	485	587.667	389	415	401	401.667	757	816	847	806.667	449	483	436	456	342	456	533	443.667
CDX75482	BnaA01g02200D	0	0	0	0	0	0	0	0	0	0	0	0	0	0	0	0	0	0	0	0	1	0	0	0.333333
CDX75481	BnaA01g02210D	3	3	8	4.66667	0	5	2	2.33333	9	11	7	9	0	0	2	0.666667	0	3	2	1.66667	21	11	12	14.6667
CDX75480	BnaA01g02220D	164	159	181	168	50	39	60	49.6667	181	167	172	173.333	86	93	55	78	92	94	120	102	146	113	130	129.667
CDX75479	BnaA01g02230D	0	2	0	0.666667	0	0	2	0.666667	0	0	0	0	1	0	1	0.666667	0	0	0	0	0	0	0	0
CDX75478	BnaA01g02240D	233	299	250	260.667	85	132	115	110.667	155	169	159	161	430	328	150	302.667	300	273	377	316.667	507	589	681	592.333
CDX75477	BnaA01g02250D	169	217	116	167.333	29	75	82	62	151	254	200	201.667	38	29	29	32	21	9	24	18	1	3	4	2.66667
CDX75476	BnaA01g02260D	116	150	137	134.333	154	101	134	129.667	145	139	141	141.667	334	327	184	281.667	108	146	159	137.667	132	168	189	163
CDX75475	BnaA01g02270D	246	220	199	221.667	75	64	56	65	305	320	289	304.667	229	212	107	182.667	83	62	66	70.3333	135	320	266	240.333
CDX75474	BnaA01g02280D	0	0	3	1	1	0	0	0.333333	1	0	1	0.666667	0	1	3	1.33333	0	0	0	0	0	0	0	0
CDX75473	BnaA01g02290D	40	50	42	44	252	154	148	184.667	39	44	42	41.6667	196	199	208	201	58	70	59	62.3333	46	51	57	51.3333
CDX75472	BnaA01g02300D	228	281	237	248.667	348	189	228	255	299	257	246	267.333	272	282	229	261	473	445	341	419.667	348	383	353	361.333
CDX75471	BnaA01g02310D	0	0	0	0	0	0	0	0	0	0	0	0	0	2	0	0.666667	0	0	1	0.333333	0	2	2	1.33333
CDX75470	BnaA01g02320D	0	0	0	0	3	2	2	2.33333	0	0	4	1.33333	1	1	2	1.33333	1	1	0	0.666667	1	0	1	0.666667
CDX75469	BnaA01g02330D	3	18	10	10.3333	9	3	6	6	8	13	11	10.6667	6	8	13	9	8	4	10	7.33333	16	16	10	14
CDX75468	BnaA01g02340D	1230	1200	1092	1174	4175	2421	2504	3033.33	1052	1158	1137	1115.67	1921	1974	2519	2138	2767	3161	2454	2794	1657	1192	1051	1300
CDX75467	BnaA01g02350D	62	47	55	54.6667	7	9	2	6	97	67	48	70.6667	11	10	9	10	47	29	59	45	77	77	63	72.3333
CDX75466	BnaA01g02360D	0	0	0	0	1	2	0	1	1	2	1	1.33333	3	0	0	1	0	0	1	0.333333	1	2	1	1.33333
CDX75465	BnaA01g02370D	114	115	135	121.333	12	42	29	27.6667	132	129	125	128.667	16	24	22	20.6667	43	43	64	50	91	98	103	97.3333
CDX75464	BnaA01g02380D	0	0	0	0	0	0	0	0	0	1	0	0.333333	1	1	1	1	0	0	0	0	0	0	1	0.333333
CDX75463	BnaA01g02390D	0	0	0	0	1	3	2	2	0	2	0	0.666667	3	2	3	2.66667	0	0	1	0.333333	1	2	0	1
CDX75462	BnaA01g02400D	0	0	0	0	0	0	0	0	0	0	0	0	0	0	0	0	0	0	0	0	0	0	0	0
CDX75461	BnaA01g02410D	0	0	0	0	0	2	0	0.666667	0	0	0	0	0	0	0	0	0	0	0	0	0	0	0	0
CDX75460	BnaA01g02420D	0	0	0	0	0	0	0	0	0	4	4	2.66667	1	0	1	0.666667	1	1	1	1	1	0	1	0.666667
CDX75459	BnaA01g02430D	2	6	8	5.33333	4	8	10	7.33333	9	6	9	8	17	26	14	19	8	5	12	8.33333	4	7	14	8.33333
CDX75458	BnaA01g02440D	59	64	69	64	122	90	99	103.667	86	88	78	84	133	112	121	122	61	39	39	46.3333	50	50	42	47.3333
CDX75457	BnaA01g02450D	0	0	0	0	3	2	4	3	0	0	0	0	0	0	4	1.33333	3	1	0	1.33333	0	0	0	0
CDX75456	BnaA01g02460D	2	3	5	3.33333	1	0	0	0.333333	2	5	5	4	0	1	0	0.333333	0	0	0	0	1	0	1	0.666667
CDX75455	BnaA01g02470D	45	55	42	47.3333	229	101	111	147	56	59	51	55.3333	207	186	166	186.333	93	123	98	104.667	62	76	88	75.3333
CDX75454	BnaA01g02480D	149	147	137	144.333	122	70	64	85.3333	97	108	108	104.333	102	130	128	120	88	101	64	84.3333	55	69	86	70
CDX75453	BnaA01g02490D	278	248	256	260.667	2007	1168	1201	1458.67	224	268	256	249.333	1308	1357	1670	1445	372	428	400	400	282	246	368	298.667
CDX75452	BnaA01g02500D	201	176	181	186	283	177	189	216.333	200	190	173	187.667	238	165	223	208.667	189	222	205	205.333	196	179	182	185.667
CDX75451	BnaA01g02510D	0	0	0	0	1	0	0	0.333333	0	2	1	1	1	0	1	0.666667	0	0	2	0.666667	0	1	1	0.666667
CDX75450	BnaA01g02520D	23	30	44	32.3333	170	116	76	120.667	57	58	49	54.6667	90	106	127	107.667	57	65	74	65.3333	68	68	62	66
CDX75449	BnaA01g02530D	516	589	437	514	260	176	169	201.667	352	321	315	329.333	278	270	223	257	464	387	438	429.667	337	261	307	301.667
CDX75448	BnaA01g02540D	253	197	256	235.333	290	235	241	255.333	220	203	212	211.667	217	255	280	250.667	173	182	242	199	193	168	168	176.333
CDX75447	BnaA01g02550D	92	87	127	102	14	28	18	20	56	59	67	60.6667	10	19	23	17.3333	32	41	56	43	49	35	34	39.3333
CDX75446	BnaA01g02560D	0	0	0	0	0	0	0	0	0	0	0	0	0	0	0	0	0	0	0	0	0	0	0	0
CDX75445	BnaA01g02570D	1879	1842	1991	1904	614	531	508	551	1998	1940	2051	1996.33	903	923	861	895.667	1268	1195	1338	1267	1477	1320	1458	1418.33
CDX75444	BnaA01g02580D	18	38	23	26.3333	41	5	6	17.3333	48	34	27	36.3333	25	31	42	32.6667	116	114	73	101	56	58	80	64.6667
CDX75443	BnaA01g02590D	37	35	41	37.6667	120	67	68	85	36	54	41	43.6667	109	102	113	108	45	42	40	42.3333	48	31	43	40.6667
CDX75442	BnaA01g02600D	35	32	42	36.3333	3	5	4	4	44	47	47	46	3	5	3	3.66667	5	4	6	5	16	7	6	9.66667
CDX75441	BnaA01g02610D	34	39	28	33.6667	37	30	27	31.3333	35	41	25	33.6667	55	50	22	42.3333	32	29	26	29	35	27	31	31
CDX75440	BnaA01g02620D	158	123	173	151.333	140	222	239	200.333	107	114	105	108.667	118	122	178	139.333	193	275	137	201.667	70	47	131	82.6667
CDX75439	BnaA01g02630D	139	132	124	131.667	11	17	14	14	139	130	152	140.333	30	44	28	34	44	31	58	44.3333	91	69	72	77.3333
CDX75438	BnaA01g02640D	622	645	529	598.667	408	303	310	340.333	667	636	728	677	449	421	354	408	442	428	508	459.333	617	529	528	558
CDX75437	BnaA01g02650D	992	996	868	952	623	666	681	656.667	1150	974	823	982.333	1112	1044	678	944.667	1075	1292	1590	1319	1251	1590	977	1272.67
CDX75436	BnaA01g02660D	246	269	230	248.333	546	404	454	468	227	232	229	229.333	405	388	464	419	527	498	471	498.667	358	404	366	376
CDX75435	BnaA01g02670D	1445	1507	1356	1436	1742	1314	1328	1461.33	1482	1686	1615	1594.33	1762	1957	1425	1714.67	1626	1656	1468	1583.33	1529	1525	1462	1505.33
CDX75434	BnaA01g02680D	0	0	0	0	0	0	0	0	0	0	0	0	0	0	0	0	1	0	0	0.333333	0	0	0	0
CDX75433	BnaA01g02690D	250	264	279	264.333	158	185	183	175.333	177	200	181	186	292	322	134	249.333	221	152	162	178.333	185	219	255	219.667
CDX75432	BnaA01g02700D	0	0	0	0	0	0	0	0	0	0	0	0	0	0	0	0	0	0	0	0	0	0	0	0
CDX75431	BnaA01g02710D	10	15	7	10.6667	15	22	18	18.3333	7	6	1	4.66667	8	17	15	13.3333	15	13	14	14	7	10	5	7.33333
CDX75430	BnaA01g02720D	516	709	388	537.667	797	645	662	701.333	25	32	26	27.6667	450	421	584	485	2707	2992	3019	2906	2267	1874	1365	1835.33
CDX75429	BnaA01g02730D	0	0	0	0	0	0	0	0	0	0	0	0	0	0	0	0	0	0	0	0	0	0	0	0
CDX75428	BnaA01g02740D	282	281	240	267.667	538	499	493	510	194	187	193	191.333	391	405	506	434	1002	1067	990	1019.67	866	760	636	754
CDX75427	BnaA01g02750D	0	0	0	0	1	0	0	0.333333	0	0	0	0	0	0	0	0	1	1	0	0.666667	0	0	0	0
CDX75426	BnaA01g02760D	0	0	0	0	0	0	0	0	0	0	0	0	0	0	0	0	0	0	0	0	1	0	0	0.333333
CDX75425	BnaA01g02770D	191	167	176	178	132	103	93	109.333	211	202	220	211	107	110	118	111.667	211	205	200	205.333	223	235	177	211.667
CDX75424	BnaA01g02780D	84	62	72	72.6667	113	76	60	83	119	100	105	108	75	65	88	76	117	216	124	152.333	98	109	64	90.3333
CDX75423	BnaA01g02790D	34	36	38	36	35	28	19	27.3333	60	54	58	57.3333	32	40	40	37.3333	34	45	38	39	47	30	36	37.6667
CDX75422	BnaA01g02800D	166	159	171	165.333	163	96	111	123.333	181	215	189	195	131	108	155	131.333	155	184	148	162.333	143	172	133	149.333
CDX75421	BnaA01g02810D	54	65	44	54.3333	91	95	107	97.6667	65	67	53	61.6667	69	87	124	93.3333	59	51	49	53	60	39	39	46
CDX75420	BnaA01g02820D	131	118	127	125.333	138	82	72	97.3333	124	148	126	132.667	113	88	128	109.667	120	139	103	120.667	117	111	110	112.667
CDX75419	BnaA01g02830D	124	112	98	111.333	331	227	230	262.667	134	119	124	125.667	258	252	309	273	194	203	215	204	169	167	163	166.333
CDX75418	BnaA01g02840D	59	73	93	75	82	50	43	58.3333	57	82	62	67	72	74	69	71.6667	56	58	68	60.6667	52	56	69	59
CDX75417	BnaA01g02850D	32	29	26	29	32	50	29	37	16	20	16	17.3333	54	52	30	45.3333	14	9	5	9.33333	8	17	26	17
CDX75416	BnaA01g02860D	142	155	126	141	62	99	97	86	88	83	81	84	150	158	49	119	235	264	334	277.667	184	205	249	212.667
CDX75415	BnaA01g02870D	0	0	0	0	1	0	0	0.333333	1	0	0	0.333333	0	0	0	0	0	0	0	0	0	0	0	0
CDX75414	BnaA01g02880D	57	61	70	62.6667	23	33	21	25.6667	41	24	39	34.6667	32	29	29	30	150	116	210	158.667	78	42	45	55
CDX75413	BnaA01g02890D	5	9	15	9.66667	1270	614	646	843.333	9	10	5	8	173	130	548	283.667	373	354	168	298.333	163	96	105	121.333
CDX75412	BnaA01g02900D	75	65	70	70	94	47	31	57.3333	55	58	54	55.6667	76	84	94	84.6667	71	80	85	78.6667	81	99	98	92.6667
CDX75411	BnaA01g02910D	87	67	57	70.3333	21	39	37	32.3333	83	110	97	96.6667	39	41	25	35	33	28	36	32.3333	39	42	40	40.3333
CDX75410	BnaA01g02920D	67	79	55	67	180	104	68	117.333	80	70	73	74.3333	152	101	124	125.667	71	88	92	83.6667	75	87	89	83.6667
CDX75409	BnaA01g02930D	457	507	423	462.333	17875	9700	9717	12430.7	497	597	648	580.667	7314	7133	11513	8653.33	1008	1643	535	1062	486	462	372	440
CDX75408	BnaA01g02940D	526	495	406	475.667	100	113	128	113.667	457	464	459	460	126	131	107	121.333	240	201	250	230.333	295	253	284	277.333
CDX75407	BnaA01g02950D	593	570	504	555.667	1164	666	609	813	723	719	747	729.667	828	882	889	866.333	975	1079	899	984.333	788	781	696	755
CDX75406	BnaA01g02960D	0	0	0	0	0	0	0	0	0	0	0	0	1	0	0	0.333333	0	0	0	0	0	0	0	0
CDX75405	BnaA01g02970D	45	58	47	50	19	19	16	18	32	50	46	42.6667	25	31	27	27.6667	42	43	53	46	36	30	48	38
CDX75404	BnaA01g02980D	188	187	127	167.333	495	308	306	369.667	123	87	83	97.6667	285	294	372	317	1263	807	765	945	410	396	264	356.667
CDX75403	BnaA01g02990D	40	49	75	54.6667	71	36	53	53.3333	75	55	74	68	63	45	65	57.6667	76	89	94	86.3333	103	89	61	84.3333
CDX75402	BnaA01g03000D	0	0	3	1	0	3	0	1	0	2	0	0.666667	1	0	0	0.333333	3	1	1	1.66667	0	0	1	0.333333
CDX75401	BnaA01g03010D	307	346	294	315.667	2275	1320	1425	1673.33	183	166	158	169	1106	972	2184	1420.67	826	1106	735	889	784	715	436	645
CDX75400	BnaA01g03020D	10	8	21	13	2013	847	841	1233.67	13	15	12	13.3333	790	701	1846	1112.33	90	187	31	102.667	29	22	11	20.6667
CDX75399	BnaA01g03030D	0	0	0	0	0	0	0	0	2	4	6	4	4	1	1	2	1	0	1	0.666667	6	2	2	3.33333
CDX75398	BnaA01g03040D	42	47	29	39.3333	33	25	14	24	36	36	42	38	24	23	48	31.6667	39	44	40	41	63	67	40	56.6667
CDX75397	BnaA01g03050D	893	808	804	835	1945	1199	1123	1422.33	983	1103	1009	1031.67	1351	1244	1433	1342.67	2701	2703	2164	2522.67	1844	1815	1818	1825.67
CDX75396	BnaA01g03060D	915	946	800	887	553	691	695	646.333	758	743	756	752.333	870	816	429	705	686	362	239	429	455	666	727	616
CDX75395	BnaA01g03070D	164	123	142	143	117	87	80	94.6667	130	141	122	131	147	149	128	141.333	220	236	208	221.333	216	229	190	211.667
CDX75394	BnaA01g03080D	3	2	8	4.33333	8	2	4	4.66667	1	1	3	1.66667	1	1	8	3.33333	18	25	21	21.3333	20	21	28	23
CDX75393	BnaA01g03090D	0	2	0	0.666667	0	2	0	0.666667	0	1	0	0.333333	0	1	0	0.333333	1	1	0	0.666667	1	0	0	0.333333
CDX75392	BnaA01g03100D	10	24	5	13	0	2	4	2	5	4	9	6	1	0	0	0.333333	0	0	0	0	2	0	0	0.666667
CDX75391	BnaA01g03110D	5	2	7	4.66667	5	6	6	5.66667	6	8	7	7	4	1	5	3.33333	5	7	14	8.66667	13	16	10	13
CDX75390	BnaA01g03120D	13	33	31	25.6667	154	103	95	117.333	33	25	31	29.6667	135	150	136	140.333	47	66	62	58.3333	60	50	52	54
CDX75389	BnaA01g03130D	64	64	69	65.6667	133	121	105	119.667	42	46	49	45.6667	109	117	166	130.667	173	175	196	181.333	144	139	143	142
CDX75388	BnaA01g03140D	0	0	2	0.666667	1	2	2	1.66667	0	0	0	0	1	0	0	0.333333	0	0	0	0	0	2	0	0.666667
CDX75387	BnaA01g03150D	277	264	290	277	1847	1143	1137	1375.67	251	229	242	240.667	1722	1695	1948	1788.33	396	469	419	428	298	251	309	286
CDX75386	BnaA01g03160D	0	0	0	0	0	0	0	0	0	0	0	0	0	0	0	0	0	0	0	0	0	0	0	0
CDX75385	BnaA01g03170D	0	0	0	0	0	0	0	0	0	0	0	0	0	0	0	0	0	0	0	0	0	0	0	0
CDX75384	BnaA01g03180D	0	0	0	0	0	0	0	0	0	0	0	0	0	0	0	0	0	0	0	0	0	0	0	0
CDX75383	BnaA01g03190D	0	0	0	0	0	0	0	0	0	0	0	0	0	0	0	0	0	0	0	0	0	0	0	0
CDX75382	BnaA01g03200D	13	6	13	10.6667	1	11	14	8.66667	11	11	13	11.6667	7	1	0	2.66667	33	0	5	12.6667	0	0	2	0.666667
CDX75381	BnaA01g03210D	102	82	111	98.3333	63	23	41	42.3333	83	88	70	80.3333	61	63	46	56.6667	56	77	79	70.6667	53	92	78	74.3333
CDX75380	BnaA01g03220D	2	3	0	1.66667	12	9	6	9	1	0	2	1	3	0	4	2.33333	1	1	1	1	0	0	0	0
CDX75379	BnaA01g03230D	144	125	104	124.333	185	155	115	151.667	124	127	123	124.667	229	178	156	187.667	163	159	122	148	100	114	108	107.333
CDX75378	BnaA01g03240D	355	279	405	346.333	87	112	123	107.333	348	326	312	328.667	145	148	100	131	284	249	296	276.333	321	238	297	285.333
CDX75377	BnaA01g03250D	0	0	0	0	0	0	2	0.666667	0	0	0	0	0	0	0	0	0	0	0	0	0	0	0	0
CDX75376	BnaA01g03260D	0	0	0	0	7816	5040	4877	5911	5	4	4	4.33333	1972	1880	4441	2764.33	37364	18624	21257	25748.3	10690	6457	16082	11076.3
CDX75375	BnaA01g03270D	372	387	351	370	399	276	327	334	336	374	393	367.667	391	419	369	393	389	380	352	373.667	360	369	409	379.333
CDX75374	BnaA01g03280D	85	100	95	93.3333	120	87	62	89.6667	74	102	94	90	121	90	125	112	85	84	63	77.3333	107	74	72	84.3333
CDX75373	BnaA01g03290D	3	0	0	1	11	2	8	7	0	0	0	0	11	6	8	8.33333	0	4	3	2.33333	1	2	2	1.66667
CDX75372	BnaA01g03300D	0	0	0	0	0	0	0	0	0	0	0	0	0	0	0	0	1	0	0	0.333333	0	0	0	0
CDX75371	BnaA01g03310D	18	17	15	16.6667	1	2	4	2.33333	24	25	26	25	0	5	3	2.66667	11	4	9	8	21	11	11	14.3333
CDX75370	BnaA01g03320D	424	377	416	405.667	989	570	578	712.333	397	400	420	405.667	702	748	772	740.667	488	474	375	445.667	445	463	402	436.667
CDX75369	BnaA01g03330D	149	184	183	172	64	50	39	51	170	162	193	175	92	85	59	78.6667	91	136	160	129	142	167	201	170
CDX75368	BnaA01g03340D	64	56	39	53	14	14	23	17	39	46	36	40.3333	11	17	21	16.3333	53	42	53	49.3333	40	46	68	51.3333
CDX75367	BnaA01g03350D	44	41	60	48.3333	41	22	23	28.6667	35	33	38	35.3333	23	33	33	29.6667	40	63	53	52	39	42	45	42
CDX75366	BnaA01g03360D	3	0	5	2.66667	31	12	21	21.3333	10	12	13	11.6667	21	16	23	20	9	11	12	10.6667	15	15	5	11.6667
CDX75365	BnaA01g03370D	136	134	170	146.667	136	96	93	108.333	133	119	123	125	134	140	135	136.333	153	170	151	158	152	145	178	158.333
CDX75364	BnaA01g03380D	364	348	303	338.333	376	244	247	289	334	362	337	344.333	324	331	292	315.667	387	311	290	329.333	369	343	347	353
CDX75363	BnaA01g03390D	151	108	132	130.333	640	377	389	468.667	131	131	142	134.667	391	379	552	440.667	269	275	213	252.333	193	179	187	186.333
CDX75362	BnaA01g03400D	625	676	578	626.333	729	528	502	586.333	602	611	581	598	639	686	661	662	589	607	609	601.667	616	580	626	607.333
CDX75361	BnaA01g03410D	47	30	39	38.6667	10	8	6	8	33	35	44	37.3333	13	19	14	15.3333	25	35	18	26	33	16	26	25
CDX75360	BnaA01g03420D	64	33	44	47	46	43	47	45.3333	44	46	55	48.3333	54	52	52	52.6667	34	37	38	36.3333	46	33	42	40.3333
CDX75359	BnaA01g03430D	268	255	215	246	115	95	117	109	272	293	273	279.333	161	140	130	143.667	175	166	214	185	193	190	199	194
CDX75358	BnaA01g03440D	12	8	18	12.6667	8	3	10	7	20	15	10	15	14	13	9	12	11	7	7	8.33333	13	11	14	12.6667
CDX75357	BnaA01g03450D	28	21	10	19.6667	9	28	10	15.6667	15	20	28	21	17	23	17	19	18	23	21	20.6667	30	20	34	28
CDX75356	BnaA01g03460D	22	23	21	22	4	2	4	3.33333	23	28	20	23.6667	3	3	7	4.33333	3	7	3	4.33333	13	6	7	8.66667
CDX75355	BnaA01g03470D	5	9	3	5.66667	0	0	0	0	0	0	1	0.333333	0	0	1	0.333333	0	1	1	0.666667	1	0	1	0.666667
CDX75354	BnaA01g03480D	23	26	42	30.3333	25	14	33	24	22	26	25	24.3333	38	24	22	28	39	43	44	42	42	37	64	47.6667
CDX75353	BnaA01g03490D	40	36	39	38.3333	15	6	12	11	47	60	53	53.3333	10	17	18	15	16	14	21	17	14	30	22	22
CDX75352	BnaA01g03500D	15	18	7	13.3333	43	20	21	28	24	23	17	21.3333	58	58	40	52	5	14	13	10.6667	9	23	17	16.3333
CDX75351	BnaA01g03510D	350	333	354	345.667	582	398	337	439	358	374	364	365.333	379	400	545	441.333	481	588	528	532.333	482	444	378	434.667
CDX75350	BnaA01g03520D	0	6	0	2	85	39	53	59	2	1	1	1.33333	14	17	48	26.3333	69	136	31	78.6667	7	20	15	14
CDX75349	BnaA01g03530D	47	50	42	46.3333	79	36	51	55.3333	66	54	59	59.6667	47	44	74	55	58	69	51	59.3333	56	63	43	54
CDX75348	BnaA01g03540D	7	3	3	4.33333	2	6	4	4	5	4	14	7.66667	3	1	3	2.33333	5	6	12	7.66667	18	10	12	13.3333
CDX75347	BnaA01g03550D	90	102	131	107.667	89	75	72	78.6667	109	112	100	107	78	83	87	82.6667	103	95	134	110.667	108	103	101	104
CDX75346	BnaA01g03560D	37	36	36	36.3333	19	36	29	28	30	37	37	34.6667	73	58	21	50.6667	21	6	8	11.6667	7	27	48	27.3333
CDX75345	BnaA01g03570D	540	486	550	525.333	47	67	76	63.3333	810	955	956	907	144	169	188	167	97	84	108	96.3333	178	171	166	171.667
CDX75344	BnaA01g03580D	382	418	294	364.667	385	555	551	497	397	360	346	367.667	607	625	411	547.667	744	996	1092	944	2383	2421	2017	2273.67
CDX75343	BnaA01g03590D	17	23	20	20	6	12	4	7.33333	35	40	44	39.6667	11	17	9	12.3333	20	17	38	25	67	61	72	66.6667
CDX75342	BnaA01g03600D	147	138	162	149	531	335	269	378.333	133	144	155	144	443	444	509	465.333	271	293	252	272	239	189	202	210
CDX75341	BnaA01g03610D	628	665	622	638.333	594	441	411	482	756	730	722	736	481	523	428	477.333	619	582	538	579.667	681	682	578	647
CDX75340	BnaA01g03620D	2	0	0	0.666667	1	3	0	1.33333	0	3	4	2.33333	1	0	0	0.333333	0	1	0	0.333333	1	2	1	1.33333
CDX75339	BnaA01g03630D	491	507	429	475.667	276	188	259	241	474	552	501	509	317	299	239	285	353	368	328	349.667	429	446	360	411.667
CDX75338	BnaA01g03640D	282	299	274	285	213	233	195	213.667	257	270	307	278	213	220	205	212.667	275	244	229	249.333	269	275	265	269.667
CDX75337	BnaA01g03650D	142	105	104	117	57	39	64	53.3333	192	173	209	191.333	62	78	61	67	235	222	232	229.667	233	237	242	237.333
CDX75336	BnaA01g03660D	10	2	5	5.66667	38	23	16	25.6667	6	5	5	5.33333	30	24	33	29	9	15	16	13.3333	9	11	13	11
CDX75335	BnaA01g03670D	52	41	29	40.6667	38	51	41	43.3333	24	21	33	26	31	48	35	38	79	93	130	100.667	145	138	75	119.333
CDX75334	BnaA01g03680D	1327	1343	1483	1384.33	192	509	537	412.667	1572	1419	1404	1465	413	439	355	402.333	1154	969	1038	1053.67	1388	1135	1079	1200.67
CDX75333	BnaA01g03690D	0	0	0	0	0	0	0	0	0	0	0	0	0	0	0	0	0	0	0	0	0	0	0	0
CDX75332	BnaA01g03700D	0	0	0	0	0	0	0	0	0	0	0	0	0	0	0	0	0	0	0	0	0	0	0	0
CDX75331	BnaA01g03710D	0	0	0	0	0	0	0	0	0	0	0	0	0	0	0	0	0	0	0	0	0	0	0	0
CDX75330	BnaA01g03720D	0	0	0	0	0	0	2	0.666667	0	0	0	0	0	0	0	0	0	0	0	0	0	0	0	0
CDX75329	BnaA01g03730D	64	61	47	57.3333	81	57	39	59	72	70	53	65	124	112	83	106.333	58	52	60	56.6667	48	72	84	68
CDX75328	BnaA01g03740D	54	21	39	38	5	2	6	4.33333	42	39	34	38.3333	17	15	3	11.6667	14	7	14	11.6667	21	11	24	18.6667
CDX75327	BnaA01g03750D	0	0	0	0	0	0	0	0	0	0	0	0	0	0	0	0	0	0	1	0.333333	0	0	0	0
CDX75326	BnaA01g03760D	0	0	0	0	0	0	2	0.666667	2	1	0	1	0	0	0	0	0	0	0	0	0	0	0	0
CDX75325	BnaA01g03770D	0	0	0	0	0	0	0	0	0	0	0	0	0	0	0	0	1	0	1	0.666667	0	0	0	0
CDX75324	BnaA01g03780D	15	30	18	21	46	36	33	38.3333	23	22	21	22	58	48	46	50.6667	42	46	55	47.6667	36	36	40	37.3333
CDX75323	BnaA01g03790D	1619	1587	1410	1538.67	2633	1592	1608	1944.33	1685	1707	1667	1686.33	2387	2412	1835	2211.33	2436	2407	1858	2233.67	1770	1869	1747	1795.33
CDX75322	BnaA01g03800D	727	686	661	691.333	329	312	352	331	748	792	793	777.667	458	451	416	441.667	341	399	428	389.333	533	511	542	528.667
CDX75321	BnaA01g03810D	152	182	188	174	182	115	148	148.333	176	168	187	177	193	214	196	201	149	181	159	163	218	192	193	201
CDX75320	BnaA01g03820D	32	46	24	34	747	651	625	674.333	20	16	19	18.3333	519	496	669	561.333	267	84	57	136	33	51	65	49.6667
CDX75319	BnaA01g03830D	199	194	171	188	98	166	162	142	243	256	248	249	251	207	157	205	213	136	203	184	227	269	291	262.333
CDX75318	BnaA01g03840D	47	32	41	40	23	14	19	18.6667	40	45	37	40.6667	31	31	20	27.3333	23	31	31	28.3333	26	21	23	23.3333
CDX75317	BnaA01g03850D	2	11	3	5.33333	4	9	8	7	2	1	1	1.33333	7	5	2	4.66667	14	0	0	4.66667	2	3	8	4.33333
CDX75316	BnaA01g03860D	7357	7604	5985	6982	3462	3077	3125	3221.33	7405	7426	7673	7501.33	3763	3607	2579	3316.33	4291	3605	2891	3595.67	4793	5311	3970	4691.33
CDX75315	BnaA01g03870D	2	0	0	0.666667	0	0	0	0	1	1	0	0.666667	0	0	0	0	1	1	0	0.666667	0	0	1	0.333333
CDX75314	BnaA01g03880D	99	85	72	85.3333	11	17	14	14	52	72	79	67.6667	16	23	11	16.6667	29	16	21	22	22	31	46	33
CDX75313	BnaA01g03890D	2	0	3	1.66667	0	2	0	0.666667	0	0	0	0	0	0	0	0	0	0	0	0	0	0	0	0
CDX75312	BnaA01g03900D	0	0	0	0	0	0	0	0	0	0	0	0	0	0	0	0	0	0	0	0	0	0	0	0
CDX75311	BnaA01g03910D	0	0	0	0	0	0	0	0	0	0	0	0	0	0	0	0	0	0	0	0	0	0	0	0
CDX75310	BnaA01g03920D	0	0	0	0	0	0	0	0	0	0	0	0	0	0	0	0	0	0	0	0	0	0	0	0
CDX75309	BnaA01g03930D	0	2	0	0.666667	0	0	0	0	0	0	0	0	0	0	1	0.333333	0	1	1	0.666667	0	1	0	0.333333
CDX75308	BnaA01g03940D	0	2	2	1.33333	6	0	0	2	0	0	1	0.333333	0	1	2	1	3	1	1	1.66667	1	2	1	1.33333
CDX75307	BnaA01g03950D	2	0	0	0.666667	0	0	0	0	0	0	0	0	0	0	0	0	0	0	0	0	0	0	0	0
CDX75306	BnaA01g03960D	0	0	0	0	1	0	2	1	0	0	0	0	0	0	0	0	0	0	0	0	0	0	0	0
CDX75305	BnaA01g03970D	0	0	0	0	0	0	0	0	0	0	0	0	0	0	0	0	0	0	0	0	0	0	0	0
CDX75304	BnaA01g03980D	0	0	0	0	3	0	0	1	0	0	0	0	0	1	6	2.33333	5	3	1	3	4	13	5	7.33333
CDX75303	BnaA01g03990D	0	0	0	0	0	0	0	0	0	0	0	0	0	0	0	0	0	0	0	0	0	0	0	0
CDX75302	BnaA01g04000D	3895	3668	3890	3817.67	272	648	594	504.667	6589	6130	5996	6238.33	841	909	575	775	2447	1908	2251	2202	4951	5548	4261	4920
CDX75301	BnaA01g04010D	90	65	78	77.6667	77	61	66	68	80	81	89	83.3333	65	91	82	79.3333	105	134	114	117.667	96	94	75	88.3333
CDX75300	BnaA01g04020D	52	65	80	65.6667	272	171	154	199	102	89	92	94.3333	141	126	223	163.333	83	92	43	72.6667	52	73	43	56
CDX75299	BnaA01g04030D	360	325	243	309.333	561	444	393	466	290	320	293	301	578	595	483	552	479	437	409	441.667	367	309	430	368.667
CDX75298	BnaA01g04040D	27	27	31	28.3333	3	23	21	15.6667	18	14	22	18	34	24	9	22.3333	13	3	1	5.66667	4	10	24	12.6667
CDX75297	BnaA01g04050D	2	0	0	0.666667	0	5	2	2.33333	1	2	2	1.66667	3	0	0	1	1	0	0	0.333333	0	0	4	1.33333
CDX75296	BnaA01g04060D	0	0	0	0	0	0	0	0	0	0	0	0	0	0	0	0	0	0	0	0	0	0	0	0
CDX75295	BnaA01g04070D	7	9	10	8.66667	14	3	6	7.66667	10	6	5	7	3	6	8	5.66667	0	5	3	2.66667	4	2	3	3
CDX75294	BnaA01g04080D	8	8	3	6.33333	0	0	0	0	11	10	13	11.3333	0	0	1	0.333333	1	1	1	1	0	0	2	0.666667
CDX75293	BnaA01g04090D	0	0	0	0	0	0	0	0	0	0	0	0	0	0	0	0	0	0	0	0	0	0	0	0
CDX75292	BnaA01g04100D	1203	1169	1067	1146.33	553	499	485	512.333	1252	1253	1363	1289.33	611	627	524	587.333	971	885	913	923	1079	1113	1004	1065.33
CDX75291	BnaA01g04110D	250	269	160	226.333	380	300	269	316.333	169	239	252	220	347	330	354	343.667	296	301	300	299	192	189	245	208.667
CDX75290	BnaA01g04120D	23	20	11	18	0	3	8	3.66667	35	46	36	39	3	6	7	5.33333	4	9	22	11.6667	21	28	31	26.6667
CDX75289	BnaA01g04130D	491	418	410	439.667	155	151	134	146.667	432	476	444	450.667	186	222	161	189.667	299	258	233	263.333	328	315	303	315.333
CDX75288	BnaA01g04140D	459	484	408	450.333	132	37	41	70	469	521	653	547.667	93	109	48	83.3333	102	154	133	129.667	261	214	166	213.667
CDX75287	BnaA01g04150D	59	67	51	59	39	40	64	47.6667	30	30	15	25	69	52	33	51.3333	132	155	261	182.667	112	127	130	123
CDX75286	BnaA01g04160D	464	453	413	443.333	114	107	72	97.6667	443	475	617	511.667	142	144	81	122.333	120	129	131	126.667	220	233	174	209
CDX75285	BnaA01g04170D	2	2	0	1.33333	0	2	2	1.33333	0	1	0	0.333333	3	2	1	2	3	0	1	1.33333	2	1	0	1
CDX75284	BnaA01g04180D	0	0	0	0	0	2	0	0.666667	0	0	0	0	0	0	0	0	1	0	0	0.333333	0	1	1	0.666667
CDX75283	BnaA01g04190D	0	0	0	0	5	0	4	3	0	1	0	0.333333	0	1	2	1	0	1	1	0.666667	0	1	1	0.666667
CDX75282	BnaA01g04200D	640	664	517	607	534	422	364	440	641	547	601	596.333	509	471	479	486.333	574	656	540	590	621	571	547	579.667
CDX75281	BnaA01g04210D	0	0	0	0	0	0	0	0	0	0	1	0.333333	0	0	0	0	0	0	0	0	1	0	0	0.333333
CDX75280	BnaA01g04220D	10	8	13	10.3333	15	11	8	11.3333	10	10	7	9	21	22	13	18.6667	20	25	24	23	25	20	25	23.3333
CDX75279	BnaA01g04230D	7	8	0	5	20	8	12	13.3333	5	2	3	3.33333	14	9	14	12.3333	5	7	7	6.33333	6	2	7	5
CDX75278	BnaA01g04240D	0	0	0	0	0	0	0	0	0	0	0	0	0	0	0	0	0	0	0	0	0	0	0	0
CDX75277	BnaA01g04250D	0	0	0	0	0	0	0	0	0	0	0	0	0	0	0	0	0	0	0	0	0	0	0	0
CDX75276	BnaA01g04260D	0	0	0	0	0	0	0	0	0	0	0	0	0	0	0	0	0	0	0	0	0	0	0	0
CDX75275	BnaA01g04270D	8	5	10	7.66667	3	3	4	3.33333	20	8	13	13.6667	4	5	1	3.33333	6	7	5	6	5	6	6	5.66667
CDX75274	BnaA01g04280D	0	5	2	2.33333	0	0	2	0.666667	9	6	7	7.33333	0	5	2	2.33333	3	5	4	4	6	8	3	5.66667
CDX75273	BnaA01g04290D	7	8	10	8.33333	1	3	8	4	10	11	15	12	6	2	2	3.33333	1	2	2	1.66667	7	3	5	5
CDX75272	BnaA01g04300D	72	64	77	71	175	106	92	124.333	60	64	76	66.6667	140	170	130	146.667	97	149	119	121.667	90	99	110	99.6667
CDX75271	BnaA01g04310D	25	30	31	28.6667	28	19	16	21	24	31	28	27.6667	32	31	35	32.6667	40	36	29	35	29	36	30	31.6667
CDX75270	BnaA01g04320D	0	0	0	0	0	0	0	0	0	0	0	0	0	1	0	0.333333	0	0	0	0	0	0	0	0
CDX75269	BnaA01g04330D	3	8	2	4.33333	0	2	2	1.33333	6	2	4	4	1	1	2	1.33333	1	1	6	2.66667	6	3	2	3.66667
CDX75268	BnaA01g04340D	126	94	103	107.667	217	179	181	192.333	136	118	134	129.333	214	260	215	229.667	131	130	161	140.667	122	121	139	127.333
CDX75267	BnaA01g04350D	0	0	0	0	0	0	0	0	0	1	0	0.333333	0	1	2	1	1	3	1	1.66667	2	1	0	1
CDX75266	BnaA01g04360D	975	977	871	941	1988	1115	1205	1436	1128	1087	1091	1102	1481	1447	1481	1469.67	1322	1511	1079	1304	1222	1284	901	1135.67
CDX75265	BnaA01g04370D	0	0	0	0	0	0	0	0	1	0	0	0.333333	0	0	0	0	0	0	0	0	0	0	0	0
CDX75264	BnaA01g04380D	87	94	108	96.3333	101	71	82	84.6667	102	91	104	99	83	88	89	86.6667	117	96	92	101.667	108	74	96	92.6667
CDX75263	BnaA01g04390D	225	219	183	209	220	186	175	193.667	192	196	202	196.667	224	233	186	214.333	223	187	138	182.667	255	250	196	233.667
CDX75262	BnaA01g04400D	0	0	3	1	0	0	0	0	0	0	0	0	0	0	0	0	0	0	0	0	0	0	0	0
CDX75261	BnaA01g04410D	7	5	0	4	23	11	14	16	10	3	1	4.66667	14	16	14	14.6667	26	12	18	18.6667	14	15	12	13.6667
CDX75260	BnaA01g04420D	211	200	224	211.667	352	255	245	284	227	214	220	220.333	360	346	370	358.667	221	262	276	253	238	262	302	267.333
CDX75259	BnaA01g04430D	87	77	64	76	247	222	243	237.333	65	77	85	75.6667	368	415	276	353	90	62	55	69	68	69	109	82
CDX75258	BnaA01g04440D	288	226	201	238.333	206	112	148	155.333	267	291	258	272	158	157	193	169.333	131	153	125	136.333	161	170	181	170.667
CDX75257	BnaA01g04450D	107	91	100	99.3333	19	33	18	23.3333	82	103	90	91.6667	20	38	26	28	40	32	46	39.3333	55	40	60	51.6667
CDX75256	BnaA01g04460D	64	56	55	58.3333	11	12	8	10.3333	69	75	70	71.3333	17	16	9	14	26	23	33	27.3333	30	50	45	41.6667
CDX75255	BnaA01g04470D	30	30	49	36.3333	27	12	19	19.3333	25	32	23	26.6667	11	12	14	12.3333	23	19	31	24.3333	29	19	28	25.3333
CDX75254	BnaA01g04480D	293	299	318	303.333	218	188	181	195.667	284	332	294	303.333	185	243	142	190	286	244	267	265.667	254	247	264	255
CDX75253	BnaA01g04490D	0	0	0	0	0	0	0	0	0	0	0	0	0	0	0	0	0	0	0	0	0	0	0	0
CDX75252	BnaA01g04500D	2	0	2	1.33333	0	0	0	0	0	0	0	0	0	0	0	0	0	0	0	0	0	0	0	0
CDX75251	BnaA01g04510D	399	384	323	368.667	440	320	290	350	352	371	360	361	370	348	307	341.667	444	422	399	421.667	306	335	377	339.333
CDX75250	BnaA01g04520D	156	166	160	160.667	524	356	393	424.333	141	128	123	130.667	528	521	515	521.333	250	257	196	234.333	143	120	159	140.667
CDX75249	BnaA01g04530D	0	0	0	0	30	12	4	15.3333	1	1	0	0.666667	13	7	10	10	14	7	2	7.66667	1	1	0	0.666667
CDX75248	BnaA01g04540D	60	70	60	63.3333	354	169	156	226.333	70	70	60	66.6667	271	267	277	271.667	132	149	150	143.667	81	81	91	84.3333
CDX75247	BnaA01g04550D	13	9	8	10	15	16	8	13	3	10	12	8.33333	6	15	16	12.3333	20	29	29	26	12	17	20	16.3333
CDX75246	BnaA01g04560D	39	44	41	41.3333	20	19	19	19.3333	19	19	19	19	17	21	17	18.3333	39	27	30	32	19	19	28	22
CDX75245	BnaA01g04570D	82	90	95	89	72	39	56	55.6667	78	84	105	89	52	71	57	60	111	84	90	95	107	90	77	91.3333
CDX75244	BnaA01g04580D	17	17	8	14	74	37	72	61	17	16	14	15.6667	55	62	60	59	40	27	21	29.3333	21	20	16	19
CDX75243	BnaA01g04590D	152	170	188	170	241	227	204	224	165	184	199	182.667	337	316	313	322	189	177	142	169.333	210	199	166	191.667
CDX75242	BnaA01g04600D	2277	2403	1950	2210	1141	996	1022	1053	2916	2917	2787	2873.33	1480	1471	1043	1331.33	1545	1533	1422	1500	1986	2228	1832	2015.33
CDX75241	BnaA01g04610D	59	47	78	61.3333	320	172	185	225.667	68	57	60	61.6667	158	152	176	162	98	112	76	95.3333	62	65	62	63
CDX75240	BnaA01g04620D	1135	1122	1013	1090	1885	1263	1355	1501	1061	930	983	991.333	1639	1516	1308	1487.67	1452	1555	1330	1445.67	1133	1183	1047	1121
CDX75239	BnaA01g04630D	2	0	2	1.33333	0	2	2	1.33333	0	1	0	0.333333	0	0	2	0.666667	0	0	3	1	0	2	1	1
CDX75238	BnaA01g04640D	261	276	299	278.667	113	98	101	104	248	237	268	251	148	117	120	128.333	148	145	166	153	148	168	142	152.667
CDX75237	BnaA01g04650D	536	538	682	585.333	44	82	68	64.6667	73	61	55	63	11	13	16	13.3333	174	254	371	266.333	46	42	54	47.3333
CDX75236	BnaA01g04660D	1141	1069	1193	1134.33	533	565	572	556.667	1036	1079	1050	1055	592	593	461	548.667	690	749	891	776.667	647	641	796	694.667
CDX75235	BnaA01g04670D	30	29	28	29	18	20	10	16	36	31	33	33.3333	18	13	9	13.3333	58	31	14	34.3333	40	49	50	46.3333
CDX75234	BnaA01g04680D	28	21	34	27.6667	3	12	12	9	17	20	19	18.6667	4	9	4	5.66667	19	21	19	19.6667	14	26	22	20.6667
CDX75233	BnaA01g04690D	0	0	0	0	0	0	0	0	0	0	0	0	0	0	0	0	0	0	0	0	0	0	0	0
CDX75232	BnaA01g04700D	1775	1816	1594	1728.33	1526	1177	1164	1289	1575	1606	1620	1600.33	1516	1474	1400	1463.33	1571	1681	1555	1602.33	1264	1482	1389	1378.33
CDX75231	BnaA01g04710D	0	0	0	0	0	0	0	0	0	0	0	0	0	0	0	0	0	1	0	0.333333	1	2	1	1.33333
CDX75230	BnaA01g04720D	97	88	153	112.667	27	31	39	32.3333	163	142	137	147.333	72	66	54	64	52	56	60	56	102	106	106	104.667
CDX75229	BnaA01g04730D	322	328	303	317.667	157	160	218	178.333	399	384	432	405	255	281	260	265.333	272	156	140	189.333	353	378	380	370.333
CDX75228	BnaA01g04740D	1230	1253	1167	1216.67	141	278	267	228.667	1294	1215	1218	1242.33	269	253	186	236	322	273	321	305.333	575	527	408	503.333
CDX75227	BnaA01g04750D	47	99	83	76.3333	52	76	55	61	124	132	149	135	100	116	74	96.6667	50	51	32	44.3333	103	72	67	80.6667
CDX75226	BnaA01g04760D	271	287	310	289.333	272	213	206	230.333	249	263	278	263.333	226	248	224	232.667	362	363	324	349.667	281	281	283	281.667
CDX75225	BnaA01g04770D	598	557	501	552	342	301	317	320	418	418	420	418.667	337	314	303	318	501	573	553	542.333	438	411	433	427.333
CDX75224	BnaA01g04780D	382	374	331	362.333	182	160	164	168.667	360	340	313	337.667	171	186	182	179.667	296	303	418	339	371	316	379	355.333
CDX75223	BnaA01g04790D	129	172	170	157	447	211	232	296.667	120	126	128	124.667	248	250	255	251	199	228	198	208.333	134	132	140	135.333
CDX75222	BnaA01g04800D	112	87	95	98	69	40	29	46	72	83	88	81	48	57	48	51	81	80	102	87.6667	76	77	75	76
CDX75221	BnaA01g04810D	0	0	0	0	0	0	0	0	0	0	0	0	0	0	0	0	0	0	0	0	0	0	0	0
CDX75220	BnaA01g04820D	0	0	0	0	0	0	0	0	0	0	0	0	0	0	0	0	0	0	0	0	0	0	0	0
CDX75219	BnaA01g04830D	0	0	0	0	0	0	0	0	0	0	0	0	0	0	0	0	0	0	0	0	0	0	0	0
CDX75218	BnaA01g04840D	253	248	258	253	613	348	327	429.333	147	119	125	130.333	275	219	255	249.667	226	275	204	235	118	112	114	114.667
CDX75217	BnaA01g04850D	736	768	636	713.333	767	541	508	605.333	324	327	357	336	358	393	340	363.667	1101	1132	1269	1167.33	560	527	476	521
CDX75216	BnaA01g04860D	39	38	34	37	177	120	103	133.333	42	42	44	42.6667	111	122	111	114.667	90	82	75	82.3333	60	46	57	54.3333
CDX75215	BnaA01g04870D	285	281	286	284	87	93	92	90.6667	280	302	291	291	140	124	93	119	178	159	190	175.667	206	256	234	232
CDX75214	BnaA01g04880D	166	173	144	161	288	266	265	273	85	55	68	69.3333	197	209	228	211.333	445	418	454	439	276	303	254	277.667
CDX75213	BnaA01g04890D	2111	2269	1899	2093	1687	1423	1343	1484.33	1025	1015	1015	1018.33	1054	1081	983	1039.33	1661	2013	2130	1934.67	1263	1297	1246	1268.67
CDX75212	BnaA01g04900D	3	0	5	2.66667	0	0	0	0	5	12	10	9	1	0	0	0.333333	0	1	0	0.333333	0	1	1	0.666667
CDX75211	BnaA01g04910D	354	340	330	341.333	1383	645	619	882.333	303	236	252	263.667	756	744	490	663.333	862	1239	626	909	293	284	319	298.667
CDX75210	BnaA01g04920D	345	346	385	358.667	1379	798	771	982.667	303	284	301	296	996	951	839	928.667	604	591	608	601	340	357	412	369.667
CDX75209	BnaA01g04930D	7	2	20	9.66667	5	0	2	2.33333	2	5	5	4	7	1	3	3.66667	1	2	3	2	6	2	2	3.33333
CDX75208	BnaA01g04940D	0	0	0	0	0	0	0	0	0	0	0	0	0	0	0	0	1	0	0	0.333333	0	0	0	0
CDX75207	BnaA01g04950D	0	0	0	0	0	0	0	0	0	0	0	0	0	0	0	0	0	0	0	0	0	0	0	0
CDX75206	BnaA01g04960D	0	0	0	0	0	0	2	0.666667	0	0	0	0	0	0	0	0	0	0	0	0	0	0	0	0
CDX75205	BnaA01g04970D	12	17	15	14.6667	19	8	8	11.6667	33	37	30	33.3333	27	22	15	21.3333	10	29	35	24.6667	48	46	43	45.6667
CDX75204	BnaA01g04980D	335	340	382	352.333	372	298	323	331	364	375	381	373.333	423	387	346	385.333	308	307	264	293	358	371	335	354.667
CDX75203	BnaA01g04990D	0	0	0	0	0	0	0	0	0	0	0	0	0	0	0	0	0	0	0	0	0	0	0	0
CDX75202	BnaA01g05000D	0	0	0	0	0	0	0	0	0	0	0	0	0	0	0	0	1	0	0	0.333333	0	0	0	0
CDX75201	BnaA01g05010D	10	12	11	11	5	3	0	2.66667	0	3	3	2	1	0	1	0.666667	4	7	7	6	4	4	2	3.33333
CDX75200	BnaA01g05020D	34	21	20	25	2	12	6	6.66667	18	28	37	27.6667	11	3	8	7.33333	15	17	28	20	26	27	27	26.6667
CDX75199	BnaA01g05030D	0	0	0	0	0	0	0	0	0	0	0	0	0	0	0	0	0	0	0	0	0	0	0	0
CDX75198	BnaA01g05040D	2	6	10	6	58	43	51	50.6667	11	15	19	15	28	24	51	34.3333	8	29	9	15.3333	32	18	23	24.3333
CDX75197	BnaA01g05050D	0	0	0	0	0	0	0	0	0	0	0	0	0	0	0	0	0	0	0	0	0	0	0	0
CDX75196	BnaA01g05060D	127	146	109	127.333	87	270	241	199.333	132	106	83	107	104	123	116	114.333	237	392	466	365	472	535	475	494
CDX75195	BnaA01g05070D	79	79	111	89.6667	193	197	189	193	63	48	60	57	212	181	235	209.333	135	141	140	138.667	91	72	99	87.3333
CDX75194	BnaA01g05080D	82	106	83	90.3333	157	123	117	132.333	77	79	83	79.6667	100	96	129	108.333	107	183	161	150.333	155	123	159	145.667
CDX75193	BnaA01g05090D	193	176	142	170.333	604	353	354	437	192	178	179	183	309	364	491	388	250	357	230	279	196	203	240	213
CDX75192	BnaA01g05100D	80	115	113	102.667	177	92	74	114.333	102	118	111	110.333	137	167	96	133.333	93	104	98	98.3333	97	102	107	102
CDX75191	BnaA01g05110D	211	182	248	213.667	162	148	148	152.667	266	226	257	249.667	206	194	215	205	153	150	171	158	239	218	258	238.333
CDX75190	BnaA01g05120D	3	8	3	4.66667	0	0	0	0	6	7	11	8	0	0	0	0	3	0	0	1	2	0	0	0.666667
CDX75189	BnaA01g05130D	168	169	171	169.333	1360	1017	1045	1140.67	198	207	192	199	1588	1647	1665	1633.33	293	295	248	278.667	210	226	247	227.667
CDX75188	BnaA01g05140D	101	82	59	80.6667	139	78	92	103	39	41	36	38.6667	71	37	37	48.3333	87	103	120	103.333	29	36	31	32
CDX75187	BnaA01g05150D	0	0	0	0	0	0	0	0	0	0	0	0	0	0	0	0	0	0	0	0	0	0	0	0
CDX75186	BnaA01g05160D	0	0	0	0	1	2	0	1	0	1	1	0.666667	0	1	0	0.333333	0	1	3	1.33333	0	1	1	0.666667
CDY41945	BnaA01g05170D	0	0	0	0	0	0	0	0	0	0	0	0	0	0	0	0	0	0	0	0	0	0	0	0
CDY41946	BnaA01g05180D	0	0	0	0	0	0	0	0	0	0	0	0	0	0	0	0	0	0	0	0	0	0	0	0
CDY41947	BnaA01g05190D	2	3	2	2.33333	21	19	4	14.6667	6	5	6	5.66667	35	30	23	29.3333	9	7	2	6	2	1	2	1.66667
CDY41948	BnaA01g05200D	0	0	0	0	0	0	0	0	0	0	0	0	0	0	0	0	0	0	0	0	0	0	0	0
CDY41949	BnaA01g05210D	0	0	0	0	0	0	0	0	0	0	0	0	0	0	0	0	0	0	1	0.333333	0	1	0	0.333333
CDY41950	BnaA01g05220D	121	155	135	137	465	304	294	354.333	130	115	123	122.667	399	384	465	416	148	154	124	142	134	120	144	132.667
CDY41951	BnaA01g05230D	142	181	129	150.667	73	67	53	64.3333	142	154	133	143	59	71	67	65.6667	88	84	91	87.6667	111	113	99	107.667
CDY41952	BnaA01g05240D	90	73	44	69	348	269	267	294.667	268	225	254	249	334	330	74	246	624	295	501	473.333	91	285	475	283.667
CDY41953	BnaA01g05250D	0	0	0	0	0	0	0	0	0	0	0	0	0	0	0	0	0	0	0	0	0	0	0	0
CDY41954	BnaA01g05260D	0	0	0	0	0	0	0	0	0	0	0	0	0	0	0	0	0	0	0	0	0	0	0	0
CDY41955	BnaA01g05270D	0	0	2	0.666667	2	0	2	1.33333	0	1	1	0.666667	3	3	2	2.66667	8	4	10	7.33333	1	2	1	1.33333
CDY41956	BnaA01g05280D	79	59	65	67.6667	139	138	90	122.333	89	90	86	88.3333	133	142	148	141	159	225	284	222.667	178	211	122	170.333
CDY41957	BnaA01g05290D	0	0	0	0	0	0	0	0	0	0	0	0	0	0	0	0	0	0	1	0.333333	0	1	0	0.333333
CDY41958	BnaA01g05300D	402	427	379	402.667	421	283	288	330.667	474	395	426	431.667	403	331	354	362.667	460	472	343	425	402	353	381	378.667
CDY41959	BnaA01g05310D	0	0	0	0	0	0	0	0	0	0	0	0	0	0	0	0	0	0	0	0	0	0	0	0
CDY41960	BnaA01g05320D	2209	2324	2167	2233.33	649	719	691	686.333	2444	2291	2252	2329	879	923	748	850	2012	1626	1781	1806.33	2119	2278	2444	2280.33
CDY41961	BnaA01g05330D	0	0	0	0	0	0	0	0	0	0	0	0	0	0	0	0	0	0	0	0	0	0	0	0
CDY41962	BnaA01g05340D	2	0	0	0.666667	0	0	0	0	1	0	0	0.333333	0	0	1	0.333333	0	0	0	0	0	0	0	0
CDY41963	BnaA01g05350D	0	0	0	0	0	0	0	0	0	0	0	0	0	0	0	0	0	0	0	0	0	0	0	0
CDY41964	BnaA01g05360D	0	0	0	0	0	0	0	0	0	0	0	0	1	0	0	0.333333	3	0	1	1.33333	0	2	1	1
CDY41965	BnaA01g05370D	94	97	91	94	47	34	51	44	140	150	134	141.333	80	79	57	72	85	64	75	74.6667	69	91	90	83.3333
CDY41966	BnaA01g05380D	437	538	459	478	642	468	458	522.667	599	611	627	612.333	557	625	501	561	555	514	559	542.667	448	470	592	503.333
CDY41967	BnaA01g05390D	97	87	106	96.6667	685	478	463	542	55	93	80	76	631	558	756	648.333	98	119	112	109.667	105	70	115	96.6667
CDY41968	BnaA01g05400D	0	0	0	0	0	0	0	0	0	0	1	0.333333	0	0	1	0.333333	0	0	0	0	1	0	1	0.666667
CDY41969	BnaA01g05410D	4198	4444	4880	4507.33	2508	2097	1937	2180.67	3026	2930	3223	3059.67	2509	2240	2842	2530.33	2837	3845	2960	3214	4203	3567	2734	3501.33
CDY41970	BnaA01g05420D	17	11	20	16	31	23	19	24.3333	18	8	8	11.3333	27	24	55	35.3333	13	19	23	18.3333	16	9	7	10.6667
CDY41971	BnaA01g05430D	7	0	3	3.33333	3	0	0	1	11	14	16	13.6667	25	36	23	28	13	5	18	12	39	25	34	32.6667
CDY41972	BnaA01g05440D	0	0	0	0	0	0	0	0	0	0	0	0	0	0	0	0	0	0	0	0	0	0	0	0
CDY41973	BnaA01g05450D	1537	1590	1537	1554.67	56	222	199	159	1741	1634	1585	1653.33	144	146	102	130.667	488	515	700	567.667	787	1028	755	856.667
CDY41974	BnaA01g05460D	0	0	0	0	0	0	0	0	0	0	0	0	0	0	0	0	0	0	0	0	0	0	0	0
CDY41975	BnaA01g05470D	0	0	0	0	0	0	0	0	0	0	0	0	0	0	0	0	0	0	0	0	0	0	0	0
CDY41976	BnaA01g05480D	67	59	41	55.6667	80	84	80	81.3333	81	87	80	82.6667	97	112	68	92.3333	78	79	102	86.3333	69	91	81	80.3333
CDY41977	BnaA01g05490D	303	270	287	286.667	130	183	171	161.333	264	307	295	288.667	190	248	105	181	257	242	193	230.667	250	259	229	246
CDY41978	BnaA01g05500D	109	140	134	127.667	64	45	39	49.3333	134	133	156	141	56	50	51	52.3333	78	80	81	79.6667	103	135	103	113.667
CDY41979	BnaA01g05510D	387	364	344	365	618	495	481	531.333	392	399	427	406	549	593	464	535.333	511	473	346	443.333	537	509	411	485.667
CDY41980	BnaA01g05520D	5	0	0	1.66667	3	2	2	2.33333	1	0	0	0.333333	0	0	1	0.333333	1	1	1	1	0	1	0	0.333333
CDY41981	BnaA01g05530D	459	494	493	482	1039	643	664	782	578	507	491	525.333	913	835	892	880	739	733	645	705.667	661	622	656	646.333
CDY41982	BnaA01g05540D	94	76	111	93.6667	460	241	253	318	65	107	114	95.3333	286	270	328	294.667	131	167	113	137	91	103	103	99
CDY41983	BnaA01g05550D	7	6	5	6	15	6	14	11.6667	11	6	7	8	20	15	17	17.3333	11	5	6	7.33333	8	9	5	7.33333
CDY41984	BnaA01g05560D	74	70	57	67	42	31	35	36	70	74	71	71.6667	51	65	51	55.6667	34	44	46	41.3333	60	53	60	57.6667
CDY41985	BnaA01g05570D	12	14	20	15.3333	5	6	6	5.66667	8	10	10	9.33333	10	12	7	9.66667	3	6	5	4.66667	7	5	7	6.33333
CDY41986	BnaA01g05580D	0	0	0	0	0	0	0	0	0	0	0	0	1	0	0	0.333333	1	0	0	0.333333	0	1	1	0.666667
CDY41987	BnaA01g05590D	0	0	0	0	0	2	0	0.666667	0	0	0	0	1	0	0	0.333333	0	1	0	0.333333	0	0	0	0
CDY41988	BnaA01g05600D	0	0	0	0	1	0	0	0.333333	0	0	0	0	0	0	0	0	0	0	0	0	0	0	0	0
CDY41989	BnaA01g05610D	595	539	467	533.667	961	655	615	743.667	578	656	662	632	972	888	672	844	729	744	448	640.333	585	673	568	608.667
CDY41990	BnaA01g05620D	54	30	34	39.3333	14	5	16	11.6667	41	50	41	44	25	38	16	26.3333	23	25	32	26.6667	46	30	39	38.3333
CDY41991	BnaA01g05630D	2	0	0	0.666667	7	0	4	3.66667	0	0	1	0.333333	3	1	1	1.66667	5	5	7	5.66667	4	1	4	3
CDY41992	BnaA01g05640D	0	0	0	0	0	0	0	0	0	0	0	0	0	0	0	0	0	0	0	0	0	0	0	0
CDY41993	BnaA01g05650D	0	0	0	0	0	0	0	0	0	0	0	0	0	0	0	0	0	0	0	0	0	0	0	0
CDY41994	BnaA01g05660D	389	439	372	400	1702	1090	1022	1271.33	381	411	350	380.667	899	959	1312	1056.67	1200	1175	722	1032.33	504	533	569	535.333
CDY41995	BnaA01g05670D	1778	1704	1578	1686.67	2319	1893	1945	2052.33	2144	2183	2217	2181.33	2099	2033	1651	1927.67	2677	2592	2445	2571.33	1989	1856	2385	2076.67
CDY41996	BnaA01g05680D	0	0	0	0	0	0	0	0	0	0	0	0	0	0	0	0	0	0	0	0	0	2	1	1
CDY41997	BnaA01g05690D	271	267	219	252.333	293	225	238	252	257	275	269	267	251	223	230	234.667	262	228	233	241	240	249	227	238.667
CDY41998	BnaA01g05700D	2	5	0	2.33333	0	0	2	0.666667	0	0	1	0.333333	0	1	1	0.666667	0	2	3	1.66667	0	2	0	0.666667
CDY41999	BnaA01g05710D	3	3	2	2.66667	0	0	0	0	3	2	3	2.66667	0	0	0	0	3	2	1	2	2	1	0	1
CDY42000	BnaA01g05720D	152	153	158	154.333	34	54	39	42.3333	108	122	119	116.333	58	74	37	56.3333	72	56	75	67.6667	109	80	106	98.3333
CDY42001	BnaA01g05730D	107	123	75	101.667	107	73	70	83.3333	78	89	109	92	95	92	75	87.3333	81	78	71	76.6667	59	81	80	73.3333
CDY42002	BnaA01g05740D	0	0	0	0	0	0	0	0	0	0	0	0	0	0	0	0	0	0	0	0	0	0	0	0
CDY42003	BnaA01g05750D	0	0	0	0	0	0	0	0	0	0	0	0	0	0	0	0	0	0	0	0	0	0	0	0
CDY42004	BnaA01g05760D	34	41	44	39.6667	98	31	35	54.6667	65	72	72	69.6667	41	40	50	43.6667	30	20	13	21	9	9	18	12
CDY42005	BnaA01g05770D	7	18	16	13.6667	1	3	0	1.33333	10	20	9	13	3	5	2	3.33333	3	3	4	3.33333	5	7	4	5.33333
CDY28271	BnaA01g05780D	49	52	33	44.6667	33	20	23	25.3333	64	88	82	78	69	92	100	87	56	27	32	38.3333	54	50	69	57.6667
CDY28270	BnaA01g05790D	0	0	0	0	0	0	0	0	0	0	0	0	0	0	0	0	0	0	0	0	0	0	0	0
CDY28269	BnaA01g05800D	37	46	46	43	22	20	14	18.6667	26	20	28	24.6667	21	19	14	18	33	35	26	31.3333	20	15	21	18.6667
CDY28268	BnaA01g05810D	28	56	67	50.3333	44	16	31	30.3333	33	34	43	36.6667	31	30	37	32.6667	24	25	38	29	41	29	34	34.6667
CDY28267	BnaA01g05820D	112	93	95	100	81	64	37	60.6667	106	113	104	107.667	95	67	76	79.3333	83	82	91	85.3333	62	81	101	81.3333
CDY28266	BnaA01g05830D	69	76	64	69.6667	79	42	33	51.3333	70	67	66	67.6667	55	45	49	49.6667	54	85	68	69	69	44	55	56
CDY28265	BnaA01g05840D	154	159	142	151.667	47	43	47	45.6667	107	101	122	110	39	47	28	38	91	78	87	85.3333	69	59	67	65
CDY28264	BnaA01g05850D	0	0	0	0	0	0	0	0	0	0	0	0	0	0	0	0	0	0	0	0	0	0	0	0
CDY28263	BnaA01g05860D	0	0	0	0	0	0	0	0	0	0	0	0	0	0	0	0	0	0	0	0	0	0	1	0.333333
CDY28262	BnaA01g05870D	0	0	0	0	0	2	0	0.666667	0	0	0	0	0	0	0	0	0	0	0	0	0	0	0	0
CDY28261	BnaA01g05880D	0	0	0	0	0	0	0	0	0	0	0	0	0	0	0	0	0	0	0	0	0	0	0	0
CDY28260	BnaA01g05890D	12	12	34	19.3333	6	17	14	12.3333	34	37	33	34.6667	32	19	12	21	14	9	10	11	23	29	35	29
CDY28259	BnaA01g05900D	132	141	122	131.667	88	68	70	75.3333	141	124	144	136.333	97	100	79	92	103	101	105	103	109	120	131	120
CDY28258	BnaA01g05910D	0	0	0	0	0	0	2	0.666667	0	0	0	0	0	1	0	0.333333	0	0	0	0	1	0	0	0.333333
CDY28257	BnaA01g05920D	511	443	535	496.333	3032	1539	1517	2029.33	389	370	374	377.667	1096	1160	1602	1286	1453	1617	1240	1436.67	478	571	574	541
CDY28256	BnaA01g05930D	74	50	67	63.6667	16	17	14	15.6667	61	57	63	60.3333	4	8	10	7.33333	11	11	12	11.3333	33	22	24	26.3333
CDY28255	BnaA01g05940D	0	0	0	0	0	0	0	0	0	0	0	0	0	0	0	0	0	0	0	0	0	0	0	0
CDY28254	BnaA01g05950D	209	207	188	201.333	283	197	164	214.667	258	298	267	274.333	389	360	278	342.333	177	194	167	179.333	267	264	258	263
CDY28253	BnaA01g05960D	0	3	5	2.66667	1	3	0	1.33333	1	2	1	1.33333	1	1	2	1.33333	0	1	1	0.666667	5	1	2	2.66667
CDY28252	BnaA01g05970D	0	2	0	0.666667	0	0	2	0.666667	2	1	1	1.33333	0	0	0	0	0	3	0	1	0	1	0	0.333333
CDY28251	BnaA01g05980D	62	62	77	67	14	25	21	20	66	50	50	55.3333	11	15	14	13.3333	25	27	31	27.6667	64	65	43	57.3333
CDY28250	BnaA01g05990D	201	199	207	202.333	363	276	275	304.667	83	83	85	83.6667	231	273	244	249.333	279	305	267	283.667	125	121	122	122.667
CDY28249	BnaA01g06000D	99	67	82	82.6667	160	67	86	104.333	23	28	22	24.3333	38	29	24	30.3333	141	157	136	144.667	33	25	31	29.6667
CDY28248	BnaA01g06010D	535	623	503	553.667	1626	921	956	1167.67	464	443	449	452	1051	1079	951	1027	916	938	669	841	474	529	484	495.667
CDY28247	BnaA01g06020D	615	655	677	649	525	436	448	469.667	523	534	537	531.333	410	384	410	401.333	530	598	607	578.333	437	468	481	462
CDY28246	BnaA01g06030D	436	433	395	421.333	46	47	47	46.6667	395	432	481	436	52	53	33	46	85	82	119	95.3333	105	118	56	93
CDY28245	BnaA01g06040D	265	284	246	265	109	104	99	104	306	305	318	309.667	142	163	126	143.667	208	171	176	185	227	208	212	215.667
CDY28244	BnaA01g06050D	0	0	0	0	0	0	0	0	0	0	0	0	0	0	0	0	0	0	0	0	0	0	0	0
CDY28243	BnaA01g06060D	0	2	2	1.33333	0	2	0	0.666667	0	0	0	0	0	0	0	0	0	1	2	1	0	0	0	0
CDY28242	BnaA01g06070D	0	0	0	0	0	0	0	0	0	0	0	0	0	0	0	0	0	0	0	0	0	0	0	0
CDY28241	BnaA01g06080D	0	0	0	0	0	0	0	0	0	0	0	0	0	0	0	0	0	0	0	0	0	0	0	0
CDY28240	BnaA01g06090D	0	5	5	3.33333	19	9	18	15.3333	0	2	0	0.666667	1	0	3	1.33333	8	14	16	12.6667	0	0	0	0
CDY28239	BnaA01g06100D	104	121	132	119	25	20	29	24.6667	102	99	97	99.3333	24	30	22	25.3333	72	90	77	79.6667	63	67	80	70
CDY28238	BnaA01g06110D	0	2	2	1.33333	80	37	60	59	2	3	5	3.33333	10	19	54	27.6667	15	48	5	22.6667	2	7	4	4.33333
CDY28237	BnaA01g06120D	37	26	20	27.6667	32	56	47	45	22	14	13	16.3333	24	20	28	24	81	88	75	81.3333	42	43	42	42.3333
CDY28236	BnaA01g06130D	181	211	150	180.667	100	82	115	99	199	192	192	194.333	164	186	94	148	151	161	183	165	182	174	211	189
CDY28235	BnaA01g06140D	0	0	5	1.66667	0	0	0	0	3	3	2	2.66667	1	1	1	1	0	0	0	0	4	0	2	2
CDY28234	BnaA01g06150D	3	2	2	2.33333	0	3	2	1.66667	5	4	3	4	3	5	1	3	0	0	0	0	2	11	3	5.33333
CDY28233	BnaA01g06160D	23	27	24	24.6667	24	17	12	17.6667	17	20	26	21	17	9	6	10.6667	29	38	37	34.6667	8	16	12	12
CDY28232	BnaA01g06170D	25	36	18	26.3333	141	56	62	86.3333	44	33	31	36	48	38	62	49.3333	119	115	55	96.3333	45	49	36	43.3333
CDY28231	BnaA01g06180D	845	929	703	825.667	4832	2811	2901	3514.67	841	733	699	757.667	2515	2403	2757	2558.33	4389	3961	3415	3921.67	1919	1729	1994	1880.67
CDY28230	BnaA01g06190D	40	59	54	51	37	39	45	40.3333	75	52	63	63.3333	76	81	108	88.3333	28	17	13	19.3333	28	34	24	28.6667
CDY28229	BnaA01g06200D	0	0	0	0	0	0	0	0	0	0	0	0	0	0	0	0	0	0	0	0	0	0	0	0
CDY28228	BnaA01g06210D	49	46	33	42.6667	289	189	214	230.667	44	68	46	52.6667	272	279	331	294	88	77	66	77	55	52	77	61.3333
CDY28227	BnaA01g06220D	184	152	152	162.667	264	245	243	250.667	281	275	245	267	519	495	406	473.333	158	129	105	130.667	253	235	240	242.667
CDY28226	BnaA01g06230D	57	56	65	59.3333	11	23	14	16	117	103	96	105.333	20	22	30	24	42	21	31	31.3333	69	82	48	66.3333
CDY28225	BnaA01g06240D	65	49	72	62	10	17	10	12.3333	78	69	76	74.3333	28	30	21	26.3333	48	36	38	40.6667	42	64	64	56.6667
CDY28224	BnaA01g06250D	173	167	157	165.667	196	137	138	157	160	139	138	145.667	165	166	157	162.667	163	169	170	167.333	150	151	134	145
CDY28223	BnaA01g06260D	2	0	0	0.666667	0	0	0	0	0	0	0	0	0	0	0	0	0	0	0	0	0	0	0	0
CDY28222	BnaA01g06270D	60	91	34	61.6667	55	37	41	44.3333	18	26	26	23.3333	6	19	24	16.3333	3	19	22	14.6667	13	18	19	16.6667
CDY28221	BnaA01g06280D	2	0	0	0.666667	0	0	2	0.666667	0	0	0	0	0	0	0	0	0	0	0	0	0	0	0	0
CDY28220	BnaA01g06290D	0	0	0	0	0	0	0	0	0	0	0	0	0	0	0	0	0	0	0	0	0	0	0	0
CDY28219	BnaA01g06300D	8	14	7	9.66667	0	0	2	0.666667	10	10	9	9.66667	1	0	0	0.333333	3	1	3	2.33333	1	1	3	1.66667
CDY28218	BnaA01g06310D	39	27	26	30.6667	25	14	23	20.6667	38	25	32	31.6667	18	19	14	17	25	30	28	27.6667	28	19	28	25
CDY28217	BnaA01g06320D	0	0	0	0	0	0	0	0	0	0	0	0	0	0	1	0.333333	0	1	0	0.333333	0	2	0	0.666667
CDY28216	BnaA01g06330D	416	392	308	372	347	219	228	264.667	366	322	339	342.333	226	257	238	240.333	283	296	229	269.333	276	275	219	256.667
CDY28215	BnaA01g06340D	411	387	349	382.333	212	177	183	190.667	439	409	381	409.667	195	209	196	200	324	329	283	312	480	414	397	430.333
CDY28214	BnaA01g06350D	263	267	232	254	696	508	419	541	264	286	266	272	322	321	498	380.333	466	461	391	439.333	330	284	317	310.333
CDY28213	BnaA01g06360D	0	0	0	0	0	2	0	0.666667	0	0	0	0	0	0	0	0	0	0	0	0	0	0	0	0
CDY28212	BnaA01g06370D	42	61	34	45.6667	54	22	27	34.3333	0	0	0	0	1	0	1	0.666667	14	31	18	21	0	0	0	0
CDY28211	BnaA01g06380D	17	20	24	20.3333	44	23	35	34	5	10	10	8.33333	35	69	31	45	18	111	42	57	16	13	4	11
CDY28210	BnaA01g06390D	17	9	8	11.3333	43	36	37	38.6667	9	4	5	6	30	20	26	25.3333	25	25	35	28.3333	5	2	2	3
CDY28209	BnaA01g06400D	0	0	0	0	0	0	0	0	0	0	0	0	0	0	0	0	0	0	0	0	0	0	0	0
CDY28208	BnaA01g06410D	2	3	0	1.66667	2	3	2	2.33333	0	0	0	0	0	0	0	0	8	12	12	10.6667	0	0	0	0
CDY28207	BnaA01g06420D	330	330	276	312	594	337	308	413	0	0	0	0	1	1	0	0.666667	599	720	759	692.667	0	0	0	0
CDY28206	BnaA01g06430D	122	129	168	139.667	46	34	39	39.6667	42	49	67	52.6667	24	28	32	28	18	16	3	12.3333	11	22	12	15
CDY28205	BnaA01g06440D	1756	1698	1578	1677.33	2665	1929	1879	2157.67	1765	1696	1677	1712.67	2272	2131	2492	2298.33	1804	1847	1747	1799.33	1439	1408	1626	1491
CDY28204	BnaA01g06450D	0	0	2	0.666667	0	0	0	0	0	0	0	0	0	0	0	0	0	0	0	0	0	0	0	0
CDY28203	BnaA01g06460D	70	73	64	69	550	276	253	359.667	35	45	42	40.6667	173	184	178	178.333	164	165	187	172	41	50	23	38
CDY28202	BnaA01g06470D	3	0	2	1.66667	9	3	8	6.66667	2	2	0	1.33333	10	8	5	7.66667	13	7	10	10	4	1	3	2.66667
CDY28201	BnaA01g06480D	3	2	7	4	5	5	0	3.33333	16	10	14	13.3333	4	3	8	5	4	7	5	5.33333	9	10	10	9.66667
CDY28200	BnaA01g06490D	575	522	529	542	102	154	150	135.333	735	597	502	611.333	284	301	164	249.667	477	651	1143	757	996	853	955	934.667
CDY28199	BnaA01g06500D	7	3	0	3.33333	7	5	4	5.33333	3	9	6	6	10	9	5	8	5	4	5	4.66667	13	19	23	18.3333
CDY28198	BnaA01g06510D	0	2	0	0.666667	0	0	0	0	0	0	0	0	0	0	0	0	0	0	0	0	0	0	0	0
CDY28197	BnaA01g06520D	106	134	131	123.667	82	98	105	95	90	135	111	112	145	114	106	121.667	114	115	141	123.333	212	204	183	199.667
CDY28196	BnaA01g06530D	876	964	842	894	1420	1303	1320	1347.67	891	849	895	878.333	1624	1512	1401	1512.33	1677	1574	1405	1552	1489	1441	1226	1385.33
CDY28195	BnaA01g06540D	297	313	287	299	1319	1058	1106	1161	535	473	379	462.333	1425	1423	2416	1754.67	371	349	243	321	760	610	620	663.333
CDY28194	BnaA01g06550D	10	5	21	12	2	3	8	4.33333	0	0	0	0	0	0	0	0	3	9	9	7	0	0	0	0
CDY28193	BnaA01g06560D	0	0	0	0	0	0	0	0	0	1	0	0.333333	0	0	0	0	0	0	0	0	0	0	0	0
CDY28192	BnaA01g06570D	5	6	7	6	12	3	4	6.33333	14	15	17	15.3333	21	26	14	20.3333	9	3	3	5	30	32	24	28.6667
CDY28191	BnaA01g06580D	0	0	0	0	0	0	0	0	0	0	0	0	0	0	0	0	0	0	0	0	0	0	0	0
CDY28190	BnaA01g06590D	0	0	0	0	0	0	0	0	0	0	0	0	0	0	0	0	0	0	0	0	0	0	0	0
CDY28189	BnaA01g06600D	8	14	11	11	26	45	49	40	7	10	6	7.66667	41	21	12	24.6667	73	29	38	46.6667	117	80	56	84.3333
CDY28188	BnaA01g06610D	913	1226	684	941	1319	1274	1310	1301	503	546	492	513.667	1189	1223	946	1119.33	2745	2435	2348	2509.33	1763	1891	1506	1720
CDY28187	BnaA01g06620D	0	2	0	0.666667	12	9	2	7.66667	0	1	3	1.33333	23	26	15	21.3333	18	20	26	21.3333	9	10	12	10.3333
CDY28186	BnaA01g06630D	0	0	0	0	0	2	0	0.666667	0	1	0	0.333333	0	2	1	1	0	1	0	0.333333	0	0	0	0
CDY28185	BnaA01g06640D	0	0	2	0.666667	1	5	0	2	0	3	1	1.33333	3	3	1	2.33333	0	0	0	0	0	0	0	0
CDY28184	BnaA01g06650D	0	0	0	0	0	0	0	0	0	0	0	0	0	0	0	0	0	0	0	0	0	0	0	0
CDY28183	BnaA01g06660D	35	35	31	33.6667	37	9	27	24.3333	28	27	25	26.6667	45	34	29	36	43	30	54	42.3333	49	56	53	52.6667
CDY28182	BnaA01g06670D	347	352	349	349.333	203	228	226	219	459	434	439	444	533	549	485	522.333	402	239	241	294	761	715	707	727.667
CDY28181	BnaA01g06680D	139	112	100	117	608	550	561	573	94	83	85	87.3333	478	486	645	536.333	645	392	415	484	437	455	390	427.333
CDY28180	BnaA01g06690D	3	6	11	6.66667	37	28	25	30	2	4	3	3	18	12	24	18	28	17	14	19.6667	7	18	14	13
CDY28179	BnaA01g06700D	32	52	64	49.3333	60	42	58	53.3333	50	59	58	55.6667	63	81	63	69	81	74	55	70	91	70	89	83.3333
CDY28178	BnaA01g06710D	0	2	0	0.666667	0	0	0	0	0	0	0	0	0	0	1	0.333333	0	0	0	0	0	0	0	0
CDY28177	BnaA01g06720D	0	0	0	0	0	0	0	0	0	0	0	0	0	0	0	0	0	0	0	0	0	0	0	0
CDY28176	BnaA01g06730D	2	0	0	0.666667	0	2	2	1.33333	2	3	3	2.66667	1	1	1	1	11	15	23	16.3333	36	16	38	30
CDY28175	BnaA01g06740D	8	0	0	2.66667	83	239	232	184.667	2	3	2	2.33333	151	156	179	162	98	91	64	84.3333	264	185	218	222.333
CDY28174	BnaA01g06750D	451	498	400	449.667	43	96	92	77	97	97	80	91.3333	87	84	98	89.6667	231	343	385	319.667	342	301	269	304
CDY28173	BnaA01g06760D	171	147	114	144	270	270	222	254	177	122	132	143.667	341	329	321	330.333	291	296	297	294.667	357	371	351	359.667
CDY28172	BnaA01g06770D	20	18	10	16	2	0	6	2.66667	10	18	13	13.6667	1	1	2	1.33333	0	2	4	2	4	2	2	2.66667
CDY28171	BnaA01g06780D	501	491	401	464.333	317	188	185	230	564	606	628	599.333	248	222	393	287.667	177	151	175	167.667	199	225	252	225.333
CDY28170	BnaA01g06790D	0	0	2	0.666667	1	2	0	1	0	3	0	1	0	0	2	0.666667	0	0	0	0	0	0	0	0
CDY28169	BnaA01g06800D	352	290	369	337	1581	1319	1295	1398.33	447	448	429	441.333	825	925	1824	1191.33	812	921	675	802.667	1094	947	692	911
CDY28168	BnaA01g06810D	273	213	292	259.333	52	78	78	69.3333	270	314	273	285.667	128	136	70	111.333	156	111	164	143.667	264	222	234	240
CDY28167	BnaA01g06820D	4024	4040	3763	3942.33	10806	5901	6006	7571	4914	4897	4597	4802.67	8616	8493	10717	9275.33	3802	3831	2765	3466	3374	3816	3484	3558
CDY28166	BnaA01g06830D	60	71	23	51.3333	17	33	45	31.6667	116	70	83	89.6667	89	69	54	70.6667	23	6	2	10.3333	101	72	86	86.3333
CDY28165	BnaA01g06840D	2	3	2	2.33333	3	0	2	1.66667	0	0	0	0	0	0	0	0	0	5	6	3.66667	1	0	0	0.333333
CDY28164	BnaA01g06850D	318	299	331	316	1456	676	677	936.333	309	243	245	265.667	523	544	824	630.333	399	405	330	378	219	263	258	246.667
CDY28163	BnaA01g06860D	96	97	75	89.3333	449	325	335	369.667	88	85	90	87.6667	336	406	351	364.333	168	145	102	138.333	93	94	101	96
CDY28162	BnaA01g06870D	5	9	5	6.33333	0	0	0	0	6	10	7	7.66667	0	0	1	0.333333	0	1	3	1.33333	6	2	4	4
CDY28161	BnaA01g06880D	2	3	3	2.66667	0	2	0	0.666667	2	1	3	2	0	0	0	0	0	0	1	0.333333	0	1	1	0.666667
CDY28160	BnaA01g06890D	3	6	5	4.66667	0	0	0	0	1	0	1	0.666667	0	0	1	0.333333	0	0	0	0	0	1	1	0.666667
CDY43554	BnaA01g06900D	7	2	7	5.33333	22	11	12	15	0	1	1	0.666667	13	10	7	10	13	20	26	19.6667	7	4	5	5.33333
CDY43553	BnaA01g06910D	186	173	145	168	59	65	70	64.6667	151	150	131	144	72	87	68	75.6667	145	98	120	121	89	102	126	105.667
CDY43552	BnaA01g06920D	0	0	0	0	0	0	0	0	0	0	0	0	0	0	0	0	0	0	0	0	0	0	0	0
CDY43551	BnaA01g06930D	0	0	0	0	0	0	0	0	0	0	0	0	0	0	0	0	0	0	0	0	0	0	0	0
CDY43550	BnaA01g06940D	486	463	457	468.667	69	106	121	98.6667	503	591	575	556.333	178	183	89	150	252	269	335	285.333	464	562	503	509.667
CDY43549	BnaA01g06950D	17	14	33	21.3333	6	6	14	8.66667	8	8	9	8.33333	3	1	2	2	6	6	13	8.33333	2	2	0	1.33333
CDY43548	BnaA01g06960D	0	2	3	1.66667	0	0	2	0.666667	1	1	1	1	0	0	1	0.333333	0	1	1	0.666667	0	0	1	0.333333
CDY43547	BnaA01g06970D	65	59	75	66.3333	67	37	39	47.6667	43	48	32	41	59	50	30	46.3333	69	84	83	78.6667	55	39	42	45.3333
CDY43546	BnaA01g06980D	2	2	0	1.33333	0	2	0	0.666667	3	6	5	4.66667	0	0	2	0.666667	3	0	3	2	0	0	1	0.333333
CDY43545	BnaA01g06990D	57	71	60	62.6667	100	51	70	73.6667	83	65	77	75	90	83	67	80	85	77	62	74.6667	88	74	72	78
CDY43544	BnaA01g07000D	399	371	375	381.667	239	255	230	241.333	450	416	410	425.333	252	293	299	281.333	338	284	310	310.667	383	324	398	368.333
CDY43543	BnaA01g07010D	54	38	57	49.6667	18	26	29	24.3333	53	68	65	62	66	74	48	62.6667	24	19	17	20	75	76	67	72.6667
CDY43542	BnaA01g07020D	0	0	0	0	0	0	0	0	0	1	0	0.333333	0	0	0	0	0	1	1	0.666667	1	2	0	1
CDY43541	BnaA01g07030D	0	0	0	0	0	0	0	0	0	0	0	0	0	0	0	0	0	2	0	0.666667	0	0	0	0
CDY43540	BnaA01g07040D	0	0	0	0	0	0	0	0	0	0	0	0	0	0	0	0	1	0	0	0.333333	0	0	0	0
CDY43539	BnaA01g07050D	44	26	23	31	42	36	31	36.3333	50	39	37	42	72	83	60	71.6667	42	20	24	28.6667	49	55	58	54
CDY43538	BnaA01g07060D	90	65	82	79	82	43	43	56	61	65	53	59.6667	45	33	50	42.6667	102	103	113	106	41	42	65	49.3333
CDY43537	BnaA01g07070D	0	0	0	0	1	0	0	0.333333	0	0	0	0	0	1	0	0.333333	1	1	0	0.666667	0	0	0	0
CDY43536	BnaA01g07080D	5	5	5	5	3	0	0	1	7	3	4	4.66667	1	3	3	2.33333	5	2	5	4	1	5	4	3.33333
CDY43535	BnaA01g07090D	481	497	441	473	6	5	23	11.3333	489	557	562	536	23	21	20	21.3333	23	19	33	25	69	64	33	55.3333
CDY43534	BnaA01g07100D	330	358	336	341.333	338	261	228	275.667	333	321	307	320.333	234	276	261	257	278	268	241	262.333	310	301	322	311
CDY43533	BnaA01g07110D	80	65	55	66.6667	106	67	78	83.6667	73	76	76	75	164	134	89	129	92	99	96	95.6667	82	80	81	81
CDY43532	BnaA01g07120D	35	53	34	40.6667	21	22	12	18.3333	50	67	53	56.6667	39	28	27	31.3333	24	45	31	33.3333	39	29	39	35.6667
CDY43531	BnaA01g07130D	163	129	166	152.667	126	93	121	113.333	174	162	168	168	164	157	185	168.667	106	114	135	118.333	156	164	166	162
CDY43530	BnaA01g07140D	184	169	127	160	182	189	189	186.667	208	181	184	191	340	326	307	324.333	129	73	47	83	232	201	225	219.333
CDY43529	BnaA01g07150D	90	99	70	86.3333	147	98	86	110.333	69	74	92	78.3333	157	146	109	137.333	107	92	105	101.333	83	96	85	88
CDY43528	BnaA01g07160D	277	263	272	270.667	147	110	119	125.333	242	241	217	233.333	138	115	131	128	194	208	224	208.667	233	211	243	229
CDY43527	BnaA01g07170D	330	334	286	316.667	721	421	465	535.667	381	367	343	363.667	739	793	639	723.667	442	516	448	468.667	396	435	409	413.333
CDY43526	BnaA01g07180D	0	0	0	0	1	2	0	1	1	1	0	0.666667	0	0	2	0.666667	0	1	3	1.33333	0	1	2	1
CDY43525	BnaA01g07190D	392	447	426	421.667	302	253	265	273.333	465	454	455	458	360	330	274	321.333	372	337	296	335	390	405	376	390.333
CDY43524	BnaA01g07200D	64	67	44	58.3333	193	107	90	130	63	69	59	63.6667	123	162	159	148	125	118	129	124	93	82	97	90.6667
CDY43523	BnaA01g07210D	2	0	0	0.666667	0	0	2	0.666667	2	3	1	2	0	2	2	1.33333	0	1	1	0.666667	1	1	0	0.666667
CDY43522	BnaA01g07220D	298	336	313	315.667	42	50	31	41	309	340	360	336.333	111	79	46	78.6667	76	54	74	68	76	110	73	86.3333
CDY43521	BnaA01g07230D	7	6	8	7	2	0	0	0.666667	2	3	5	3.33333	0	5	0	1.66667	1	0	3	1.33333	0	3	2	1.66667
CDY43520	BnaA01g07240D	0	0	0	0	0	0	0	0	0	0	0	0	0	0	0	0	0	0	0	0	0	0	0	0
CDY43519	BnaA01g07250D	0	0	0	0	0	0	0	0	0	0	0	0	0	0	0	0	0	0	0	0	0	0	0	0
CDY43518	BnaA01g07260D	0	0	0	0	0	0	0	0	0	0	0	0	0	0	0	0	0	0	0	0	0	0	0	0
CDY43517	BnaA01g07270D	327	371	308	335.333	925	592	621	712.667	347	312	289	316	698	634	555	629	868	783	599	750	537	503	466	502
CDY43516	BnaA01g07280D	225	204	153	194	381	342	313	345.333	170	179	154	167.667	196	201	290	229	474	369	343	395.333	264	224	205	231
CDY43515	BnaA01g07290D	94	114	96	101.333	253	179	148	193.333	111	102	100	104.333	193	220	236	216.333	196	157	146	166.333	144	111	104	119.667
CDY43514	BnaA01g07300D	0	2	0	0.666667	1	0	4	1.66667	0	0	0	0	0	1	1	0.666667	1	0	0	0.333333	1	0	0	0.333333
CDY43513	BnaA01g07310D	2	0	0	0.666667	6	12	10	9.33333	1	0	0	0.333333	21	27	36	28	20	1	3	8	27	21	51	33
CDY43512	BnaA01g07320D	50	35	54	46.3333	53	39	33	41.6667	31	23	35	29.6667	38	35	47	40	30	66	52	49.3333	30	32	22	28
CDY43511	BnaA01g07330D	45	56	55	52	87	85	68	80	68	49	50	55.6667	159	166	120	148.333	85	75	73	77.6667	74	75	86	78.3333
CDY43510	BnaA01g07340D	122	96	127	115	493	340	364	399	107	132	110	116.333	433	443	524	466.667	131	137	103	123.667	101	112	123	112
CDY43509	BnaA01g07350D	913	793	875	860.333	1031	578	596	735	538	527	496	520.333	542	620	530	564	1148	1327	1291	1255.33	593	570	632	598.333
CDY43508	BnaA01g07360D	62	73	72	69	340	160	183	227.667	90	65	67	74	207	203	220	210	105	123	103	110.333	59	85	92	78.6667
CDY43507	BnaA01g07370D	0	0	0	0	0	0	0	0	0	0	0	0	0	0	0	0	0	0	0	0	0	0	0	0
CDY43506	BnaA01g07380D	0	0	0	0	0	0	0	0	0	0	0	0	0	0	0	0	0	0	0	0	0	0	0	0
CDY43505	BnaA01g07390D	0	0	0	0	0	0	0	0	0	0	0	0	0	0	0	0	0	0	0	0	0	0	0	0
CDY43504	BnaA01g07400D	0	0	0	0	0	0	0	0	0	0	0	0	0	0	0	0	0	0	0	0	0	0	0	0
CDY43503	BnaA01g07410D	0	0	0	0	0	0	2	0.666667	0	1	0	0.333333	0	0	0	0	0	0	0	0	0	0	0	0
CDY43502	BnaA01g07420D	243	240	225	236	571	522	440	511	200	207	204	203.667	415	484	528	475.667	549	550	473	524	382	408	313	367.667
CDY43501	BnaA01g07430D	90	93	90	91	488	287	313	362.667	107	85	74	88.6667	423	422	430	425	131	143	159	144.333	111	72	114	99
CDY43500	BnaA01g07440D	50	52	67	56.3333	53	34	39	42	56	42	49	49	38	41	38	39	38	28	40	35.3333	29	35	49	37.6667
CDY43499	BnaA01g07450D	243	226	181	216.667	1962	1325	1269	1518.67	226	241	235	234	1958	2019	2250	2075.67	397	447	392	412	240	242	305	262.333
CDY43498	BnaA01g07460D	18	12	20	16.6667	36	26	41	34.3333	15	20	19	18	41	41	48	43.3333	11	14	9	11.3333	21	21	18	20
CDY43497	BnaA01g07470D	404	407	414	408.333	734	693	781	736	490	482	453	475	1502	1625	1369	1498.67	428	311	371	370	519	524	628	557
CDY43496	BnaA01g07480D	473	450	374	432.333	223	233	189	215	678	661	650	663	333	286	262	293.667	327	259	233	273	431	447	380	419.333
CDY43495	BnaA01g07490D	0	0	0	0	0	0	0	0	0	0	0	0	0	0	0	0	0	1	0	0.333333	0	0	0	0
CDY43494	BnaA01g07500D	0	0	0	0	0	0	0	0	0	0	0	0	0	0	0	0	0	0	0	0	0	0	0	0
CDY43493	BnaA01g07510D	0	0	0	0	0	0	0	0	0	0	0	0	0	0	0	0	0	0	0	0	0	0	0	0
CDY43492	BnaA01g07520D	0	0	0	0	0	0	0	0	0	0	0	0	0	0	0	0	0	0	0	0	0	0	0	0
CDY48612	BnaA01g07530D	0	0	0	0	0	0	0	0	0	0	0	0	0	0	0	0	0	0	0	0	0	0	0	0
CDY48611	BnaA01g07540D	137	137	104	126	241	149	156	182	157	144	133	144.667	261	281	217	253	149	198	190	179	182	155	168	168.333
CDY48610	BnaA01g07550D	27	21	21	23	5	9	21	11.6667	31	28	26	28.3333	17	20	10	15.6667	5	13	14	10.6667	36	31	54	40.3333
CDY48609	BnaA01g07560D	0	0	0	0	0	0	0	0	0	0	0	0	0	0	0	0	0	0	0	0	0	0	0	0
CDY48608	BnaA01g07570D	0	0	2	0.666667	0	0	2	0.666667	3	0	1	1.33333	0	0	1	0.333333	1	0	0	0.333333	2	1	4	2.33333
CDY48607	BnaA01g07580D	0	0	0	0	0	0	0	0	0	0	0	0	0	0	0	0	0	0	0	0	0	0	0	0
CDY48606	BnaA01g07590D	0	0	0	0	0	0	0	0	0	0	0	0	0	1	1	0.666667	0	0	0	0	2	2	1	1.66667
CDY48605	BnaA01g07600D	13	9	20	14	14	5	8	9	13	13	20	15.3333	6	2	15	7.66667	4	3	10	5.66667	12	9	7	9.33333
CDY48604	BnaA01g07610D	74	59	95	76	27	62	53	47.3333	207	220	225	217.333	175	163	152	163.333	54	0	1	18.3333	217	190	189	198.667
CDY48603	BnaA01g07620D	250	252	224	242	39	50	43	44	228	253	236	239	58	78	50	62	165	153	178	165.333	203	257	195	218.333
CDY48602	BnaA01g07630D	0	0	0	0	7	0	0	2.33333	0	0	0	0	0	0	0	0	0	1	0	0.333333	0	0	0	0
CDY48601	BnaA01g07640D	102	109	124	111.667	135	87	111	111	133	118	133	128	110	109	112	110.333	149	146	170	155	109	90	118	105.667
CDY48600	BnaA01g07650D	0	0	0	0	0	0	0	0	0	0	0	0	0	0	0	0	0	0	0	0	0	0	0	0
CDY48599	BnaA01g07660D	109	114	114	112.333	133	81	101	105	85	75	103	87.6667	61	74	88	74.3333	131	146	156	144.333	81	85	82	82.6667
CDY48598	BnaA01g07670D	0	0	0	0	0	0	0	0	0	0	0	0	0	0	0	0	0	0	0	0	0	2	0	0.666667
CDY48597	BnaA01g07680D	0	0	0	0	0	0	0	0	0	1	0	0.333333	0	0	0	0	0	0	1	0.333333	1	0	0	0.333333
CDY48596	BnaA01g07690D	627	649	561	612.333	344	309	292	315	570	667	597	611.333	396	432	471	433	386	352	365	367.667	417	454	399	423.333
CDY35261	BnaA01g07700D	0	0	0	0	0	0	0	0	0	0	0	0	1	0	0	0.333333	0	0	1	0.333333	0	0	0	0
CDY35260	BnaA01g07710D	0	0	0	0	0	0	0	0	0	0	0	0	0	0	0	0	0	0	0	0	0	0	0	0
CDY35259	BnaA01g07720D	107	125	106	112.667	18	28	33	26.3333	56	71	95	74	13	19	19	17	5	15	21	13.6667	32	28	24	28
CDY35258	BnaA01g07730D	2	0	0	0.666667	0	0	0	0	0	1	0	0.333333	0	0	0	0	0	0	0	0	0	0	0	0
CDY35257	BnaA01g07740D	0	0	0	0	0	0	0	0	0	0	0	0	0	0	0	0	0	0	0	0	0	0	0	0
CDY35256	BnaA01g07750D	126	158	148	144	374	343	275	330.667	170	165	179	171.333	398	379	373	383.333	208	201	183	197.333	220	213	171	201.333
CDY35255	BnaA01g07760D	0	0	0	0	0	0	0	0	0	0	0	0	0	0	0	0	0	0	0	0	0	0	0	0
CDY35254	BnaA01g07770D	0	0	0	0	0	0	0	0	0	0	0	0	0	0	0	0	0	0	0	0	0	0	0	0
CDY35253	BnaA01g07780D	0	0	0	0	0	0	0	0	0	0	0	0	0	0	0	0	0	0	0	0	0	0	0	0
CDY35252	BnaA01g07790D	0	0	5	1.66667	0	0	0	0	0	0	1	0.333333	1	0	0	0.333333	0	0	0	0	0	2	0	0.666667
CDY35251	BnaA01g07800D	44	36	39	39.6667	47	39	35	40.3333	55	42	59	52	32	45	37	38	33	22	20	25	50	29	29	36
CDY35250	BnaA01g07810D	525	630	610	588.333	89	189	218	165.333	586	619	616	607	92	131	89	104	168	183	250	200.333	165	174	187	175.333
CDY35249	BnaA01g07820D	119	90	103	104	48	54	45	49	98	90	81	89.6667	55	62	69	62	71	50	83	68	74	66	82	74
CDY35248	BnaA01g07830D	541	542	651	578	179	202	183	188	495	451	536	494	216	192	118	175.333	341	291	272	301.333	422	334	300	352
CDY35247	BnaA01g07840D	3	0	0	1	3	3	4	3.33333	0	1	0	0.333333	1	0	3	1.33333	1	1	1	1	2	3	2	2.33333
CDY35246	BnaA01g07850D	0	0	0	0	0	0	0	0	0	0	0	0	0	0	0	0	0	0	0	0	0	0	0	0
CDY35245	BnaA01g07860D	786	772	848	802	1319	789	829	979	775	839	829	814.333	924	914	901	913	810	774	716	766.667	687	686	750	707.667
CDY35244	BnaA01g07870D	0	0	0	0	0	0	0	0	0	0	0	0	0	0	0	0	0	0	0	0	0	0	0	0
CDY35243	BnaA01g07880D	0	0	0	0	0	0	0	0	0	0	0	0	0	0	0	0	0	0	0	0	0	0	0	0
CDY35242	BnaA01g07890D	0	0	0	0	0	0	0	0	0	0	0	0	0	0	0	0	0	0	0	0	0	0	0	0
CDY35241	BnaA01g07900D	0	0	0	0	0	0	0	0	0	0	0	0	0	0	0	0	0	0	0	0	0	0	0	0
CDY35240	BnaA01g07910D	478	475	473	475.333	691	482	442	538.333	432	448	441	440.333	554	642	532	576	833	849	568	750	558	478	581	539
CDY35239	BnaA01g07920D	55	77	78	70	161	104	127	130.667	51	33	33	39	75	60	77	70.6667	93	153	122	122.667	54	38	64	52
CDY35238	BnaA01g07930D	64	46	31	47	116	101	64	93.6667	53	54	57	54.6667	131	135	134	133.333	78	49	59	62	77	68	78	74.3333
CDY35237	BnaA01g07940D	218	204	197	206.333	159	120	76	118.333	198	189	187	191.333	155	180	136	157	192	201	203	198.667	245	195	216	218.667
CDY35236	BnaA01g07950D	5	2	5	4	2	0	0	0.666667	9	13	13	11.6667	1	1	2	1.33333	5	3	1	3	9	19	16	14.6667
CDY35235	BnaA01g07960D	74	88	73	78.3333	31	42	39	37.3333	157	190	209	185.333	71	86	34	63.6667	74	95	118	95.6667	251	274	222	249
CDY35234	BnaA01g07970D	52	85	70	69	277	110	119	168.667	145	116	119	126.667	463	473	370	435.333	439	520	263	407.333	180	162	279	207
CDY35233	BnaA01g07980D	179	196	217	197.333	222	163	148	177.667	188	186	190	188	162	177	172	170.333	291	333	312	312	317	293	294	301.333
CDY35232	BnaA01g07990D	0	0	0	0	0	0	0	0	0	0	0	0	0	0	0	0	0	0	0	0	0	0	0	0
CDY35231	BnaA01g08000D	0	2	0	0.666667	0	0	0	0	0	0	1	0.333333	0	1	1	0.666667	1	1	1	1	1	0	0	0.333333
CDY35230	BnaA01g08010D	17	9	7	11	51	23	23	32.3333	10	17	17	14.6667	28	30	54	37.3333	23	25	12	20	13	33	29	25
CDY35229	BnaA01g08020D	116	120	85	107	75	31	53	53	127	112	98	112.333	66	65	68	66.3333	98	95	99	97.3333	73	106	94	91
CDY35228	BnaA01g08030D	2	0	0	0.666667	0	0	0	0	0	0	0	0	1	0	0	0.333333	1	1	5	2.33333	1	0	0	0.333333
CDY35227	BnaA01g08040D	5	0	5	3.33333	4	2	2	2.66667	5	1	0	2	1	0	0	0.333333	11	10	12	11	0	3	0	1
CDY35226	BnaA01g08050D	13	8	11	10.6667	7	11	10	9.33333	3	11	11	8.33333	10	17	11	12.6667	15	15	19	16.3333	13	11	16	13.3333
CDY35225	BnaA01g08060D	3	2	10	5	9	0	2	3.66667	0	2	4	2	1	0	2	1	4	7	8	6.33333	1	3	1	1.66667
CDY35224	BnaA01g08070D	0	0	0	0	0	0	0	0	0	0	0	0	0	0	0	0	0	0	0	0	0	0	0	0
CDY35223	BnaA01g08080D	27	6	42	25	104	127	109	113.333	10	14	8	10.6667	104	101	112	105.667	20	29	16	21.6667	16	11	17	14.6667
CDY35222	BnaA01g08090D	0	0	0	0	0	0	0	0	0	0	0	0	0	0	0	0	1	2	1	1.33333	0	0	0	0
CDY35221	BnaA01g08100D	0	0	0	0	0	0	0	0	0	0	0	0	0	0	0	0	0	0	0	0	0	0	0	0
CDY35220	BnaA01g08110D	0	0	0	0	0	0	0	0	0	0	0	0	0	0	0	0	0	1	1	0.666667	0	0	0	0
CDY35219	BnaA01g08120D	0	0	0	0	0	0	0	0	1	0	0	0.333333	0	0	0	0	0	1	0	0.333333	0	0	0	0
CDY35218	BnaA01g08130D	208	245	173	208.667	241	163	199	201	316	335	325	325.333	313	301	255	289.667	203	208	169	193.333	268	269	204	247
CDY35217	BnaA01g08140D	163	200	210	191	122	165	140	142.333	173	192	181	182	172	206	127	168.333	276	280	348	301.333	353	308	293	318
CDY35216	BnaA01g08150D	942	931	808	893.667	186	194	202	194	906	986	917	936.333	243	250	222	238.333	312	250	300	287.333	364	429	392	395
CDY35215	BnaA01g08160D	50	36	57	47.6667	73	54	53	60	35	37	38	36.6667	63	77	55	65	30	49	38	39	19	19	32	23.3333
CDY35214	BnaA01g08170D	0	2	0	0.666667	0	0	0	0	0	3	2	1.66667	1	0	2	1	1	1	1	1	2	4	7	4.33333
CDY35213	BnaA01g08180D	0	0	0	0	0	0	0	0	0	0	0	0	0	0	0	0	0	0	0	0	0	0	0	0
CDY35212	BnaA01g08190D	0	0	0	0	0	0	0	0	0	0	0	0	0	0	0	0	1	0	0	0.333333	0	0	0	0
CDY35211	BnaA01g08200D	597	632	641	623.333	608	561	580	583	665	694	707	688.667	810	797	666	757.667	627	619	504	583.333	720	744	652	705.333
CDY35210	BnaA01g08210D	3	3	7	4.33333	2	5	4	3.66667	6	4	3	4.33333	4	3	3	3.33333	1	3	2	2	4	2	3	3
CDY35209	BnaA01g08220D	0	0	0	0	0	0	0	0	0	0	0	0	0	0	0	0	0	0	0	0	0	0	0	0
CDY35208	BnaA01g08230D	0	0	0	0	0	0	0	0	0	0	0	0	0	0	0	0	0	0	0	0	0	0	0	0
CDY35207	BnaA01g08240D	39	21	21	27	1	11	4	5.33333	11	25	24	20	3	5	3	3.66667	19	1	7	9	6	0	5	3.66667
CDY35206	BnaA01g08250D	0	0	0	0	0	0	0	0	0	0	0	0	0	0	0	0	0	0	0	0	0	0	0	0
CDY35205	BnaA01g08260D	28	39	38	35	11	16	14	13.6667	32	26	31	29.6667	11	10	9	10	10	9	14	11	12	9	10	10.3333
CDY35204	BnaA01g08270D	80	88	91	86.3333	44	37	35	38.6667	51	50	45	48.6667	35	35	25	31.6667	93	74	89	85.3333	67	57	56	60
CDY35203	BnaA01g08280D	204	229	258	230.333	178	98	109	128.333	194	207	208	203	121	121	114	118.667	175	230	174	193	149	125	106	126.667
CDY35202	BnaA01g08290D	72	70	101	81	22	40	35	32.3333	76	96	78	83.3333	65	67	43	58.3333	45	40	31	38.6667	70	98	82	83.3333
CDY35201	BnaA01g08300D	82	91	93	88.6667	92	67	62	73.6667	49	37	48	44.6667	35	36	38	36.3333	90	139	129	119.333	53	59	36	49.3333
CDY35200	BnaA01g08310D	335	333	362	343.333	336	266	255	285.667	275	254	287	272	251	228	245	241.333	363	393	395	383.667	245	289	277	270.333
CDY35199	BnaA01g08320D	0	0	0	0	0	0	0	0	0	0	0	0	0	0	0	0	0	0	0	0	0	0	0	0
CDY35198	BnaA01g08330D	292	304	318	304.667	450	295	251	332	170	218	190	192.667	183	237	255	225	413	445	432	430	202	200	274	225.333
CDY35197	BnaA01g08340D	12	2	11	8.33333	0	3	14	5.66667	42	56	60	52.6667	7	1	11	6.33333	3	1	1	1.66667	14	10	8	10.6667
CDY35196	BnaA01g08350D	0	0	0	0	0	0	0	0	0	0	0	0	0	0	0	0	1	1	0	0.666667	0	0	0	0
CDY35195	BnaA01g08360D	52	38	41	43.6667	660	385	352	465.667	45	35	48	42.6667	456	395	400	417	119	131	97	115.667	43	37	68	49.3333
CDY35194	BnaA01g08370D	312	270	227	269.667	20	45	39	34.6667	425	453	546	474.667	47	37	55	46.3333	40	48	72	53.3333	102	107	99	102.667
CDY35193	BnaA01g08380D	226	229	232	229	138	121	140	133	161	157	137	151.667	73	74	73	73.3333	54	80	103	79	46	93	58	65.6667
CDY35192	BnaA01g08390D	0	2	0	0.666667	0	0	0	0	0	0	0	0	0	0	0	0	0	0	0	0	0	0	0	0
CDY35191	BnaA01g08400D	20	18	28	22	12	8	12	10.6667	1	1	1	1	0	0	1	0.333333	4	9	7	6.66667	0	0	1	0.333333
CDY35190	BnaA01g08410D	27	53	39	39.6667	20	30	29	26.3333	56	37	43	45.3333	28	21	21	23.3333	8	17	16	13.6667	11	28	11	16.6667
CDY35189	BnaA01g08420D	2	5	5	4	2	0	2	1.33333	3	1	6	3.33333	4	2	6	4	1	7	2	3.33333	7	2	5	4.66667
CDY35188	BnaA01g08430D	64	73	49	62	307	149	123	193	44	65	48	52.3333	121	124	141	128.667	119	144	163	142	59	74	62	65
CDY35187	BnaA01g08440D	682	591	511	594.667	1012	749	732	831	740	745	709	731.333	1006	1022	847	958.333	759	661	581	667	670	688	600	652.667
CDY35186	BnaA01g08450D	52	77	70	66.3333	115	82	68	88.3333	48	29	37	38	47	50	59	52	73	85	106	88	35	37	43	38.3333
CDY35185	BnaA01g08460D	10	3	3	5.33333	1	5	2	2.66667	11	20	20	17	7	2	3	4	1	6	8	5	21	24	18	21
CDY35184	BnaA01g08470D	0	0	0	0	317	228	251	265.333	0	0	0	0	20	6	112	46	15	29	10	18	19	17	20	18.6667
CDX78781	BnaA01g08480D	55	49	54	52.6667	38	39	29	35.3333	60	47	54	53.6667	38	41	34	37.6667	44	44	37	41.6667	49	75	46	56.6667
CDX78782	BnaA01g08490D	8	9	7	8	0	6	0	2	13	20	17	16.6667	3	5	5	4.33333	4	6	10	6.66667	13	18	18	16.3333
CDX78783	BnaA01g08500D	119	82	77	92.6667	333	272	224	276.333	101	113	127	113.667	298	320	305	307.667	151	135	104	130	98	109	131	112.667
CDX78784	BnaA01g08510D	42	43	52	45.6667	762	843	944	849.667	19	17	14	16.6667	608	598	996	734	1157	1155	1383	1231.67	1053	1063	878	998
CDX78785	BnaA01g08520D	57	58	57	57.3333	48	23	33	34.6667	34	51	56	47	37	45	38	40	54	51	71	58.6667	70	53	64	62.3333
CDX78786	BnaA01g08530D	382	355	344	360.333	320	247	267	278	352	364	364	360	279	244	300	274.333	332	301	330	321	348	340	342	343.333
CDX78787	BnaA01g08540D	87	77	67	77	112	57	99	89.3333	67	93	61	73.6667	71	70	113	84.6667	54	71	83	69.3333	66	80	83	76.3333
CDX78788	BnaA01g08550D	158	131	122	137	97	57	72	75.3333	238	186	183	202.333	176	151	121	149.333	165	196	221	194	221	251	283	251.667
CDX78789	BnaA01g08560D	345	302	328	325	572	377	345	431.333	197	228	217	214	220	231	204	218.333	425	458	444	442.333	239	249	257	248.333
CDX78790	BnaA01g08570D	0	0	0	0	0	0	0	0	0	0	0	0	0	0	0	0	0	0	0	0	0	0	0	0
CDX78791	BnaA01g08580D	0	0	0	0	0	0	0	0	0	0	0	0	0	0	0	0	0	0	0	0	0	0	0	0
CDX78792	BnaA01g08590D	0	0	0	0	0	0	0	0	0	0	0	0	0	0	0	0	0	0	0	0	0	0	0	0
CDX78793	BnaA01g08600D	0	0	0	0	0	0	0	0	0	0	0	0	0	0	0	0	0	0	0	0	0	0	0	0
CDX78794	BnaA01g08610D	32	43	54	43	23	22	10	18.3333	53	54	48	51.6667	23	38	28	29.6667	32	47	53	44	59	50	59	56
CDX78795	BnaA01g08620D	74	88	70	77.3333	324	197	210	243.667	76	88	77	80.3333	248	217	288	251	196	198	213	202.333	129	132	151	137.333
CDX78796	BnaA01g08630D	675	683	661	673	322	443	454	406.333	801	748	739	762.667	458	388	329	391.667	830	893	1200	974.333	1003	998	1100	1033.67
CDX78797	BnaA01g08640D	94	93	72	86.3333	24	22	25	23.6667	90	108	99	99	31	36	20	29	19	29	27	25	41	33	50	41.3333
CDX78798	BnaA01g08650D	2	2	2	2	1	2	2	1.66667	3	7	4	4.66667	3	1	2	2	1	1	0	0.666667	0	2	2	1.33333
CDX78799	BnaA01g08660D	0	0	2	0.666667	0	0	0	0	0	0	0	0	0	0	0	0	0	0	0	0	0	0	0	0
CDX78800	BnaA01g08670D	0	0	0	0	0	0	0	0	0	0	0	0	1	0	0	0.333333	0	0	0	0	0	0	0	0
CDX78801	BnaA01g08680D	127	103	91	107	42	47	29	39.3333	135	100	123	119.333	42	42	41	41.6667	62	61	70	64.3333	83	54	74	70.3333
CDX78802	BnaA01g08690D	3	6	3	4	3	3	2	2.66667	1	8	5	4.66667	4	1	2	2.33333	6	6	11	7.66667	5	7	6	6
CDX78803	BnaA01g08700D	109	121	111	113.667	155	121	119	131.667	107	130	126	121	159	178	141	159.333	131	152	106	129.667	116	120	127	121
CDX78804	BnaA01g08710D	116	114	77	102.333	118	79	95	97.3333	89	62	60	70.3333	104	126	126	118.667	184	138	141	154.333	109	107	113	109.667
CDX78805	BnaA01g08720D	0	0	0	0	0	0	0	0	0	0	0	0	0	0	0	0	0	0	0	0	0	0	0	0
CDX78806	BnaA01g08730D	0	0	0	0	0	0	0	0	0	1	0	0.333333	0	0	0	0	0	0	0	0	0	0	0	0
CDX78807	BnaA01g08740D	0	0	0	0	0	0	0	0	0	0	0	0	0	0	0	0	0	0	0	0	0	0	0	0
CDX78808	BnaA01g08750D	377	396	431	401.333	59	85	68	70.6667	356	403	354	371	92	77	47	72	66	64	68	66	155	151	125	143.667
CDX78809	BnaA01g08760D	79	59	70	69.3333	71	34	51	52	53	73	77	67.6667	47	44	53	48	52	52	46	50	73	55	59	62.3333
CDX78810	BnaA01g08770D	322	316	362	333.333	236	148	136	173.333	398	353	361	370.667	159	176	249	194.667	115	122	122	119.667	145	159	154	152.667
CDX78811	BnaA01g08780D	42	35	31	36	9	5	10	8	60	42	48	50	27	7	11	15	8	9	8	8.33333	13	15	19	15.6667
CDX78812	BnaA01g08790D	0	0	2	0.666667	0	0	0	0	1	2	3	2	0	0	0	0	0	1	0	0.333333	0	1	0	0.333333
CDX78813	BnaA01g08800D	47	62	113	74	7	8	8	7.66667	72	54	63	63	25	21	12	19.3333	19	20	31	23.3333	37	34	32	34.3333
CDX78814	BnaA01g08810D	45	47	52	48	60	47	82	63	51	48	48	49	63	73	43	59.6667	78	57	60	65	67	50	45	54
CDX78815	BnaA01g08820D	70	87	47	68	173	112	101	128.667	47	75	55	59	154	108	138	133.333	100	112	96	102.667	74	79	82	78.3333
CDX78816	BnaA01g08830D	45	64	64	57.6667	75	40	45	53.3333	72	95	90	85.6667	62	90	51	67.6667	48	56	79	61	70	68	80	72.6667
CDX78817	BnaA01g08840D	0	0	0	0	0	0	0	0	0	0	0	0	0	0	0	0	0	0	0	0	0	0	0	0
CDX78818	BnaA01g08850D	74	62	100	78.6667	33	50	45	42.6667	88	84	81	84.3333	52	79	61	64	53	74	53	60	62	70	48	60
CDX78819	BnaA01g08860D	104	111	73	96	139	152	199	163.333	50	56	69	58.3333	155	142	173	156.667	302	238	283	274.333	204	212	172	196
CDX78820	BnaA01g08870D	15	6	20	13.6667	15	19	16	16.6667	10	4	10	8	24	22	18	21.3333	32	29	27	29.3333	23	26	20	23
CDX78821	BnaA01g08880D	0	0	0	0	0	0	0	0	0	0	0	0	0	0	0	0	0	0	0	0	0	0	0	0
CDX78822	BnaA01g08890D	282	243	237	254	96	95	97	96	299	319	319	312.333	203	198	92	164.333	170	210	235	205	239	299	298	278.667
CDX78823	BnaA01g08900D	784	726	770	760	171	179	245	198.333	699	796	760	751.667	348	329	177	284.667	438	431	535	468	590	593	495	559.333
CDX78824	BnaA01g08910D	278	257	235	256.667	402	276	275	317.667	247	276	293	272	358	346	389	364.333	265	334	323	307.333	261	269	275	268.333
CDX78825	BnaA01g08920D	248	228	225	233.667	2223	1441	1341	1668.33	220	254	260	244.667	1995	1880	2003	1959.33	386	440	348	391.333	245	250	266	253.667
CDX78826	BnaA01g08930D	101	93	132	108.667	18	22	27	22.3333	115	88	112	105	24	33	29	28.6667	58	48	73	59.6667	48	64	55	55.6667
CDX78827	BnaA01g08940D	191	155	184	176.667	105	81	84	90	194	173	170	179	99	95	68	87.3333	169	168	150	162.333	142	143	108	131
CDX78828	BnaA01g08950D	385	348	361	364.667	223	203	263	229.667	547	551	543	547	364	377	302	347.667	250	204	157	203.667	463	378	369	403.333
CDX78829	BnaA01g08960D	13	18	11	14	16	20	25	20.3333	15	7	13	11.6667	23	22	14	19.6667	8	17	10	11.6667	30	20	20	23.3333
CDX78830	BnaA01g08970D	0	0	0	0	0	0	0	0	0	0	0	0	0	0	0	0	0	0	0	0	0	0	0	0
CDX78831	BnaA01g08980D	0	0	0	0	0	0	0	0	0	0	0	0	0	0	0	0	0	0	0	0	0	0	0	0
CDX78832	BnaA01g08990D	181	164	157	167.333	23	37	47	35.6667	283	234	280	265.667	68	84	74	75.3333	78	64	80	74	217	198	187	200.667
CDX78833	BnaA01g09000D	0	0	0	0	1	0	0	0.333333	0	1	0	0.333333	0	0	1	0.333333	0	0	0	0	0	1	1	0.666667
CDX78834	BnaA01g09010D	0	0	0	0	0	0	0	0	0	0	0	0	0	0	0	0	0	0	0	0	2	1	0	1
CDX78835	BnaA01g09020D	471	422	385	426	25	56	62	47.6667	643	615	711	656.333	158	138	177	157.667	218	70	82	123.333	576	642	620	612.667
CDX78836	BnaA01g09030D	79	58	70	69	58	53	78	63	65	63	66	64.6667	75	85	76	78.6667	67	66	61	64.6667	73	72	78	74.3333
CDX78837	BnaA01g09040D	42	32	57	43.6667	51	36	49	45.3333	57	65	64	62	49	58	56	54.3333	45	51	56	50.6667	67	56	62	61.6667
CDX78838	BnaA01g09050D	10	8	5	7.66667	3	3	2	2.66667	0	3	1	1.33333	1	0	1	0.666667	0	1	4	1.66667	5	2	2	3
CDX78839	BnaA01g09060D	22	26	33	27	6	11	14	10.3333	53	57	68	59.3333	3	5	1	3	9	3	5	5.66667	15	7	11	11
CDX78840	BnaA01g09070D	5	0	5	3.33333	122	64	29	71.6667	1	9	2	4	82	78	218	126	23	12	6	13.6667	4	3	5	4
CDX78841	BnaA01g09080D	0	0	0	0	0	0	0	0	0	0	0	0	0	0	0	0	0	0	0	0	0	0	0	0
CDX78842	BnaA01g09090D	0	0	0	0	2	0	4	2	0	0	0	0	0	1	3	1.33333	10	11	3	8	1	0	0	0.333333
CDX78843	BnaA01g09100D	0	0	0	0	0	0	0	0	0	0	0	0	0	0	1	0.333333	0	1	0	0.333333	0	0	0	0
CDX78844	BnaA01g09110D	50	38	49	45.6667	2	3	0	1.66667	50	51	40	47	10	7	4	7	11	7	8	8.66667	22	20	24	22
CDX78845	BnaA01g09120D	80	84	70	78	57	51	66	58	93	79	82	84.6667	99	86	107	97.3333	61	47	62	56.6667	66	56	101	74.3333
CDX78846	BnaA01g09130D	27	29	24	26.6667	32	34	41	35.6667	41	48	63	50.6667	85	94	103	94	30	15	16	20.3333	50	56	61	55.6667
CDX78847	BnaA01g09140D	287	266	214	255.667	76	70	62	69.3333	194	187	216	199	92	92	66	83.3333	183	138	125	148.667	118	129	101	116
CDX78848	BnaA01g09150D	305	336	237	292.667	71	73	78	74	273	282	292	282.333	89	113	86	96	187	171	161	173	138	142	145	141.667
CDX78849	BnaA01g09160D	7	5	7	6.33333	2	0	0	0.666667	8	8	2	6	1	0	1	0.666667	1	5	2	2.66667	2	2	1	1.66667
CDX78850	BnaA01g09170D	0	0	0	0	0	0	0	0	0	0	0	0	0	0	0	0	0	1	0	0.333333	0	0	0	0
CDX78851	BnaA01g09180D	39	46	42	42.3333	25	25	18	22.6667	53	85	86	74.6667	54	56	58	56	23	19	25	22.3333	62	62	46	56.6667
CDX78852	BnaA01g09190D	0	0	0	0	1	0	2	1	1	0	0	0.333333	0	1	1	0.666667	0	1	2	1	1	2	1	1.33333
CDX78853	BnaA01g09200D	176	232	233	213.667	703	744	728	725	110	101	102	104.333	357	386	464	402.333	690	716	709	705	438	375	573	462
CDX78854	BnaA01g09210D	23	24	23	23.3333	4	2	6	4	22	18	20	20	6	2	5	4.33333	1	3	2	2	6	5	7	6
CDX78855	BnaA01g09220D	40	26	20	28.6667	184	152	140	158.667	45	31	41	39	307	309	274	296.667	64	54	39	52.3333	69	69	69	69
CDX78856	BnaA01g09230D	0	0	0	0	0	0	0	0	0	0	0	0	0	0	0	0	0	0	0	0	0	0	0	0
CDX78857	BnaA01g09240D	5	6	2	4.33333	26	8	21	18.3333	13	11	11	11.6667	23	23	18	21.3333	16	11	8	11.6667	8	15	12	11.6667
CDX78858	BnaA01g09250D	62	67	52	60.3333	36	33	25	31.3333	40	36	48	41.3333	51	60	42	51	50	44	52	48.6667	56	49	57	54
CDX78859	BnaA01g09260D	44	44	31	39.6667	17	57	27	33.6667	56	84	77	72.3333	79	72	62	71	38	31	22	30.3333	96	67	88	83.6667
CDX78860	BnaA01g09270D	163	161	179	167.667	32	51	35	39.3333	161	167	172	166.667	52	50	35	45.6667	48	49	55	50.6667	89	83	80	84
CDX78861	BnaA01g09280D	8	6	2	5.33333	3	3	2	2.66667	1	0	0	0.333333	0	0	0	0	3	12	12	9	0	1	1	0.666667
CDX78862	BnaA01g09290D	441	447	397	428.333	707	469	454	543.333	410	398	372	393.333	357	359	344	353.333	580	635	566	593.667	383	338	350	357
CDX78863	BnaA01g09300D	0	0	5	1.66667	0	0	0	0	1	0	1	0.666667	0	1	1	0.666667	1	0	0	0.333333	0	2	0	0.666667
CDX78864	BnaA01g09310D	10	15	26	17	3	8	2	4.33333	41	24	29	31.3333	23	28	23	24.6667	3	0	0	1	29	31	33	31
CDX78865	BnaA01g09320D	2	0	0	0.666667	0	0	0	0	0	0	1	0.333333	0	0	1	0.333333	0	0	0	0	0	0	0	0
CDX78866	BnaA01g09330D	0	0	0	0	0	0	2	0.666667	1	2	1	1.33333	3	2	1	2	3	0	1	1.33333	6	6	5	5.66667
CDX78867	BnaA01g09340D	0	0	0	0	0	3	0	1	0	0	0	0	0	0	0	0	0	0	0	0	0	0	0	0
CDX78868	BnaA01g09350D	0	0	0	0	0	0	0	0	0	0	0	0	0	0	0	0	0	0	0	0	0	0	0	0
CDX78869	BnaA01g09360D	132	155	148	145	48	67	70	61.6667	267	255	285	269	114	126	121	120.333	154	115	125	131.333	230	238	217	228.333
CDX78870	BnaA01g09370D	44	46	46	45.3333	11	26	19	18.6667	66	43	63	57.3333	25	34	29	29.3333	29	32	36	32.3333	68	66	66	66.6667
CDX78871	BnaA01g09380D	147	144	124	138.333	216	168	175	186.333	151	164	148	154.333	319	326	321	322	105	76	73	84.6667	153	130	162	148.333
CDX78872	BnaA01g09390D	77	111	96	94.6667	169	143	150	154	115	116	121	117.333	196	224	167	195.667	119	110	111	113.333	107	110	99	105.333
CDX78873	BnaA01g09400D	35	43	57	45	67	42	47	52	56	35	65	52	71	63	70	68	50	65	40	51.6667	30	53	57	46.6667
CDX78874	BnaA01g09410D	3	5	0	2.66667	1	0	0	0.333333	1	0	0	0.333333	3	2	1	2	3	1	1	1.66667	4	1	1	2
CDX78875	BnaA01g09420D	75	71	83	76.3333	31	36	31	32.6667	123	114	105	114	75	64	52	63.6667	61	40	41	47.3333	102	106	79	95.6667
CDX78876	BnaA01g09430D	42	30	33	35	16	23	19	19.3333	45	60	76	60.3333	52	34	28	38	32	25	14	23.6667	67	59	72	66
CDX78877	BnaA01g09440D	5	11	8	8	9	5	8	7.33333	6	6	8	6.66667	8	6	7	7	13	15	10	12.6667	12	2	7	7
CDX78878	BnaA01g09450D	0	0	0	0	0	0	0	0	1	0	0	0.333333	0	0	0	0	0	0	0	0	0	0	0	0
CDX78879	BnaA01g09460D	0	0	0	0	0	0	0	0	0	0	0	0	0	0	0	0	0	0	0	0	0	0	0	0
CDX78880	BnaA01g09470D	124	118	106	116	50	51	62	54.3333	148	166	163	159	181	156	51	129.333	47	31	47	41.6667	48	47	46	47
CDX78881	BnaA01g09480D	82	93	77	84	28	43	49	40	130	142	137	136.333	61	77	36	58	71	57	68	65.3333	110	98	79	95.6667
CDX78882	BnaA01g09490D	0	0	0	0	0	0	0	0	0	0	0	0	0	0	0	0	1	0	0	0.333333	0	0	0	0
CDX78883	BnaA01g09500D	0	0	0	0	7	3	8	6	0	0	0	0	1	6	9	5.33333	1	0	0	0.333333	1	2	1	1.33333
CDX78884	BnaA01g09510D	0	0	0	0	0	0	6	2	2	11	2	5	0	1	1	0.666667	1	1	1	1	1	12	5	6
CDX78885	BnaA01g09520D	592	586	493	557	245	210	197	217.333	382	350	405	379	240	195	211	215.333	280	281	345	302	357	354	303	338
CDX78886	BnaA01g09530D	389	389	400	392.667	559	376	382	439	375	362	364	367	422	384	451	419	312	370	320	334	279	325	318	307.333
CDX78887	BnaA01g09540D	275	231	245	250.333	839	913	1007	919.667	344	349	339	344	2147	2358	2217	2240.67	333	248	246	275.667	467	444	572	494.333
CDX78888	BnaA01g09550D	7	2	10	6.33333	0	0	4	1.33333	18	20	15	17.6667	4	1	2	2.33333	3	0	0	1	6	3	4	4.33333
CDX78889	BnaA01g09560D	30	33	15	26	47	36	23	35.3333	24	18	26	22.6667	61	62	58	60.3333	20	18	20	19.3333	34	32	29	31.6667
CDX78890	BnaA01g09570D	30	20	11	20.3333	9	9	16	11.3333	25	21	19	21.6667	11	5	3	6.33333	13	19	16	16	20	20	16	18.6667
CDX78891	BnaA01g09580D	3	0	2	1.66667	0	2	0	0.666667	2	1	0	1	0	1	1	0.666667	0	0	1	0.333333	0	0	1	0.333333
CDX78892	BnaA01g09590D	0	0	0	0	0	0	0	0	0	0	0	0	0	0	0	0	0	0	0	0	0	0	0	0
CDX78893	BnaA01g09600D	0	0	0	0	0	0	0	0	0	0	0	0	0	0	0	0	0	0	0	0	0	0	0	0
CDX78894	BnaA01g09610D	0	0	0	0	0	0	0	0	0	0	0	0	0	0	0	0	0	0	0	0	0	0	0	0
CDX78895	BnaA01g09620D	124	146	108	126	348	199	290	279	122	113	129	121.333	305	264	318	295.667	145	177	140	154	139	125	167	143.667
CDX78896	BnaA01g09630D	0	0	0	0	0	0	0	0	0	0	0	0	0	0	0	0	0	0	0	0	0	0	0	0
CDX78897	BnaA01g09640D	265	295	251	270.333	50	106	123	93	255	296	290	280.333	78	74	47	66.3333	102	72	90	88	103	98	72	91
CDX78898	BnaA01g09650D	124	140	122	128.667	94	99	97	96.6667	113	122	131	122	124	133	99	118.667	121	102	83	102	122	98	105	108.333
CDX78899	BnaA01g09660D	0	0	2	0.666667	0	0	2	0.666667	0	2	0	0.666667	0	0	1	0.333333	0	0	0	0	1	0	0	0.333333
CDX78900	BnaA01g09670D	0	0	0	0	0	0	0	0	0	0	0	0	0	0	0	0	0	0	0	0	0	0	0	0
CDX78901	BnaA01g09680D	0	0	0	0	0	0	0	0	0	0	0	0	0	0	0	0	0	0	0	0	0	0	0	0
CDX78902	BnaA01g09690D	55	44	51	50	106	75	92	91	41	53	44	46	114	112	135	120.333	97	64	73	78	59	50	71	60
CDX78903	BnaA01g09700D	27	12	18	19	22	14	12	16	31	25	35	30.3333	37	33	23	31	37	41	42	40	42	37	70	49.6667
CDX78904	BnaA01g09710D	106	147	93	115.333	430	269	286	328.333	93	95	108	98.6667	361	351	329	347	119	134	109	120.667	88	106	125	106.333
CDX78905	BnaA01g09720D	10	9	3	7.33333	60	26	45	43.6667	10	10	7	9	28	38	54	40	106	106	42	84.6667	40	55	61	52
CDX78906	BnaA01g09730D	339	301	248	296	537	292	319	382.667	251	247	223	240.333	456	493	439	462.667	407	476	490	457.667	305	321	393	339.667
CDX78907	BnaA01g09740D	525	615	465	535	1402	1682	1641	1575	298	291	268	285.667	1189	1224	1512	1308.33	4013	3943	4290	4082	3199	3007	2310	2838.67
CDX78908	BnaA01g09750D	0	0	0	0	0	0	0	0	0	0	0	0	0	0	0	0	0	0	0	0	0	0	0	0
CDX78909	BnaA01g09760D	0	0	2	0.666667	6	0	2	2.66667	1	0	0	0.333333	0	1	1	0.666667	3	1	3	2.33333	0	2	7	3
CDX78910	BnaA01g09770D	174	193	165	177.333	89	45	51	61.6667	172	156	145	157.667	66	87	68	73.6667	71	80	116	89	110	111	127	116
CDX78911	BnaA01g09780D	0	2	0	0.666667	0	0	0	0	0	0	0	0	0	1	1	0.666667	3	1	1	1.66667	2	2	0	1.33333
CDX78912	BnaA01g09790D	0	3	2	1.66667	31	31	25	29	6	3	6	5	23	23	58	34.6667	15	15	12	14	6	12	17	11.6667
CDX78913	BnaA01g09800D	124	126	91	113.667	155	103	97	118.333	93	112	91	98.6667	100	115	148	121	92	114	135	113.667	102	99	138	113
CDX78914	BnaA01g09810D	65	56	60	60.3333	263	155	181	199.667	64	53	69	62	158	156	210	174.667	120	153	124	132.333	107	107	107	107
CDX78915	BnaA01g09820D	42	64	90	65.3333	61	59	49	56.3333	72	84	86	80.6667	96	106	55	85.6667	110	98	114	107.333	84	98	106	96
CDX78916	BnaA01g09830D	568	535	447	516.667	496	360	294	383.333	482	452	530	488	508	457	470	478.333	643	659	637	646.333	667	600	691	652.667
CDX78917	BnaA01g09840D	287	254	245	262	72	98	82	84	398	422	412	410.667	104	138	144	128.667	20	41	41	34	104	112	91	102.333
CDX78918	BnaA01g09850D	85	84	91	86.6667	33	23	35	30.3333	105	128	125	119.333	25	22	24	23.6667	8	10	11	9.66667	26	20	26	24
CDX78919	BnaA01g09860D	769	835	747	783.667	422	388	374	394.667	797	673	726	732	597	644	433	558	980	715	884	859.667	797	830	751	792.667
CDX78920	BnaA01g09870D	260	249	271	260	140	127	113	126.667	236	215	207	219.333	152	143	142	145.667	169	156	208	177.667	156	186	191	177.667
CDX78921	BnaA01g09880D	169	205	209	194.333	192	157	148	165.667	180	181	167	176	196	181	167	181.333	154	170	184	169.333	137	143	163	147.667
CDX78922	BnaA01g09890D	390	442	410	414	352	278	304	311.333	461	514	434	469.667	302	328	246	292	458	345	388	397	500	464	429	464.333
CDX78923	BnaA01g09900D	2857	2435	2759	2683.67	43	185	202	143.333	3322	3225	3159	3235.33	142	160	114	138.667	83	61	72	72	211	181	135	175.667
CDX78924	BnaA01g09910D	131	172	108	137	143	103	90	112	140	146	158	148	145	170	161	158.667	134	128	98	120	159	123	145	142.333
CDX78925	BnaA01g09920D	171	197	176	181.333	257	165	165	195.667	167	176	159	167.333	189	212	216	205.667	177	171	183	177	149	150	153	150.667
CDX78926	BnaA01g09930D	230	228	284	247.333	285	203	228	238.667	284	286	282	284	312	302	252	288.667	249	199	221	223	301	270	242	271
CDX78927	BnaA01g09940D	424	363	401	396	444	362	380	395.333	197	202	174	191	250	250	208	236	511	341	441	431	494	457	483	478
CDX78928	BnaA01g09950D	0	0	0	0	0	0	0	0	0	0	0	0	0	1	1	0.666667	0	0	0	0	0	0	0	0
CDX78929	BnaA01g09960D	0	0	0	0	0	0	0	0	0	0	0	0	0	0	0	0	0	0	0	0	0	0	0	0
CDX78930	BnaA01g09970D	312	258	217	262.333	901	624	541	688.667	314	270	242	275.333	693	714	759	722	484	494	433	470.333	361	361	405	375.667
CDX78931	BnaA01g09980D	97	77	100	91.3333	104	96	90	96.6667	44	56	43	47.6667	38	44	51	44.3333	63	103	96	87.3333	42	46	55	47.6667
CDX78932	BnaA01g09990D	687	696	560	647.667	607	617	598	607.333	695	732	687	704.667	354	350	325	343	271	464	392	375.667	300	347	363	336.667
CDX78933	BnaA01g10000D	642	615	677	644.667	418	511	557	495.333	635	516	489	546.667	401	480	401	427.333	421	416	479	438.667	566	466	529	520.333
CDX78934	BnaA01g10010D	0	0	0	0	0	0	0	0	0	0	0	0	0	0	0	0	0	0	0	0	0	0	0	0
CDX78935	BnaA01g10020D	87	64	69	73.3333	24	39	35	32.6667	99	99	92	96.6667	21	24	14	19.6667	33	33	39	35	40	58	38	45.3333
CDX78936	BnaA01g10030D	0	3	5	2.66667	53	34	41	42.6667	6	3	4	4.33333	13	15	32	20	20	29	16	21.6667	5	2	2	3
CDX78937	BnaA01g10040D	282	272	269	274.333	189	194	154	179	144	162	159	155	107	108	73	96	192	232	206	210	156	128	121	135
CDX78938	BnaA01g10050D	429	407	321	385.667	471	446	440	452.333	339	405	383	375.667	423	485	358	422	452	473	411	445.333	421	389	358	389.333
CDX78939	BnaA01g10060D	102	99	75	92	92	51	58	67	15	8	23	15.3333	17	22	18	19	117	148	164	143	18	21	46	28.3333
CDX78940	BnaA01g10070D	22	32	31	28.3333	4	6	12	7.33333	23	11	15	16.3333	11	7	6	8	10	22	27	19.6667	14	13	5	10.6667
CDX78941	BnaA01g10080D	0	0	0	0	0	0	0	0	0	0	0	0	0	0	0	0	0	0	0	0	0	0	0	0
CDX78942	BnaA01g10090D	12	5	10	9	11	12	6	9.66667	6	10	2	6	8	6	7	7	11	7	8	8.66667	7	2	5	4.66667
CDX78943	BnaA01g10100D	389	424	390	401	539	570	590	566.333	445	467	445	452.333	686	655	678	673	391	331	293	338.333	513	419	477	469.667
CDX78944	BnaA01g10110D	384	413	380	392.333	579	469	459	502.333	365	360	314	346.333	343	338	359	346.667	407	457	469	444.333	293	338	355	328.667
CDX78945	BnaA01g10120D	0	0	0	0	0	0	0	0	0	0	0	0	0	0	0	0	0	0	0	0	0	0	0	0
CDX78946	BnaA01g10130D	0	2	0	0.666667	1	2	4	2.33333	0	1	0	0.333333	1	5	3	3	1	1	3	1.66667	4	2	2	2.66667
CDX78947	BnaA01g10140D	7	6	10	7.66667	25	26	16	22.3333	1	1	1	1	10	19	21	16.6667	6	10	7	7.66667	4	4	2	3.33333
CDX78948	BnaA01g10150D	0	0	0	0	2	3	0	1.66667	0	0	0	0	1	0	2	1	3	2	1	2	0	1	1	0.666667
CDX78949	BnaA01g10160D	268	246	264	259.333	274	216	222	237.333	108	99	98	101.667	86	86	93	88.3333	243	287	309	279.667	89	97	97	94.3333
CDX78950	BnaA01g10170D	3	0	2	1.66667	0	3	0	1	0	0	0	0	0	0	0	0	0	0	0	0	0	0	0	0
CDX78951	BnaA01g10180D	0	0	0	0	0	0	0	0	0	0	0	0	0	0	0	0	0	0	0	0	0	0	0	0
CDX78952	BnaA01g10190D	0	0	0	0	0	0	0	0	0	0	0	0	0	0	0	0	0	0	0	0	0	0	0	0
CDX78953	BnaA01g10200D	17	20	24	20.3333	24	26	37	29	42	27	48	39	32	31	30	31	18	20	10	16	23	25	40	29.3333
CDX78954	BnaA01g10210D	0	0	2	0.666667	11	3	8	7.33333	0	0	0	0	0	0	2	0.666667	1	1	1	1	0	0	0	0
CDX78955	BnaA01g10220D	263	296	255	271.333	298	210	271	259.667	132	151	120	134.333	134	122	143	133	256	331	295	294	156	166	164	162
CDX78956	BnaA01g10230D	427	418	388	411	362	270	308	313.333	322	381	307	336.667	260	289	231	260	387	514	452	451	347	359	377	361
CDX78957	BnaA01g10240D	0	0	0	0	0	0	0	0	0	0	0	0	0	0	0	0	0	0	0	0	0	0	0	0
CDX78958	BnaA01g10250D	0	0	0	0	0	0	2	0.666667	0	1	0	0.333333	0	0	0	0	0	1	1	0.666667	2	0	0	0.666667
CDX78959	BnaA01g10260D	5	3	10	6	0	5	0	1.66667	10	4	10	8	3	2	0	1.66667	0	0	1	0.333333	0	0	1	0.333333
CDX78960	BnaA01g10270D	655	611	594	620	284	222	216	240.667	425	394	459	426	158	138	96	130.667	524	604	522	550	273	326	337	312
CDX78961	BnaA01g10280D	350	301	295	315.333	452	371	504	442.333	307	295	313	305	363	344	288	331.667	407	402	363	390.667	348	355	297	333.333
CDX78962	BnaA01g10290D	12	17	20	16.3333	25	17	14	18.6667	11	13	12	12	23	29	18	23.3333	18	16	16	16.6667	16	15	10	13.6667
CDX78963	BnaA01g10300D	3	0	0	1	2	3	8	4.33333	0	2	1	1	0	0	1	0.333333	3	4	1	2.66667	0	0	0	0
CDX78964	BnaA01g10310D	74	82	69	75	72	73	76	73.6667	17	28	25	23.3333	59	66	46	57	299	218	234	250.333	59	62	43	54.6667
CDX78965	BnaA01g10320D	37	43	44	41.3333	643	374	343	453.333	26	36	25	29	274	279	385	312.667	424	321	162	302.333	70	110	103	94.3333
CDX78966	BnaA01g10330D	0	0	0	0	0	0	0	0	0	0	0	0	0	0	0	0	0	1	0	0.333333	0	0	0	0
CDX78967	BnaA01g10340D	25	41	38	34.6667	5	12	12	9.66667	23	24	21	22.6667	3	7	6	5.33333	11	14	23	16	12	11	14	12.3333
CDX78968	BnaA01g10350D	2	6	2	3.33333	5	6	8	6.33333	16	3	10	9.66667	6	12	3	7	8	19	26	17.6667	28	29	29	28.6667
CDX78969	BnaA01g10360D	102	115	135	117.333	675	427	512	538	135	97	121	117.667	622	608	516	582	225	214	190	209.667	165	130	171	155.333
CDX78970	BnaA01g10370D	84	93	103	93.3333	82	70	55	69	10	3	7	6.66667	6	5	5	5.33333	54	70	100	74.6667	5	7	3	5
CDX78971	BnaA01g10380D	27	24	29	26.6667	4	3	6	4.33333	18	23	37	26	1	0	1	0.666667	5	9	14	9.33333	6	7	5	6
CDX78972	BnaA01g10390D	32	49	42	41	4	8	12	8	32	47	65	48	3	8	6	5.66667	10	3	9	7.33333	12	7	10	9.66667
CDX78973	BnaA01g10400D	50	29	44	41	32	23	27	27.3333	42	38	51	43.6667	35	34	34	34.3333	50	37	36	41	36	47	46	43
CDX78974	BnaA01g10410D	60	65	60	61.6667	110	92	90	97.3333	50	58	48	52	107	94	80	93.6667	76	61	41	59.3333	54	50	68	57.3333
CDX78975	BnaA01g10420D	199	188	202	196.333	328	276	294	299.333	251	207	192	216.667	461	398	414	424.333	332	337	240	303	224	282	248	251.333
CDX78976	BnaA01g10430D	13	12	10	11.6667	1	0	6	2.33333	19	8	15	14	3	5	3	3.66667	1	4	3	2.66667	14	12	6	10.6667
CDX78977	BnaA01g10440D	12	20	13	15	9	16	6	10.3333	17	13	12	14	10	12	10	10.6667	8	6	12	8.66667	4	6	9	6.33333
CDX78978	BnaA01g10450D	0	0	0	0	0	0	0	0	0	0	0	0	0	0	1	0.333333	3	0	0	1	0	0	0	0
CDX78979	BnaA01g10460D	141	121	109	123.667	240	270	232	247.333	80	109	106	98.3333	126	157	127	136.667	206	273	283	254	234	261	192	229
CDX78980	BnaA01g10470D	2	0	0	0.666667	0	0	0	0	0	3	1	1.33333	0	0	0	0	1	0	0	0.333333	1	0	0	0.333333
CDX78981	BnaA01g10480D	82	64	95	80.3333	89	70	74	77.6667	190	201	182	191	58	56	31	48.3333	88	84	88	86.6667	91	70	96	85.6667
CDX78982	BnaA01g10490D	194	208	202	201.333	252	230	241	241	219	207	181	202.333	216	231	228	225	201	198	224	207.667	209	211	222	214
CDX78983	BnaA01g10500D	325	298	326	316.333	205	227	226	219.333	508	490	529	509	344	372	302	339.333	324	220	203	249	378	436	364	392.667
CDX78984	BnaA01g10510D	72	79	73	74.6667	35	48	49	44	92	96	99	95.6667	68	83	51	67.3333	47	56	57	53.3333	94	82	83	86.3333
CDX78985	BnaA01g10520D	90	88	121	99.6667	30	93	101	74.6667	161	140	128	143	111	124	166	133.667	83	31	68	60.6667	136	128	180	148
CDX78986	BnaA01g10530D	62	64	49	58.3333	18	28	35	27	98	151	165	138	35	40	52	42.3333	72	68	68	69.3333	89	108	51	82.6667
CDX78987	BnaA01g10540D	20	29	23	24	18	26	29	24.3333	35	42	34	37	38	55	35	42.6667	21	18	22	20.3333	43	34	44	40.3333
CDX78988	BnaA01g10550D	322	311	392	341.667	89	197	220	168.667	466	435	416	439	219	246	135	200	182	124	164	156.667	361	315	280	318.667
CDX78989	BnaA01g10560D	13	9	13	11.6667	0	0	4	1.33333	1	2	1	1.33333	0	0	0	0	0	1	0	0.333333	0	1	0	0.333333
CDX78990	BnaA01g10570D	23	30	28	27	14	25	29	22.6667	73	59	52	61.3333	28	34	50	37.3333	43	30	47	40	52	65	60	59
CDX78991	BnaA01g10580D	322	263	263	282.667	261	247	232	246.667	401	363	388	384	223	239	326	262.667	341	275	319	311.667	347	362	381	363.333
CDX78992	BnaA01g10590D	484	418	432	444.667	469	457	417	447.667	480	467	469	472	516	445	472	477.667	395	367	319	360.333	388	397	410	398.333
CDX78993	BnaA01g10600D	511	509	475	498.333	365	363	368	365.333	574	591	613	592.667	347	345	351	347.667	381	388	419	396	416	445	511	457.333
CDX78994	BnaA01g10610D	0	0	0	0	0	0	0	0	0	0	0	0	0	0	0	0	0	0	0	0	0	2	0	0.666667
CDX78995	BnaA01g10620D	32	47	39	39.3333	3	9	8	6.66667	85	104	108	99	17	16	11	14.6667	14	24	32	23.3333	81	85	104	90
CDX78996	BnaA01g10630D	208	241	238	229	774	685	709	722.667	309	336	367	337.333	1017	917	949	961	344	315	293	317.333	310	313	387	336.667
CDX78997	BnaA01g10640D	0	0	0	0	0	0	0	0	0	0	0	0	0	0	0	0	0	0	0	0	0	0	0	0
CDX78998	BnaA01g10650D	146	140	153	146.333	647	441	483	523.667	310	343	406	353	614	581	763	652.667	256	231	166	217.667	282	321	256	286.333
CDX78999	BnaA01g10660D	3	9	15	9	38	37	45	40	17	22	24	21	78	58	74	70	13	7	5	8.33333	12	9	20	13.6667
CDX79000	BnaA01g10670D	8	9	15	10.6667	25	31	31	29	18	28	19	21.6667	49	51	77	59	14	7	17	12.6667	48	33	47	42.6667
CDX79001	BnaA01g10680D	5	11	11	9	8	14	0	7.33333	7	7	4	6	4	9	8	7	6	11	7	8	6	10	9	8.33333
CDX79002	BnaA01g10690D	7	2	3	4	75	33	37	48.3333	1	6	2	3	23	23	62	36	35	35	19	29.6667	15	12	11	12.6667
CDX79003	BnaA01g10700D	0	0	0	0	0	0	0	0	0	0	0	0	0	0	0	0	0	0	0	0	0	0	0	0
CDX79004	BnaA01g10710D	0	0	0	0	0	0	0	0	0	0	0	0	0	0	0	0	0	0	0	0	0	0	0	0
CDX79005	BnaA01g10720D	0	0	0	0	0	0	0	0	0	0	0	0	0	0	0	0	0	0	0	0	0	0	0	0
CDX79006	BnaA01g10730D	30	30	28	29.3333	28	23	12	21	14	19	17	16.6667	10	10	12	10.6667	21	25	27	24.3333	16	14	8	12.6667
CDX79007	BnaA01g10740D	13	15	11	13	3	20	18	13.6667	6	7	12	8.33333	3	5	4	4	16	6	5	9	12	14	22	16
CDX79008	BnaA01g10750D	277	263	237	259	530	586	629	581.667	265	237	201	234.333	447	423	352	407.333	2455	1986	974	1805	438	460	504	467.333
CDX79009	BnaA01g10760D	1186	1141	1136	1154.33	1665	1457	1380	1500.67	1032	1008	1020	1020	1425	1471	1210	1368.67	1640	1668	1278	1528.67	1265	1080	1273	1206
CDX79010	BnaA01g10770D	0	0	0	0	37	23	6	22	0	0	0	0	0	0	4	1.33333	20	17	3	13.3333	0	1	2	1
CDX79011	BnaA01g10780D	163	159	126	149.333	94	121	128	114.333	385	382	366	377.667	275	220	188	227.667	145	94	114	117.667	296	298	344	312.667
CDX79012	BnaA01g10790D	35	36	54	41.6667	20	28	25	24.3333	50	24	29	34.3333	38	17	22	25.6667	42	49	41	44	77	70	79	75.3333
CDX79013	BnaA01g10800D	184	184	181	183	231	221	239	230.333	182	173	178	177.667	158	195	195	182.667	318	319	348	328.333	296	282	332	303.333
CDX79014	BnaA01g10810D	114	74	100	96	102	95	125	107.333	114	111	106	110.333	135	155	86	125.333	93	104	98	98.3333	121	120	105	115.333
CDX79015	BnaA01g10820D	2	3	2	2.33333	3	2	4	3	3	2	2	2.33333	1	7	6	4.66667	3	6	0	3	2	5	2	3
CDX79016	BnaA01g10830D	25	18	20	21	17	31	23	23.6667	52	62	64	59.3333	51	67	34	50.6667	26	27	20	24.3333	74	80	74	76
CDX79017	BnaA01g10840D	20	43	29	30.6667	18	30	25	24.3333	50	54	48	50.6667	61	70	18	49.6667	21	32	31	28	32	45	41	39.3333
CDX79018	BnaA01g10850D	0	0	0	0	0	0	0	0	0	0	0	0	0	0	0	0	0	0	0	0	0	0	0	0
CDX79019	BnaA01g10860D	0	0	0	0	0	0	0	0	0	0	0	0	0	0	0	0	0	0	0	0	0	0	0	0
CDX79020	BnaA01g10870D	0	0	0	0	0	0	0	0	0	0	0	0	0	0	0	0	0	0	0	0	0	0	0	0
CDX79021	BnaA01g10880D	0	0	0	0	0	0	0	0	0	0	0	0	0	0	0	0	0	0	0	0	0	0	0	0
CDX79022	BnaA01g10890D	0	0	0	0	0	0	0	0	0	0	0	0	0	0	0	0	0	0	0	0	0	0	0	0
CDX79023	BnaA01g10900D	0	0	0	0	0	0	0	0	0	0	0	0	0	0	0	0	0	0	0	0	0	0	0	0
CDX79024	BnaA01g10910D	0	0	0	0	0	0	0	0	0	0	0	0	0	0	0	0	0	0	0	0	0	0	0	0
CDX79025	BnaA01g10920D	0	0	0	0	0	0	0	0	0	0	0	0	0	0	0	0	0	0	0	0	0	0	0	0
CDX79026	BnaA01g10930D	0	0	0	0	0	0	0	0	1	0	0	0.333333	0	0	0	0	0	0	0	0	0	0	0	0
CDX79027	BnaA01g10940D	0	0	0	0	0	0	0	0	0	0	0	0	0	0	0	0	0	0	0	0	0	0	0	0
CDX79028	BnaA01g10950D	0	0	0	0	0	0	0	0	0	0	0	0	0	0	0	0	0	0	0	0	0	0	0	0
CDX79029	BnaA01g10960D	28	41	46	38.3333	19	30	21	23.3333	65	83	86	78	52	65	44	53.6667	38	25	33	32	80	81	81	80.6667
CDX79030	BnaA01g10970D	20	18	21	19.6667	19	25	35	26.3333	20	19	19	19.3333	42	38	40	40	18	18	21	19	15	19	27	20.3333
CDX79031	BnaA01g10980D	5	6	10	7	26	11	12	16.3333	5	10	12	9	23	24	8	18.3333	11	11	8	10	7	9	13	9.66667
CDX79032	BnaA01g10990D	39	49	36	41.3333	137	123	138	132.667	56	53	53	54	192	222	194	202.667	62	60	73	65	110	83	85	92.6667
CDX79033	BnaA01g11000D	102	155	147	134.667	215	179	177	190.333	143	151	143	145.667	333	323	335	330.333	161	152	155	156	191	173	235	199.667
CDX79034	BnaA01g11010D	0	0	0	0	103	33	39	58.3333	0	0	0	0	0	0	1	0.333333	30	33	18	27	1	1	0	0.666667
CDX79035	BnaA01g11020D	193	182	137	170.667	121	160	117	132.667	219	221	221	220.333	168	171	158	165.667	167	122	148	145.667	180	173	189	180.667
CDX79036	BnaA01g11030D	39	55	33	42.3333	153	154	127	144.667	34	33	46	37.6667	126	141	129	132	79	60	52	63.6667	53	52	68	57.6667
CDX79037	BnaA01g11040D	3	2	2	2.33333	2	8	2	4	23	31	24	26	10	12	12	11.3333	3	0	0	1	11	11	15	12.3333
CDX79038	BnaA01g11050D	0	0	0	0	0	0	0	0	0	0	0	0	0	0	0	0	0	0	0	0	0	0	0	0
CDX79039	BnaA01g11060D	379	377	352	369.333	1022	837	882	913.667	667	607	579	617.667	1745	1901	1231	1625.67	669	512	482	554.333	761	776	775	770.667
CDX79040	BnaA01g11070D	54	46	60	53.3333	74	65	37	58.6667	60	59	55	58	34	43	52	43	52	70	60	60.6667	45	46	56	49
CDX79041	BnaA01g11080D	12	11	10	11	12	14	16	14	9	11	11	10.3333	34	24	16	24.6667	30	25	25	26.6667	23	32	23	26
CDX79042	BnaA01g11090D	60	52	73	61.6667	97	112	130	113	167	184	146	165.667	295	320	206	273.667	135	86	98	106.333	200	242	244	228.667
CDX79043	BnaA01g11100D	22	33	33	29.3333	10	16	12	12.6667	38	46	37	40.3333	21	19	14	18	16	11	11	12.6667	25	26	16	22.3333
CDX79044	BnaA01g11110D	3	3	8	4.66667	1	8	2	3.66667	2	1	3	2	3	1	10	4.66667	0	1	2	1	0	2	2	1.33333
CDX79045	BnaA01g11120D	5	3	5	4.33333	0	0	0	0	6	5	7	6	0	0	0	0	3	3	0	2	1	2	1	1.33333
CDX79046	BnaA01g11130D	80	80	93	84.3333	36	57	68	53.6667	110	130	126	122	44	56	55	51.6667	42	59	64	55	110	93	84	95.6667
CDX79047	BnaA01g11140D	64	55	39	52.6667	20	19	33	24	58	39	42	46.3333	28	22	17	22.3333	50	60	85	65	53	69	69	63.6667
CDX79048	BnaA01g11150D	0	0	0	0	0	0	0	0	0	0	0	0	0	0	0	0	0	0	0	0	0	0	0	0
CDX79049	BnaA01g11160D	0	0	0	0	0	0	0	0	0	0	0	0	0	0	0	0	0	0	0	0	0	0	0	0
CDX79050	BnaA01g11170D	0	0	0	0	0	0	0	0	0	0	0	0	0	0	0	0	0	0	1	0.333333	0	0	0	0
CDX79051	BnaA01g11180D	3	2	5	3.33333	1	0	0	0.333333	0	0	0	0	0	0	1	0.333333	0	0	1	0.333333	2	3	0	1.66667
CDX79052	BnaA01g11190D	332	264	292	296	39	98	103	80	335	361	295	330.333	48	83	44	58.3333	108	98	121	109	119	131	111	120.333
CDX79053	BnaA01g11200D	15	20	15	16.6667	7	8	18	11	17	20	22	19.6667	21	26	16	21	21	14	8	14.3333	22	33	15	23.3333
CDX79054	BnaA01g11210D	15	11	15	13.6667	7	5	8	6.66667	14	19	16	16.3333	10	6	12	9.33333	1	1	8	3.33333	6	7	6	6.33333
CDX79055	BnaA01g11220D	2	3	5	3.33333	311	199	239	249.667	6	2	2	3.33333	142	153	252	182.333	313	169	124	202	69	67	46	60.6667
CDX79056	BnaA01g11230D	127	118	131	125.333	1558	1752	1768	1692.67	50	41	44	45	856	813	1466	1045	1196	1417	1216	1276.33	1067	1027	854	982.667
CDX79057	BnaA01g11240D	2	5	5	4	25	30	21	25.3333	1	0	1	0.666667	21	17	22	20	20	23	16	19.6667	16	20	13	16.3333
CDX79058	BnaA01g11250D	18	9	8	11.6667	524	362	366	417.333	5	7	3	5	28	31	58	39	216	260	219	231.667	5	9	12	8.66667
CDX79059	BnaA01g11260D	0	0	0	0	0	0	0	0	2	3	1	2	0	0	1	0.333333	0	1	0	0.333333	0	0	0	0
CDX79060	BnaA01g11270D	52	55	42	49.6667	83	79	101	87.6667	65	57	61	61	93	85	51	76.3333	68	92	81	80.3333	87	56	56	66.3333
CDX79061	BnaA01g11280D	3	6	3	4	2	8	4	4.66667	11	9	5	8.33333	1	3	1	1.66667	5	16	19	13.3333	15	20	17	17.3333
CDX79062	BnaA01g11290D	2	5	2	3	0	0	0	0	1	0	0	0.333333	0	0	1	0.333333	0	1	0	0.333333	0	0	0	0
CDX79063	BnaA01g11300D	0	0	0	0	0	0	0	0	0	0	0	0	0	0	0	0	0	0	0	0	0	0	0	0
CDX79064	BnaA01g11310D	374	427	450	417	214	311	337	287.333	732	728	713	724.333	474	485	483	480.667	416	299	341	352	658	700	781	713
CDX79065	BnaA01g11320D	161	149	129	146.333	294	253	247	264.667	207	216	203	208.667	247	264	270	260.333	182	192	166	180	232	206	227	221.667
CDX79066	BnaA01g11330D	5	3	0	2.66667	7	2	6	5	3	0	3	2	0	1	4	1.66667	3	4	7	4.66667	1	2	1	1.33333
CDX79067	BnaA01g11340D	5	2	5	4	5	5	2	4	14	6	6	8.66667	7	1	6	4.66667	0	1	1	0.666667	1	5	2	2.66667
CDX79068	BnaA01g11350D	64	62	33	53	118	104	134	118.667	116	110	113	113	150	181	310	213.667	42	40	28	36.6667	102	77	91	90
CDX79069	BnaA01g11360D	62	38	47	49	82	87	66	78.3333	43	32	48	41	107	86	90	94.3333	66	76	51	64.3333	32	36	57	41.6667
CDX79070	BnaA01g11370D	23	18	15	18.6667	15	6	6	9	5	9	11	8.33333	7	15	5	9	25	31	37	31	22	9	15	15.3333
CDX79071	BnaA01g11380D	44	46	59	49.6667	18	25	18	20.3333	97	97	103	99	48	47	25	40	34	38	36	36	74	87	81	80.6667
CDX79072	BnaA01g11390D	285	348	206	279.667	526	550	533	536.333	233	218	225	225.333	430	466	491	462.333	739	570	662	657	524	517	450	497
CDX79073	BnaA01g11400D	256	323	215	264.667	2311	1847	1824	1994	258	206	176	213.333	1443	1474	1763	1560	1516	2028	1621	1721.67	1162	1055	1019	1078.67
CDX79074	BnaA01g11410D	0	0	0	0	0	0	0	0	0	0	0	0	0	0	1	0.333333	0	0	0	0	0	0	0	0
CDX79075	BnaA01g11420D	478	500	622	533.333	1077	1028	919	1008	740	757	768	755	1420	1242	1086	1249.33	965	830	761	852	1177	1018	1110	1101.67
CDX79076	BnaA01g11430D	198	191	196	195	359	199	208	255.333	92	67	64	74.3333	104	95	77	92	404	485	395	428	100	103	121	108
CDX79077	BnaA01g11440D	268	232	258	252.667	358	247	230	278.333	125	111	116	117.333	168	176	127	157	365	433	395	397.667	155	153	170	159.333
CDX79078	BnaA01g11450D	8	5	11	8	4	11	8	7.66667	13	8	11	10.6667	7	8	7	7.33333	13	15	10	12.6667	18	20	20	19.3333
CDX79079	BnaA01g11460D	0	0	0	0	0	0	0	0	0	0	0	0	0	0	0	0	0	0	0	0	0	0	0	0
CDX79080	BnaA01g11470D	0	0	0	0	0	0	0	0	0	0	0	0	0	0	0	0	0	0	0	0	0	0	0	0
CDX79081	BnaA01g11480D	0	0	0	0	0	0	0	0	2	1	2	1.66667	0	0	0	0	0	0	0	0	0	0	0	0
CDX79082	BnaA01g11490D	104	88	109	100.333	128	149	111	129.333	142	140	160	147.333	162	209	146	172.333	119	90	85	98	134	118	120	124
CDX79083	BnaA01g11500D	0	0	0	0	0	0	2	0.666667	0	1	0	0.333333	0	2	1	1	0	0	1	0.333333	2	2	0	1.33333
CDX79084	BnaA01g11510D	5	11	2	6	4008	3218	3273	3499.67	3	3	3	3	1092	1110	1822	1341.33	1605	1920	830	1451.67	512	382	488	460.667
CDX79085	BnaA01g11520D	198	170	153	173.667	284	252	243	259.667	181	172	193	182	278	276	216	256.667	198	210	177	195	209	206	178	197.667
CDX79086	BnaA01g11530D	608	471	465	514.667	668	628	582	626	516	506	596	539.333	591	552	533	558.667	511	555	462	509.333	581	544	581	568.667
CDX79087	BnaA01g11540D	10	11	11	10.6667	12	25	18	18.3333	19	20	13	17.3333	37	19	30	28.6667	21	21	27	23	14	20	18	17.3333
CDX79088	BnaA01g11550D	70	80	62	70.6667	57	79	80	72	72	59	54	61.6667	49	51	41	47	98	102	96	98.6667	86	86	86	86
CDX79089	BnaA01g11560D	0	0	0	0	0	0	0	0	0	0	0	0	0	0	0	0	0	0	1	0.333333	0	1	0	0.333333
CDX79090	BnaA01g11570D	0	0	0	0	0	0	0	0	0	0	0	0	0	0	0	0	0	0	0	0	0	0	0	0
CDX79091	BnaA01g11580D	3	8	7	6	3	3	4	3.33333	3	4	6	4.33333	3	3	3	3	4	1	1	2	1	1	2	1.33333
CDX79092	BnaA01g11590D	0	0	0	0	0	0	0	0	0	0	0	0	0	0	0	0	0	0	0	0	0	0	0	0
CDX79093	BnaA01g11600D	62	43	39	48	58	70	68	65.3333	50	52	36	46	71	81	60	70.6667	25	32	31	29.3333	30	33	30	31
CDX79094	BnaA01g11610D	18	18	13	16.3333	5	5	12	7.33333	13	12	20	15	3	8	8	6.33333	6	3	2	3.66667	5	3	3	3.66667
CDX79095	BnaA01g11620D	225	197	206	209.333	431	329	378	379.333	172	173	171	172	329	323	342	331.333	377	426	367	390	289	263	334	295.333
CDX79096	BnaA01g11630D	337	231	269	279	351	267	323	313.667	302	308	257	289	381	362	323	355.333	310	326	303	313	294	296	318	302.667
CDX79097	BnaA01g11640D	112	134	101	115.667	196	127	136	153	126	123	134	127.667	158	174	154	162	163	137	140	146.667	173	152	145	156.667
CDX79098	BnaA01g11650D	5	8	11	8	1	3	10	4.66667	24	24	26	24.6667	6	7	4	5.66667	5	7	14	8.66667	26	16	16	19.3333
CDX79099	BnaA01g11660D	77	91	57	75	59	61	62	60.6667	73	80	74	75.6667	80	72	63	71.6667	53	62	53	56	63	64	57	61.3333
CDX79100	BnaA01g11670D	241	240	255	245.333	9	14	33	18.6667	170	140	142	150.667	17	16	27	20	20	20	30	23.3333	54	42	32	42.6667
CDX79101	BnaA01g11680D	28	46	36	36.6667	51	64	45	53.3333	34	28	26	29.3333	79	64	82	75	23	17	13	17.6667	12	11	21	14.6667
CDX79102	BnaA01g11690D	7	6	3	5.33333	0	2	4	2	3	5	4	4	4	0	3	2.33333	0	1	1	0.666667	0	0	2	0.666667
CDX79103	BnaA01g11700D	5	0	3	2.66667	5	2	0	2.33333	7	8	9	8	6	3	2	3.66667	3	1	3	2.33333	9	6	7	7.33333
CDX79104	BnaA01g11710D	0	0	0	0	0	0	0	0	0	0	0	0	0	0	0	0	0	0	0	0	0	0	0	0
CDX79105	BnaA01g11720D	0	0	0	0	0	0	0	0	0	0	0	0	0	0	0	0	0	0	0	0	0	0	0	0
CDX79106	BnaA01g11730D	0	0	0	0	0	0	0	0	0	0	0	0	0	0	0	0	0	0	0	0	0	0	0	0
CDX79107	BnaA01g11740D	27	29	44	33.3333	61	73	62	65.3333	82	61	69	70.6667	107	94	87	96	39	43	31	37.6667	70	70	93	77.6667
CDX79108	BnaA01g11750D	0	0	0	0	2	2	0	1.33333	3	4	2	3	0	0	2	0.666667	0	2	0	0.666667	0	0	0	0
CDX79109	BnaA01g11760D	17	2	5	8	3	9	8	6.66667	27	24	19	23.3333	1	5	9	5	9	13	11	11	14	17	17	16
CDX79110	BnaA01g11770D	13	21	23	19	6	5	8	6.33333	16	16	13	15	1	0	2	1	5	7	9	7	6	5	3	4.66667
CDX79111	BnaA01g11780D	10	3	0	4.33333	0	0	0	0	32	20	18	23.3333	3	1	0	1.33333	1	1	1	1	6	6	2	4.66667
CDX79112	BnaA01g11790D	35	33	33	33.6667	54	43	45	47.3333	72	77	77	75.3333	92	78	66	78.6667	48	33	42	41	62	56	48	55.3333
CDX79113	BnaA01g11800D	22345	22749	16882	20658.7	4441	11851	11948	9413.33	19477	18822	16474	18257.7	5250	5302	4343	4965	22653	22736	30109	25166	26560	23668	25658	25295.3
CDX79114	BnaA01g11810D	0	0	0	0	0	0	0	0	0	0	0	0	0	0	0	0	0	0	0	0	0	0	0	0
CDX79115	BnaA01g11820D	3	0	0	1	0	2	2	1.33333	8	4	4	5.33333	0	1	0	0.333333	0	1	1	0.666667	0	1	0	0.333333
CDX79116	BnaA01g11830D	7	20	15	14	12	22	2	12	23	136	72	77	49	13	23	28.3333	9	1	0	3.33333	13	109	59	60.3333
CDX79117	BnaA01g11840D	942	1063	989	998	3672	2909	3070	3217	436	380	395	403.667	2430	2245	3948	2874.33	601	802	302	568.333	262	191	217	223.333
CDX79118	BnaA01g11850D	2	2	5	3	2	2	8	4	5	1	2	2.66667	8	2	3	4.33333	1	1	1	1	1	4	3	2.66667
CDX79119	BnaA01g11860D	37	33	44	38	102	196	191	163	165	134	145	148	595	535	442	524	81	19	16	38.6667	207	205	202	204.667
CDX79120	BnaA01g11870D	0	2	5	2.33333	0	5	2	2.33333	39	35	27	33.6667	31	23	11	21.6667	8	3	5	5.33333	28	18	29	25
CDX79121	BnaA01g11880D	2	2	2	2	72	51	55	59.3333	9	11	4	8	65	29	67	53.6667	64	50	48	54	76	81	74	77
CDX79122	BnaA01g11890D	0	0	0	0	0	0	0	0	0	0	0	0	0	0	0	0	1	0	0	0.333333	0	0	0	0
CDX79123	BnaA01g11900D	0	0	0	0	0	0	0	0	0	0	0	0	0	0	0	0	0	0	0	0	0	0	0	0
CDX79124	BnaA01g11910D	0	0	0	0	50	40	14	34.6667	0	0	0	0	3	3	19	8.33333	11	11	1	7.66667	0	0	3	1
CDX79125	BnaA01g11920D	13	9	13	11.6667	21	43	43	35.6667	35	30	45	36.6667	23	41	25	29.6667	23	11	10	14.6667	28	33	45	35.3333
CDX79126	BnaA01g11930D	164	184	199	182.333	91	155	150	132	245	258	223	242	190	217	98	168.333	295	344	442	360.333	383	483	342	402.667
CDX79127	BnaA01g11940D	156	150	140	148.667	179	155	167	167	159	161	181	167	230	203	203	212	160	181	185	175.333	180	173	216	189.667
CDX79128	BnaA01g11950D	409	483	356	416	427	346	341	371.333	365	394	361	373.333	340	339	362	347	394	392	449	411.667	419	431	476	442
CDX79129	BnaA01g11960D	3	2	3	2.66667	3	3	0	2	0	3	3	2	1	2	1	1.33333	3	1	3	2.33333	0	1	1	0.666667
CDX79130	BnaA01g11970D	0	0	0	0	0	0	0	0	0	0	0	0	0	0	0	0	0	0	0	0	0	0	0	0
CDX79131	BnaA01g11980D	0	0	0	0	0	0	0	0	0	0	0	0	0	0	0	0	0	0	0	0	0	0	0	0
CDX79132	BnaA01g11990D	2	0	0	0.666667	46	40	25	37	7	1	1	3	52	34	66	50.6667	25	40	12	25.6667	21	34	17	24
CDX79133	BnaA01g12000D	0	0	0	0	0	0	0	0	0	0	0	0	0	0	0	0	0	0	0	0	0	0	0	0
CDX79134	BnaA01g12010D	959	1008	827	931.333	42	103	76	73.6667	934	1017	1115	1022	107	129	90	108.667	92	95	154	113.667	189	194	177	186.667
CDX79135	BnaA01g12020D	390	349	388	375.667	11	43	29	27.6667	570	697	767	678	52	49	60	53.6667	21	9	10	13.3333	122	77	62	87
CDX79136	BnaA01g12030D	0	0	0	0	0	0	0	0	0	0	0	0	0	0	0	0	0	0	0	0	0	0	0	0
CDX79137	BnaA01g12040D	1337	1456	1328	1373.67	873	815	835	841	1107	1085	1051	1081	808	928	754	830	997	1079	1090	1055.33	1038	956	990	994.667
CDX79138	BnaA01g12050D	0	0	0	0	0	0	0	0	0	0	0	0	0	0	0	0	0	0	0	0	0	0	0	0
CDX79139	BnaA01g12060D	89	79	86	84.6667	24	48	41	37.6667	155	147	153	151.667	102	100	86	96	59	20	29	36	141	125	155	140.333
CDX79140	BnaA01g12070D	0	2	0	0.666667	0	0	0	0	2	3	3	2.66667	0	1	0	0.333333	0	0	0	0	2	2	1	1.66667
CDX79141	BnaA01g12080D	283	254	287	274.667	262	283	286	277	290	271	275	278.667	265	286	323	291.333	262	232	203	232.333	330	298	320	316
CDX79142	BnaA01g12090D	600	636	491	575.667	104	239	226	189.667	668	637	600	635	137	145	126	136	348	299	304	317	489	433	348	423.333
CDX79143	BnaA01g12100D	107	87	82	92	45	61	56	54	148	162	141	150.333	86	71	48	68.3333	82	64	84	76.6667	97	107	108	104
CDX79144	BnaA01g12110D	57	36	49	47.3333	48	43	66	52.3333	45	38	49	44	54	52	40	48.6667	59	58	62	59.6667	49	56	73	59.3333
CDX79145	BnaA01g12120D	15	12	13	13.3333	29	37	58	41.3333	31	45	34	36.6667	52	90	67	69.6667	21	10	8	13	32	36	47	38.3333
CDX79146	BnaA01g12130D	12	12	13	12.3333	26	42	31	33	49	54	33	45.3333	48	57	69	58	9	7	5	7	41	41	43	41.6667
CDX79147	BnaA01g12140D	241	217	220	226	320	250	310	293.333	270	219	231	240	295	301	360	318.667	221	217	239	225.667	234	247	237	239.333
CDX79148	BnaA01g12150D	280	281	272	277.667	49	103	99	83.6667	214	214	226	218	73	94	74	80.3333	154	227	234	205	159	171	142	157.333
CDX79149	BnaA01g12160D	114	100	113	109	257	188	140	195	140	131	121	130.667	193	250	227	223.333	153	130	124	135.667	177	149	192	172.667
CDX79150	BnaA01g12170D	84	73	70	75.6667	36	37	47	40	48	61	69	59.3333	48	40	24	37.3333	77	76	102	85	86	94	74	84.6667
CDX79151	BnaA01g12180D	5	5	5	5	1	0	4	1.66667	9	8	2	6.33333	3	0	3	2	3	1	5	3	2	2	5	3
CDX79152	BnaA01g12190D	340	304	258	300.667	474	587	551	537.333	561	520	533	538	846	888	822	852	342	237	208	262.333	521	511	679	570.333
CDX79153	BnaA01g12200D	85	93	88	88.6667	74	87	88	83	208	228	178	204.667	183	186	158	175.667	95	62	72	76.3333	227	207	258	230.667
CDX79154	BnaA01g12210D	2	0	0	0.666667	0	0	0	0	1	1	0	0.666667	1	0	0	0.333333	0	0	0	0	0	0	0	0
CDX79155	BnaA01g12220D	2	0	0	0.666667	0	0	0	0	0	0	0	0	0	0	0	0	0	0	0	0	0	0	0	0
CDX79156	BnaA01g12230D	0	0	0	0	0	0	0	0	0	0	0	0	0	0	0	0	0	0	0	0	1	0	0	0.333333
CDX79157	BnaA01g12240D	0	0	0	0	0	0	0	0	0	0	0	0	0	0	0	0	0	0	0	0	0	0	0	0
CDX79158	BnaA01g12250D	0	0	0	0	0	0	0	0	0	0	0	0	0	0	0	0	0	0	0	0	0	0	0	0
CDX79159	BnaA01g12260D	2	0	0	0.666667	0	0	0	0	0	0	0	0	0	0	0	0	0	0	0	0	0	0	0	0
CDX79160	BnaA01g12270D	169	158	163	163.333	480	351	405	412	224	208	190	207.333	560	532	659	583.667	251	246	157	218	185	217	238	213.333
CDX79161	BnaA01g12280D	327	328	302	319	83	141	107	110.333	184	198	204	195.333	90	73	43	68.6667	196	240	274	236.667	125	102	119	115.333
CDX79162	BnaA01g12290D	35	38	38	37	38	30	51	39.6667	28	17	25	23.3333	28	27	31	28.6667	23	34	27	28	19	19	17	18.3333
CDX79163	BnaA01g12300D	0	0	0	0	0	0	0	0	0	0	0	0	0	0	0	0	0	0	0	0	0	0	0	0
CDX79164	BnaA01g12310D	218	194	152	188	288	231	230	249.667	169	167	153	163	230	239	130	199.667	211	252	211	224.667	145	208	148	167
CDX79165	BnaA01g12320D	65	80	52	65.6667	487	455	434	458.667	75	76	68	73	192	237	288	239	430	408	371	403	102	133	113	116
CDX79166	BnaA01g12330D	0	0	0	0	0	0	0	0	0	0	0	0	0	0	0	0	0	0	0	0	0	0	0	0
CDX79167	BnaA01g12340D	54	80	28	54	300	290	347	312.333	8	11	6	8.33333	205	173	260	212.667	561	568	655	594.667	323	269	270	287.333
CDX79168	BnaA01g12350D	0	0	0	0	0	0	0	0	0	0	0	0	0	0	0	0	0	0	0	0	0	0	0	0
CDX79169	BnaA01g12360D	223	204	178	201.667	239	222	226	229	258	282	275	271.667	262	269	197	242.667	341	320	283	314.667	368	335	350	351
CDX79170	BnaA01g12370D	0	0	2	0.666667	0	0	0	0	1	0	1	0.666667	0	0	0	0	0	0	0	0	1	0	0	0.333333
CDX79171	BnaA01g12380D	876	885	692	817.667	4682	3751	3652	4028.33	999	995	905	966.333	2727	2855	4483	3355	2815	3010	2069	2631.33	2352	2811	2463	2542
CDX79172	BnaA01g12390D	70	64	38	57.3333	154	138	173	155	94	88	75	85.6667	192	179	179	183.333	112	66	52	76.6667	115	122	106	114.333
CDX79173	BnaA01g12400D	50	55	42	49	27	30	39	32	63	64	68	65	52	50	14	38.6667	37	66	57	53.3333	45	67	72	61.3333
CDX79174	BnaA01g12410D	0	0	0	0	0	0	0	0	0	0	0	0	0	0	0	0	0	0	0	0	0	0	0	0
CDX79175	BnaA01g12420D	0	0	0	0	0	0	0	0	0	0	0	0	0	0	0	0	0	0	0	0	0	0	0	0
CDY41296	BnaA01g12430D	15	14	18	15.6667	7	6	2	5	17	15	11	14.3333	14	10	10	11.3333	18	15	10	14.3333	15	15	15	15
CDY41295	BnaA01g12440D	2	0	5	2.33333	0	0	0	0	1	3	4	2.66667	0	0	0	0	0	0	1	0.333333	0	0	0	0
CDY41294	BnaA01g12450D	64	64	52	60	169	149	113	143.667	103	83	69	85	192	193	105	163.333	172	168	140	160	145	121	147	137.667
CDY41293	BnaA01g12460D	18	21	16	18.3333	6	19	18	14.3333	33	20	24	25.6667	4	2	10	5.33333	11	12	25	16	11	11	13	11.6667
CDY41292	BnaA01g12470D	32	27	42	33.6667	22	47	31	33.3333	63	58	68	63	51	56	61	56	29	18	21	22.6667	54	44	64	54
CDY41291	BnaA01g12480D	18	14	16	16	9	12	14	11.6667	20	27	23	23.3333	16	13	14	14.3333	24	18	20	20.6667	15	23	14	17.3333
CDY41290	BnaA01g12490D	69	58	82	69.6667	7	14	14	11.6667	78	95	100	91	18	17	15	16.6667	19	26	25	23.3333	25	29	16	23.3333
CDY41289	BnaA01g12500D	0	0	0	0	0	0	0	0	0	0	0	0	0	0	0	0	0	0	0	0	0	0	0	0
CDY41288	BnaA01g12510D	30	26	21	25.6667	3	19	14	12	133	104	125	120.667	32	51	43	42	21	1	2	8	86	71	89	82
CDY41287	BnaA01g12520D	25	24	20	23	23	25	29	25.6667	35	31	43	36.3333	48	47	38	44.3333	28	22	25	25	40	41	40	40.3333
CDY41286	BnaA01g12530D	104	150	117	123.667	29	78	70	59	417	279	240	312	79	76	50	68.3333	6	46	33	28.3333	233	247	179	219.667
CDY41285	BnaA01g12540D	640	668	708	672	72	137	140	116.333	698	655	651	668	97	87	68	84	170	180	227	192.333	292	203	193	229.333
CDY41284	BnaA01g12550D	2	0	0	0.666667	0	0	0	0	0	0	0	0	0	0	0	0	0	0	0	0	0	0	0	0
CDY41283	BnaA01g12560D	84	100	82	88.6667	97	90	119	102	122	133	144	133	89	152	118	119.667	108	99	109	105.333	105	129	102	112
CDY41282	BnaA01g12570D	67	76	83	75.3333	39	62	70	57	98	110	105	104.333	31	40	50	40.3333	112	127	133	124	139	103	99	113.667
CDY41281	BnaA01g12580D	17	14	15	15.3333	8	6	6	6.66667	31	19	21	23.6667	7	16	9	10.6667	14	18	17	16.3333	67	59	35	53.6667
CDY41280	BnaA01g12590D	10	11	11	10.6667	3	9	14	8.66667	75	52	63	63.3333	41	43	46	43.3333	5	0	0	1.66667	18	30	21	23
CDY41279	BnaA01g12600D	0	0	0	0	0	0	0	0	0	0	0	0	0	0	0	0	0	0	0	0	0	0	0	0
CDY41278	BnaA01g12610D	0	0	0	0	0	0	0	0	0	0	0	0	0	0	0	0	0	0	0	0	0	0	0	0
CDY41277	BnaA01g12620D	0	0	0	0	0	0	0	0	0	0	0	0	0	0	0	0	0	0	0	0	0	0	0	0
CDY41276	BnaA01g12630D	0	0	0	0	0	0	0	0	0	0	0	0	0	0	0	0	0	0	0	0	0	0	0	0
CDY41275	BnaA01g12640D	15	3	15	11	1	3	4	2.66667	2	2	7	3.66667	14	6	2	7.33333	0	6	0	2	5	1	1	2.33333
CDY41274	BnaA01g12650D	25	21	8	18	37	81	82	66.6667	198	141	137	158.667	396	389	322	369	29	0	0	9.66667	145	216	155	172
CDY41273	BnaA01g12660D	30	32	28	30	70	50	43	54.3333	13	14	8	11.6667	20	23	17	20	121	147	146	138	22	36	17	25
CDY41272	BnaA01g12670D	3	3	0	2	4	5	8	5.66667	33	10	19	20.6667	28	31	18	25.6667	5	2	3	3.33333	30	42	29	33.6667
CDY41271	BnaA01g12680D	7	15	3	8.33333	8	20	29	19	42	43	43	42.6667	48	72	60	60	13	1	3	5.66667	57	35	46	46
CDY41270	BnaA01g12690D	13	5	10	9.33333	5	6	2	4.33333	11	24	25	20	10	13	5	9.33333	3	5	3	3.66667	19	15	10	14.6667
CDY41269	BnaA01g12700D	0	2	0	0.666667	1	2	2	1.66667	0	1	0	0.333333	0	1	1	0.666667	1	1	3	1.66667	1	1	3	1.66667
CDY41268	BnaA01g12710D	0	0	0	0	0	0	0	0	0	0	0	0	0	0	0	0	0	0	0	0	0	0	0	0
CDY41267	BnaA01g12720D	0	0	0	0	0	0	0	0	0	0	0	0	0	0	0	0	0	0	0	0	0	0	0	0
CDY41266	BnaA01g12730D	47	79	60	62	12	11	23	15.3333	73	86	67	75.3333	65	40	29	44.6667	40	36	73	49.6667	67	78	59	68
CDY41265	BnaA01g12740D	37	33	38	36	39	65	62	55.3333	51	41	44	45.3333	86	79	60	75	54	60	66	60	78	92	72	80.6667
CDY41264	BnaA01g12750D	0	0	0	0	0	0	0	0	0	0	0	0	0	0	0	0	0	0	0	0	0	0	0	0
CDY41263	BnaA01g12760D	0	0	0	0	0	0	0	0	0	0	0	0	0	0	0	0	0	0	0	0	0	0	0	0
CDY41262	BnaA01g12770D	0	0	0	0	0	0	0	0	0	0	0	0	0	0	0	0	0	0	0	0	0	0	0	0
CDY41261	BnaA01g12780D	0	0	0	0	0	0	0	0	0	0	0	0	0	0	0	0	0	0	0	0	0	0	0	0
CDY41260	BnaA01g12790D	35	38	24	32.3333	19	20	8	15.6667	41	28	18	29	41	35	21	32.3333	28	26	34	29.3333	28	45	30	34.3333
CDY41259	BnaA01g12800D	97	62	98	85.6667	185	140	152	159	60	71	61	64	120	112	151	127.667	102	84	54	80	67	71	61	66.3333
CDY41258	BnaA01g12810D	57	70	73	66.6667	60	56	53	56.3333	66	43	51	53.3333	45	51	76	57.3333	91	88	66	81.6667	81	77	106	88
CDY41257	BnaA01g12820D	0	0	3	1	0	0	0	0	0	3	0	1	0	0	0	0	0	1	1	0.666667	0	0	1	0.333333
CDY41256	BnaA01g12830D	2	0	0	0.666667	15	16	21	17.3333	0	0	0	0	7	2	7	5.33333	15	17	14	15.3333	13	14	6	11
CDY41255	BnaA01g12840D	5	5	2	4	191	130	125	148.667	1	2	1	1.33333	68	66	132	88.6667	8	15	0	7.66667	0	1	0	0.333333
CDY41254	BnaA01g12850D	0	0	0	0	0	0	0	0	0	0	0	0	0	0	0	0	0	0	0	0	0	0	0	0
CDY41253	BnaA01g12860D	42	24	31	32.3333	19	14	25	19.3333	22	19	22	21	13	8	20	13.6667	19	27	23	23	23	14	24	20.3333
CDY41252	BnaA01g12870D	2	5	0	2.33333	21	16	16	17.6667	0	3	1	1.33333	7	14	15	12	0	2	0	0.666667	1	1	0	0.666667
CDY41251	BnaA01g12880D	0	0	0	0	0	0	0	0	0	0	0	0	0	0	0	0	0	0	0	0	0	0	0	0
CDY41250	BnaA01g12890D	4526	4183	4866	4525	2477	1608	1631	1905.33	2829	2794	2420	2681	2050	2206	1737	1997.67	573	731	410	571.333	241	278	269	262.667
CDY41249	BnaA01g12900D	2314	2161	2061	2178.67	26387	19212	19143	21580.7	1961	2009	1954	1974.67	14407	14944	21650	17000.3	8695	9635	5153	7827.67	3085	2687	4093	3288.33
CDY41248	BnaA01g12910D	28	26	29	27.6667	24	26	18	22.6667	30	31	26	29	38	40	26	34.6667	20	43	27	30	36	54	38	42.6667
CDY41247	BnaA01g12920D	298	293	308	299.667	134	193	179	168.667	261	234	207	234	109	140	135	128	183	235	331	249.667	171	257	145	191
CDY41246	BnaA01g12930D	665	703	610	659.333	785	1111	1199	1031.67	711	693	631	678.333	1291	1293	1221	1268.33	1130	1087	1120	1112.33	1072	1297	785	1051.33
CDY41245	BnaA01g12940D	15	17	16	16	7	3	6	5.33333	28	31	16	25	7	7	9	7.66667	1	0	1	0.666667	1	13	5	6.33333
CDY41244	BnaA01g12950D	5	9	11	8.33333	14	14	16	14.6667	5	8	4	5.66667	28	20	22	23.3333	37	31	40	36	45	24	23	30.6667
CDY41243	BnaA01g12960D	12	18	20	16.6667	48	43	43	44.6667	26	20	15	20.3333	45	63	76	61.3333	73	57	29	53	25	46	39	36.6667
CDY41242	BnaA01g12970D	5	3	7	5	14	11	18	14.3333	15	10	12	12.3333	44	33	25	34	15	7	6	9.33333	21	33	25	26.3333
CDY41241	BnaA01g12980D	28	35	28	30.3333	164	134	97	131.667	38	50	41	43	165	201	243	203	90	88	50	76	67	59	58	61.3333
CDY41240	BnaA01g12990D	37	33	38	36	21	8	4	11	44	32	44	40	32	40	26	32.6667	13	12	8	11	16	14	9	13
CDY44092	BnaA01g13000D	59	74	67	66.6667	39	30	35	34.6667	72	67	64	67.6667	45	27	43	38.3333	40	35	49	41.3333	42	45	43	43.3333
CDY44093	BnaA01g13010D	0	0	0	0	0	0	0	0	0	0	0	0	0	0	0	0	0	0	0	0	0	0	0	0
CDY44094	BnaA01g13020D	0	0	0	0	0	0	0	0	0	0	0	0	0	0	0	0	0	1	0	0.333333	0	0	0	0
CDY44095	BnaA01g13030D	0	0	0	0	0	0	0	0	0	0	0	0	0	0	0	0	0	0	0	0	1	0	0	0.333333
CDY44096	BnaA01g13040D	310	290	305	301.667	194	186	179	186.333	169	158	164	163.667	104	117	126	115.667	243	256	306	268.333	234	226	264	241.333
CDY44097	BnaA01g13050D	0	0	0	0	0	0	0	0	0	1	0	0.333333	1	1	0	0.666667	1	0	1	0.666667	1	0	1	0.666667
CDY44098	BnaA01g13060D	15	5	16	12	35	25	31	30.3333	9	14	10	11	31	24	36	30.3333	26	21	20	22.3333	27	22	28	25.6667
CDY44099	BnaA01g13070D	0	0	0	0	0	0	0	0	0	0	0	0	0	0	0	0	0	0	0	0	0	0	0	0
CDY44100	BnaA01g13080D	342	316	292	316.667	230	194	226	216.667	322	340	305	322.333	278	319	237	278	357	337	304	332.667	315	350	312	325.667
CDY44101	BnaA01g13090D	28	21	33	27.3333	19	20	25	21.3333	24	27	35	28.6667	32	23	12	22.3333	40	53	48	47	63	72	50	61.6667
CDY44102	BnaA01g13100D	17	11	20	16	9	12	8	9.66667	25	31	26	27.3333	13	24	20	19	16	31	39	28.6667	60	46	40	48.6667
CDY44103	BnaA01g13110D	152	143	121	138.667	5	19	16	13.3333	198	190	247	211.667	24	35	27	28.6667	19	9	32	20	48	55	36	46.3333
CDY44104	BnaA01g13120D	0	0	0	0	0	0	0	0	0	0	0	0	1	1	1	1	0	0	0	0	0	0	0	0
CDY44105	BnaA01g13130D	69	59	44	57.3333	610	252	317	393	35	37	35	35.6667	176	173	173	174	132	136	75	114.333	25	37	53	38.3333
CDY44106	BnaA01g13140D	0	0	0	0	2	2	2	2	1	0	0	0.333333	6	2	1	3	5	1	1	2.33333	1	5	4	3.33333
CDY44107	BnaA01g13150D	0	0	0	0	0	0	0	0	0	0	0	0	0	0	0	0	0	0	0	0	0	0	0	0
CDY44108	BnaA01g13160D	7	0	0	2.33333	2	6	4	4	7	3	3	4.33333	3	2	3	2.66667	1	0	1	0.666667	6	2	5	4.33333
CDY44109	BnaA01g13170D	265	220	173	219.333	813	679	670	720.667	268	254	229	250.333	835	850	819	834.667	343	292	255	296.667	262	282	285	276.333
CDY44110	BnaA01g13180D	0	0	0	0	0	2	2	1.33333	1	1	0	0.666667	10	15	10	11.6667	4	1	1	2	2	2	9	4.33333
CDY44111	BnaA01g13190D	23	11	31	21.6667	11	20	14	15	31	23	21	25	10	13	10	11	9	17	19	15	28	29	13	23.3333
CDY44112	BnaA01g13200D	0	0	0	0	0	0	0	0	0	0	0	0	0	0	0	0	0	0	0	0	0	0	0	0
CDY44113	BnaA01g13210D	7	26	11	14.6667	10	25	25	20	10	3	11	8	14	10	12	12	58	26	39	41	33	35	29	32.3333
CDY44114	BnaA01g13220D	52	73	78	67.6667	457	348	366	390.333	47	55	56	52.6667	392	349	369	370	96	130	71	99	54	64	66	61.3333
CDY44115	BnaA01g13230D	0	0	0	0	0	0	0	0	0	0	0	0	0	0	1	0.333333	0	0	0	0	1	2	0	1
CDY44116	BnaA01g13240D	0	0	0	0	0	0	0	0	0	0	0	0	0	0	0	0	0	0	0	0	0	0	0	0
CDY44117	BnaA01g13250D	0	0	0	0	0	0	0	0	0	0	1	0.333333	0	0	0	0	0	0	0	0	0	0	1	0.333333
CDY44118	BnaA01g13260D	0	0	0	0	0	0	0	0	0	0	0	0	0	0	0	0	0	0	0	0	0	0	0	0
CDY44119	BnaA01g13270D	0	0	0	0	0	0	0	0	0	0	0	0	0	0	0	0	0	0	0	0	0	0	0	0
CDY44120	BnaA01g13280D	846	806	769	807	197	262	290	249.667	631	371	301	434.333	234	222	89	181.667	448	894	977	773	307	369	275	317
CDY44121	BnaA01g13290D	235	226	171	210.667	186	146	158	163.333	108	101	95	101.333	278	319	303	300	183	167	221	190.333	156	237	265	219.333
CDY44122	BnaA01g13300D	22	50	36	36	231	177	171	193	28	28	30	28.6667	231	227	208	222	83	87	72	80.6667	46	46	59	50.3333
CDY44123	BnaA01g13310D	1520	1595	1544	1553	1987	1615	1585	1729	808	766	793	789	825	823	779	809	1605	1892	1947	1814.67	793	850	858	833.667
CDY44124	BnaA01g13320D	605	604	509	572.667	636	615	547	599.333	600	586	600	595.333	536	581	458	525	715	645	619	659.667	526	607	540	557.667
CDY44125	BnaA01g13330D	523	562	507	530.667	635	660	611	635.333	614	556	531	567	791	759	597	715.667	583	643	639	621.667	520	602	637	586.333
CDY44126	BnaA01g13340D	70	55	62	62.3333	80	51	62	64.3333	15	14	10	13	13	9	13	11.6667	58	74	94	75.3333	8	15	14	12.3333
CDY44127	BnaA01g13350D	0	2	0	0.666667	2	11	12	8.33333	0	2	1	1	0	0	0	0	0	0	2	0.666667	1	0	2	1
CDY47629	BnaA01g13360D	62	68	39	56.3333	218	96	76	130	109	76	64	83	82	124	55	87	192	181	92	155	75	121	100	98.6667
CDY47628	BnaA01g13370D	35	21	26	27.3333	62	57	27	48.6667	3	3	1	2.33333	4	3	3	3.33333	26	25	46	32.3333	5	2	1	2.66667
CDY47627	BnaA01g13380D	0	0	0	0	0	0	0	0	0	0	0	0	0	0	0	0	0	0	0	0	0	0	0	0
CDY47626	BnaA01g13390D	352	436	310	366	378	272	286	312	347	338	289	324.667	271	285	308	288	199	149	202	183.333	274	246	274	264.667
CDY47625	BnaA01g13400D	409	358	361	376	205	202	199	202	361	382	390	377.667	284	257	170	237	276	256	237	256.333	252	300	245	265.667
CDY47624	BnaA01g13410D	0	0	0	0	0	0	0	0	0	0	0	0	0	0	0	0	0	0	0	0	0	0	0	0
CDY47623	BnaA01g13420D	0	2	8	3.33333	1	2	2	1.66667	3	2	1	2	0	0	1	0.333333	4	5	2	3.66667	6	1	4	3.66667
CDY47622	BnaA01g13430D	25	43	44	37.3333	5	16	16	12.3333	63	71	91	75	21	12	11	14.6667	24	37	92	51	124	115	91	110
CDY47621	BnaA01g13440D	111	125	85	107	245	357	362	321.333	67	56	53	58.6667	300	280	292	290.667	455	487	575	505.667	145	303	131	193
CDY47620	BnaA01g13450D	0	0	0	0	0	0	0	0	0	0	0	0	0	0	0	0	0	0	1	0.333333	0	0	0	0
CDY47619	BnaA01g13460D	3	3	2	2.66667	1	0	0	0.333333	0	0	0	0	0	0	0	0	4	4	4	4	0	0	0	0
CDY47618	BnaA01g13470D	1589	1573	1356	1506	3750	3040	3014	3268	1569	1532	1441	1514	2667	2801	2808	2758.67	3548	3581	2915	3348	2437	2420	2458	2438.33
CDY47617	BnaA01g13480D	189	190	184	187.667	163	165	115	147.667	194	173	189	185.333	176	174	120	156.667	172	179	197	182.667	180	160	162	167.333
CDY47616	BnaA01g13490D	0	0	0	0	0	0	0	0	0	0	0	0	0	0	0	0	0	0	0	0	0	0	0	0
CDY47615	BnaA01g13500D	375	443	364	394	282	202	222	235.333	299	280	229	269.333	223	206	163	197.333	368	378	454	400	398	388	451	412.333
CDY47614	BnaA01g13510D	240	200	222	220.667	16	53	47	38.6667	192	217	192	200.333	11	16	14	13.6667	63	64	79	68.6667	102	69	62	77.6667
CDY47613	BnaA01g13520D	57	47	51	51.6667	17	11	19	15.6667	56	65	49	56.6667	18	17	22	19	5	12	12	9.66667	18	13	12	14.3333
CDY47612	BnaA01g13530D	102	114	113	109.667	71	81	74	75.3333	98	100	96	98	75	76	86	79	92	68	94	84.6667	97	73	69	79.6667
CDY47611	BnaA01g13540D	96	131	116	114.333	308	236	290	278	317	257	297	290.333	530	581	760	623.667	937	795	265	665.667	388	260	525	391
CDY47610	BnaA01g13550D	74	56	54	61.3333	44	47	49	46.6667	86	71	70	75.6667	37	38	36	37	52	45	57	51.3333	48	56	65	56.3333
CDY47609	BnaA01g13560D	349	317	290	318.667	316	331	335	327.333	303	293	288	294.667	354	309	269	310.667	298	316	322	312	288	282	303	291
CDY47608	BnaA01g13570D	2	2	5	3	20	6	4	10	2	2	3	2.33333	4	7	10	7	6	9	4	6.33333	5	1	2	2.66667
CDY47607	BnaA01g13580D	57	58	65	60	103	126	127	118.667	5	8	10	7.66667	28	17	22	22.3333	184	175	218	192.333	46	40	32	39.3333
CDY47606	BnaA01g13590D	0	0	0	0	0	0	0	0	0	0	0	0	0	0	0	0	6	0	1	2.33333	0	0	0	0
CDY47605	BnaA01g13600D	0	0	0	0	39	17	8	21.3333	0	0	0	0	41	34	30	35	342	129	107	192.667	13	5	49	22.3333
CDY34258	BnaA01g13610D	8	11	8	9	53	20	31	34.6667	11	20	16	15.6667	3	2	11	5.33333	8	31	5	14.6667	27	21	16	21.3333
CDY34259	BnaA01g13620D	3	0	2	1.66667	0	11	18	9.66667	17	20	17	18	1	1	2	1.33333	11	30	23	21.3333	102	117	62	93.6667
CDY34260	BnaA01g13630D	179	235	168	194	259	283	282	274.667	366	345	307	339.333	530	587	818	645	288	146	129	187.667	654	678	551	627.667
CDY34261	BnaA01g13640D	0	0	0	0	0	3	4	2.33333	0	0	0	0	0	1	3	1.33333	1	1	0	0.666667	1	0	0	0.333333
CDY34262	BnaA01g13650D	22	35	21	26	91	85	88	88	26	48	40	38	66	64	63	64.3333	45	46	42	44.3333	45	37	43	41.6667
CDY34263	BnaA01g13660D	3	0	0	1	0	2	0	0.666667	2	3	1	2	0	0	0	0	1	3	0	1.33333	2	3	1	2
CDY34264	BnaA01g13670D	2564	2583	2583	2576.67	5079	4674	4602	4785	3810	3648	3392	3616.67	9527	9449	5975	8317	3375	3087	2854	3105.33	3216	3610	3225	3350.33
CDY34265	BnaA01g13680D	0	0	0	0	0	0	0	0	0	0	0	0	0	0	0	0	0	0	0	0	0	0	0	0
CDY34266	BnaA01g13690D	297	337	323	319	152	174	222	182.667	314	301	279	298	162	160	141	154.333	211	206	227	214.667	259	260	274	264.333
CDY34267	BnaA01g13700D	536	548	493	525.667	711	652	644	669	377	323	345	348.333	564	523	482	523	1143	992	882	1005.67	740	716	767	741
CDY34268	BnaA01g13710D	142	156	134	144	61	65	37	54.3333	153	156	157	155.333	85	74	50	69.6667	115	85	93	97.6667	155	151	150	152
CDY34269	BnaA01g13720D	55	43	55	51	72	39	84	65	31	48	47	42	72	71	79	74	105	87	79	90.3333	93	133	136	120.667
CDY34270	BnaA01g13730D	20	17	28	21.6667	5	5	8	6	38	43	38	39.6667	7	9	15	10.3333	4	11	9	8	4	4	8	5.33333
CDY34271	BnaA01g13740D	8	18	15	13.6667	7	17	8	10.6667	14	15	16	15	11	12	5	9.33333	11	11	13	11.6667	20	20	15	18.3333
CDY34272	BnaA01g13750D	22	18	18	19.3333	12	20	19	17	24	35	37	32	13	15	7	11.6667	14	15	20	16.3333	40	41	44	41.6667
CDY34273	BnaA01g13760D	277	334	289	300	204	222	241	222.333	632	624	681	645.667	717	698	580	665	352	96	111	186.333	617	662	658	645.667
CDY34274	BnaA01g13770D	32	33	28	31	118	162	115	131.667	32	28	28	29.3333	90	106	113	103	57	75	60	64	28	38	41	35.6667
CDY34275	BnaA01g13780D	92	103	122	105.667	437	461	463	453.667	135	134	128	132.333	401	386	424	403.667	278	240	243	253.667	340	273	237	283.333
CDY34276	BnaA01g13790D	0	0	0	0	0	0	0	0	0	0	0	0	0	0	0	0	0	0	0	0	0	0	0	0
CDY34277	BnaA01g13800D	362	387	419	389.333	404	354	348	368.667	389	401	400	396.667	236	242	275	251	354	312	280	315.333	286	311	276	291
CDY34278	BnaA01g13810D	25	24	18	22.3333	326	231	251	269.333	17	12	15	14.6667	220	242	447	303	214	108	83	135	34	49	28	37
CDY34279	BnaA01g13820D	5	9	8	7.33333	49	28	45	40.6667	5	5	6	5.33333	21	29	36	28.6667	33	27	23	27.6667	19	17	13	16.3333
CDY34280	BnaA01g13830D	449	406	419	424.667	692	587	681	653.333	493	524	499	505.333	815	771	685	757	570	498	444	504	626	613	531	590
CDY34281	BnaA01g13840D	0	0	0	0	1	0	0	0.333333	0	0	1	0.333333	0	0	0	0	0	1	0	0.333333	2	0	1	1
CDY34282	BnaA01g13850D	44	46	33	41	608	354	310	424	107	88	86	93.6667	307	302	276	295	612	601	410	541	162	230	199	197
CDY34283	BnaA01g13860D	23	21	23	22.3333	274	168	199	213.667	22	36	27	28.3333	135	134	462	243.667	183	231	79	164.333	164	76	117	119
CDY34284	BnaA01g13870D	13	21	13	15.6667	24	16	14	18	6	4	10	6.66667	13	13	20	15.3333	13	19	18	16.6667	13	9	19	13.6667
CDY34285	BnaA01g13880D	85	84	91	86.6667	771	553	555	626.333	90	65	80	78.3333	398	378	627	467.667	397	420	320	379	374	339	320	344.333
CDY34286	BnaA01g13890D	339	348	289	325.333	164	166	202	177.333	298	317	305	306.667	196	227	183	202	228	247	238	237.667	287	268	311	288.667
CDY34287	BnaA01g13900D	8	9	8	8.33333	2	8	4	4.66667	13	3	14	10	6	7	7	6.66667	3	1	3	2.33333	2	9	6	5.66667
CDY34288	BnaA01g13910D	397	471	400	422.667	733	701	658	697.333	474	477	419	456.667	673	782	815	756.667	571	551	531	551	624	622	682	642.667
CDY34289	BnaA01g13920D	426	409	423	419.333	252	317	325	298	414	368	374	385.333	281	292	248	273.667	396	317	396	369.667	449	389	403	413.667
CDY34290	BnaA01g13930D	416	425	397	412.667	524	447	528	499.667	482	460	482	474.667	480	524	458	487.333	413	524	374	437	377	415	423	405
CDY34291	BnaA01g13940D	266	279	263	269.333	281	273	300	284.667	334	315	310	319.667	279	265	275	273	286	256	278	273.333	309	275	280	288
CDY34292	BnaA01g13950D	644	829	383	618.667	1861	3105	2981	2649	128	122	133	127.667	2102	1988	1991	2027	3136	3201	3330	3222.33	3123	3265	2524	2970.67
CDY34293	BnaA01g13960D	39	35	15	29.6667	42	48	53	47.6667	30	30	32	30.6667	69	77	42	62.6667	68	67	66	67	60	63	42	55
CDY34294	BnaA01g13970D	184	164	170	172.667	68	93	76	79	168	184	172	174.667	78	98	77	84.3333	107	98	121	108.667	129	110	136	125
CDY34295	BnaA01g13980D	27	47	16	30	11	22	27	20	44	62	55	53.6667	32	29	15	25.3333	23	29	25	25.6667	47	46	59	50.6667
CDY34296	BnaA01g13990D	45	33	59	45.6667	288	183	193	221.333	28	25	29	27.3333	230	260	166	218.667	117	160	99	125.333	93	71	90	84.6667
CDY34297	BnaA01g14000D	77	82	96	85	83	70	90	81	80	86	85	83.6667	86	78	76	80	78	82	83	81	77	81	99	85.6667
CDY34298	BnaA01g14010D	3	0	0	1	2	0	2	1.33333	3	0	2	1.66667	0	0	2	0.666667	1	1	1	1	1	2	5	2.66667
CDY34299	BnaA01g14020D	0	0	2	0.666667	0	2	4	2	1	3	3	2.33333	1	1	0	0.666667	1	1	1	1	1	1	0	0.666667
CDY34300	BnaA01g14030D	39	50	62	50.3333	2	3	0	1.66667	45	63	57	55	1	1	1	1	0	1	3	1.33333	2	2	1	1.66667
CDY34301	BnaA01g14040D	637	580	605	607.333	631	562	567	586.667	627	586	580	597.667	553	584	507	548	618	546	458	540.667	653	596	525	591.333
CDY34302	BnaA01g14050D	1626	1590	1446	1554	905	882	925	904	1617	1622	1605	1614.67	915	942	821	892.667	1506	1370	1175	1350.33	1421	1471	1275	1389
CDY34303	BnaA01g14060D	7	17	18	14	2	9	4	5	20	20	18	19.3333	1	8	2	3.66667	3	1	6	3.33333	4	2	4	3.33333
CDY34304	BnaA01g14070D	10	2	0	4	4	2	0	2	3	13	11	9	11	9	4	8	4	3	5	4	11	12	14	12.3333
CDY34305	BnaA01g14080D	174	214	196	194.667	331	284	292	302.333	193	179	165	179	296	317	315	309.333	271	252	263	262	216	200	263	226.333
CDY34306	BnaA01g14090D	97	77	69	81	73	98	74	81.6667	82	80	88	83.3333	68	71	60	66.3333	90	79	85	84.6667	52	79	66	65.6667
CDY34307	BnaA01g14100D	826	775	769	790	613	649	689	650.333	742	751	734	742.333	657	641	643	647	569	566	632	589	663	691	734	696
CDY34308	BnaA01g14110D	18	36	26	26.6667	27	43	33	34.3333	48	37	42	42.3333	56	28	27	37	39	35	31	35	45	42	34	40.3333
CDY34309	BnaA01g14120D	221	217	209	215.667	266	317	300	294.333	216	231	233	226.667	295	306	228	276.333	197	200	189	195.333	219	180	194	197.667
CDY34310	BnaA01g14130D	285	261	264	270	80	76	88	81.3333	839	875	856	856.667	1172	1202	280	884.667	247	155	305	235.667	429	590	495	504.667
CDY34311	BnaA01g14140D	0	0	0	0	0	0	0	0	0	0	0	0	0	0	0	0	0	0	1	0.333333	2	1	1	1.33333
CDY34312	BnaA01g14150D	107	100	113	106.667	247	284	267	266	138	142	139	139.667	336	248	262	282	158	165	95	139.333	127	125	146	132.667
CDY34313	BnaA01g14160D	84	108	103	98.3333	235	222	245	234	105	120	123	116	236	233	236	235	127	125	124	125.333	100	102	110	104
CDY34314	BnaA01g14170D	114	97	108	106.333	65	71	78	71.3333	111	108	108	109	62	83	59	68	79	92	94	88.3333	93	81	87	87
CDY34315	BnaA01g14180D	571	527	483	527	1136	798	816	916.667	575	616	578	589.667	934	1002	871	935.667	588	653	599	613.333	564	572	649	595
CDY34316	BnaA01g14190D	159	172	129	153.333	1375	1019	1073	1155.67	131	151	154	145.333	1241	1289	1232	1254	291	328	222	280.333	136	181	203	173.333
CDY34317	BnaA01g14200D	193	196	179	189.333	327	311	284	307.333	192	200	209	200.333	261	336	273	290	274	232	241	249	223	238	226	229
CDY34318	BnaA01g14210D	0	0	0	0	0	0	0	0	0	0	0	0	0	0	0	0	0	0	0	0	0	0	0	0
CDY34319	BnaA01g14220D	0	0	2	0.666667	0	0	0	0	0	0	0	0	0	0	0	0	0	0	0	0	0	0	0	0
CDY34320	BnaA01g14230D	0	0	0	0	0	0	0	0	0	0	0	0	0	0	0	0	0	0	0	0	0	0	0	0
CDY34321	BnaA01g14240D	459	504	334	432.333	76	110	90	92	173	183	181	179	165	169	161	165	172	106	144	140.667	266	251	243	253.333
CDY34322	BnaA01g14250D	74	53	52	59.6667	74	42	78	64.6667	64	57	53	58	79	49	73	67	44	47	53	48	55	54	71	60
CDY34323	BnaA01g14260D	17	26	23	22	5	3	6	4.66667	28	31	34	31	11	10	20	13.6667	14	15	17	15.3333	22	31	7	20
CDY34324	BnaA01g14270D	355	371	455	393.667	1118	845	833	932	408	377	364	383	937	929	885	917	478	502	551	510.333	374	393	409	392
CDY34325	BnaA01g14280D	0	0	0	0	0	0	0	0	0	0	0	0	0	0	0	0	0	0	0	0	0	0	0	0
CDY34326	BnaA01g14290D	15	18	20	17.6667	12	11	16	13	18	14	19	17	21	15	16	17.3333	8	6	7	7	12	11	9	10.6667
CDY34327	BnaA01g14300D	169	213	135	172.333	268	275	284	275.667	181	167	205	184.333	296	317	244	285.667	173	238	209	206.667	180	210	178	189.333
CDY34328	BnaA01g14310D	102	134	95	110.333	626	424	432	494	85	107	105	99	518	489	566	524.333	159	211	187	185.667	123	134	150	135.667
CDY34329	BnaA01g14320D	13	12	11	12	1	0	6	2.33333	11	16	14	13.6667	6	1	2	3	0	2	4	2	5	3	6	4.66667
CDY34330	BnaA01g14330D	84	74	90	82.6667	118	99	82	99.6667	57	54	70	60.3333	104	169	119	130.667	74	112	98	94.6667	97	72	94	87.6667
CDY34331	BnaA01g14340D	0	0	2	0.666667	0	0	0	0	0	0	0	0	0	0	1	0.333333	0	1	0	0.333333	0	1	0	0.333333
CDY34332	BnaA01g14350D	149	144	114	135.667	67	68	84	73	118	116	128	120.667	71	62	72	68.3333	79	76	102	85.6667	81	90	131	100.667
CDY34333	BnaA01g14360D	0	0	0	0	0	0	0	0	0	0	0	0	0	0	0	0	0	0	0	0	0	0	0	0
CDY34334	BnaA01g14370D	0	0	3	1	16	28	12	18.6667	1	1	1	1	28	14	21	21	8	6	5	6.33333	2	2	9	4.33333
CDY34335	BnaA01g14380D	74	76	54	68	643	589	658	630	56	48	44	49.3333	285	243	503	343.667	700	774	795	756.333	661	792	620	691
CDY34336	BnaA01g14390D	0	0	0	0	0	0	0	0	0	0	0	0	0	0	0	0	0	0	0	0	0	0	0	0
CDY34337	BnaA01g14400D	42	39	44	41.6667	18	39	39	32	66	56	55	59	16	14	22	17.3333	11	7	11	9.66667	16	18	21	18.3333
CDY34338	BnaA01g14410D	5	2	0	2.33333	64	65	51	60	2	4	3	3	30	33	68	43.6667	16	13	10	13	12	17	12	13.6667
CDY34339	BnaA01g14420D	513	541	516	523.333	62	143	140	115	636	592	609	612.333	118	116	94	109.333	185	177	252	204.667	343	312	355	336.667
CDY34340	BnaA01g14430D	137	202	116	151.667	74	123	99	98.6667	182	214	183	193	97	108	107	104	135	92	149	125.333	138	138	169	148.333
CDY34341	BnaA01g14440D	3	2	3	2.66667	2	6	0	2.66667	1	4	2	2.33333	3	1	2	2	3	8	3	4.66667	2	6	6	4.66667
CDY34342	BnaA01g14450D	7980	7738	6355	7357.67	5767	6121	5948	5945.33	6606	6719	6554	6626.33	3557	3525	3041	3374.33	5796	6909	4634	5779.67	6165	6332	4831	5776
CDY34343	BnaA01g14460D	52	32	33	39	55	34	37	42	44	48	36	42.6667	65	47	50	54	19	37	20	25.3333	32	45	33	36.6667
CDY34344	BnaA01g14470D	749	671	614	678	576	556	639	590.333	693	674	584	650.333	677	656	607	646.667	542	512	516	523.333	524	505	562	530.333
CDY34345	BnaA01g14480D	0	0	0	0	0	0	0	0	0	0	0	0	0	0	0	0	0	0	0	0	0	0	0	0
CDY34346	BnaA01g14490D	44	46	28	39.3333	32	30	18	26.6667	42	40	34	38.6667	37	23	26	28.6667	33	37	46	38.6667	34	39	34	35.6667
CDY34347	BnaA01g14500D	0	0	0	0	0	0	0	0	0	0	0	0	0	0	0	0	0	0	0	0	0	0	0	0
CDY34348	BnaA01g14510D	0	2	0	0.666667	0	0	0	0	0	3	1	1.33333	0	0	0	0	0	0	0	0	0	0	1	0.333333
CDX89441	BnaA01g14520D	226	275	170	223.667	552	551	514	539	294	279	236	269.667	499	510	575	528	410	407	386	401	390	410	338	379.333
CDX89440	BnaA01g14530D	50	43	60	51	108	89	103	100	60	55	63	59.3333	83	71	95	83	66	60	57	61	60	53	67	60
CDX89439	BnaA01g14540D	0	0	0	0	0	0	0	0	0	0	0	0	0	0	0	0	0	0	0	0	0	0	0	0
CDX89438	BnaA01g14550D	0	0	0	0	0	0	0	0	0	0	0	0	0	0	0	0	0	0	0	0	0	0	0	0
CDX89437	BnaA01g14560D	3	11	5	6.33333	78	50	68	65.3333	9	5	6	6.66667	127	109	100	112	30	20	22	24	40	24	22	28.6667
CDX89436	BnaA01g14570D	871	933	754	852.667	664	635	714	671	822	779	813	804.667	618	601	596	605	627	700	773	700	807	740	808	785
CDX89435	BnaA01g14580D	0	0	0	0	0	0	0	0	0	0	0	0	0	0	0	0	0	0	0	0	0	0	0	0
CDX89434	BnaA01g14590D	99	106	77	94	58	70	76	68	82	77	69	76	55	45	60	53.3333	88	96	99	94.3333	73	78	62	71
CDX89433	BnaA01g14600D	137	102	103	114	89	68	107	88	128	152	152	144	192	176	107	158.333	114	120	107	113.667	202	259	175	212
CDX89432	BnaA01g14610D	0	0	0	0	0	0	0	0	0	0	0	0	0	0	0	0	0	0	0	0	0	0	0	0
CDX89431	BnaA01g14620D	0	0	0	0	0	0	0	0	0	0	0	0	0	0	0	0	0	0	0	0	0	0	0	0
CDX89430	BnaA01g14630D	0	0	0	0	0	0	0	0	0	0	0	0	0	0	0	0	0	0	0	0	0	0	0	0
CDX89429	BnaA01g14640D	2	3	0	1.66667	4	6	2	4	3	3	1	2.33333	8	9	3	6.66667	1	2	2	1.66667	1	2	0	1
CDX89428	BnaA01g14650D	23	11	16	16.6667	14	9	19	14	13	17	9	13	24	29	18	23.6667	15	7	14	12	6	7	14	9
CDX89427	BnaA01g14660D	35	29	28	30.6667	21	17	8	15.3333	20	19	30	23	24	12	16	17.3333	25	18	22	21.6667	16	23	26	21.6667
CDX89426	BnaA01g14670D	2	6	5	4.33333	3	3	0	2	1	3	2	2	6	1	2	3	8	3	2	4.33333	1	2	5	2.66667
CDX89425	BnaA01g14680D	69	77	59	68.3333	22	30	21	24.3333	42	36	45	41	32	29	34	31.6667	68	67	99	78	77	79	84	80
CDX89424	BnaA01g14690D	181	159	144	161.333	162	199	162	174.333	98	106	79	94.3333	164	158	186	169.333	236	263	283	260.667	262	282	265	269.667
CDX89423	BnaA01g14700D	2	3	5	3.33333	2	3	2	2.33333	1	1	2	1.33333	4	6	6	5.33333	0	3	3	2	2	1	4	2.33333
CDX89422	BnaA01g14710D	89	111	96	98.6667	149	148	142	146.333	97	110	122	109.667	111	143	157	137	112	115	100	109	84	106	115	101.667
CDX89421	BnaA01g14720D	84	96	104	94.6667	997	805	874	892	109	105	112	108.667	914	928	1000	947.333	131	163	110	134.667	110	93	116	106.333
CDX89420	BnaA01g14730D	85	97	93	91.6667	414	370	405	396.333	85	99	86	90	220	217	343	260	209	202	192	201	98	118	97	104.333
CDX89419	BnaA01g14740D	166	166	134	155.333	114	95	101	103.333	143	144	147	144.667	99	102	107	102.667	116	116	125	119	135	121	121	125.667
CDX89418	BnaA01g14750D	1460	1508	1358	1442	1007	1048	1042	1032.33	1525	1513	1645	1561	862	835	896	864.333	1091	1117	1187	1131.67	1176	1000	1123	1099.67
CDX89417	BnaA01g14760D	0	0	0	0	0	0	0	0	0	0	0	0	0	0	0	0	0	0	0	0	0	0	0	0
CDX89416	BnaA01g14770D	0	0	0	0	0	0	0	0	0	0	0	0	0	0	0	0	0	0	0	0	0	0	0	0
CDX89415	BnaA01g14780D	0	0	0	0	0	0	0	0	0	0	0	0	0	0	0	0	0	0	0	0	0	0	0	0
CDX89414	BnaA01g14790D	97	108	65	90	204	188	169	187	92	69	80	80.3333	182	170	216	189.333	91	92	95	92.6667	87	96	102	95
CDX89413	BnaA01g14800D	0	0	0	0	0	0	0	0	0	0	0	0	1	0	0	0.333333	4	3	1	2.66667	0	1	1	0.666667
CDX89412	BnaA01g14810D	0	0	0	0	0	0	0	0	0	0	0	0	0	0	0	0	0	0	0	0	0	0	0	0
CDX89411	BnaA01g14820D	0	2	2	1.33333	0	0	0	0	0	2	0	0.666667	1	0	0	0.333333	0	0	0	0	0	0	0	0
CDX89410	BnaA01g14830D	0	0	0	0	0	0	0	0	0	0	0	0	0	0	0	0	0	0	0	0	0	0	0	0
CDX89409	BnaA01g14840D	42	39	31	37.3333	91	56	70	72.3333	48	38	40	42	80	91	72	81	67	80	55	67.3333	50	71	50	57
CDX89408	BnaA01g14850D	233	296	220	249.667	154	219	238	203.667	240	236	206	227.333	234	205	160	199.667	272	228	277	259	385	392	311	362.667
CDX89407	BnaA01g14860D	424	437	421	427.333	3627	3183	3304	3371.33	522	478	466	488.667	3079	2806	3682	3189	765	784	584	711	414	434	481	443
CDX89406	BnaA01g14870D	3	6	8	5.66667	24	12	14	16.6667	17	3	15	11.6667	14	8	16	12.6667	15	21	13	16.3333	15	38	31	28
CDX89405	BnaA01g14880D	307	289	308	301.333	92	160	115	122.333	370	333	314	339	157	159	134	150	158	159	138	151.667	243	206	203	217.333
CDX89404	BnaA01g14890D	2	3	0	1.66667	5	5	2	4	5	6	2	4.33333	3	1	1	1.66667	0	1	1	0.666667	0	2	3	1.66667
CDX89403	BnaA01g14900D	1019	917	989	975	1405	1104	1172	1227	910	847	831	862.667	972	971	1410	1117.67	988	986	1055	1009.67	868	736	1011	871.667
CDX89402	BnaA01g14910D	101	71	78	83.3333	167	126	146	146.333	60	83	77	73.3333	113	115	145	124.333	58	50	48	52	61	59	67	62.3333
CDX89401	BnaA01g14920D	250	216	202	222.667	358	276	343	325.667	248	208	197	217.667	310	257	315	294	324	335	355	338	319	242	293	284.667
CDX89400	BnaA01g14930D	15	18	42	25	39	33	25	32.3333	19	16	21	18.6667	24	30	35	29.6667	23	23	28	24.6667	21	28	20	23
CDX89399	BnaA01g14940D	211	156	173	180	147	193	202	180.667	242	237	239	239.333	137	155	183	158.333	101	80	79	86.6667	164	142	114	140
CDX89398	BnaA01g14950D	464	427	405	432	2550	1744	1951	2081.67	453	469	421	447.667	1791	1555	2514	1953.33	1061	1221	776	1019.33	467	499	610	525.333
CDX89397	BnaA01g14960D	290	278	215	261	2120	1639	1655	1804.67	285	262	257	268	1855	1854	1983	1897.33	418	445	397	420	214	242	332	262.667
CDX89396	BnaA01g14970D	2	0	0	0.666667	0	0	0	0	1	0	1	0.666667	0	0	0	0	1	1	1	1	0	0	1	0.333333
CDX89395	BnaA01g14980D	0	5	0	1.66667	6	2	8	5.33333	0	1	9	3.33333	4	3	7	4.66667	0	5	2	2.33333	2	2	8	4
CDX89394	BnaA01g14990D	278	292	300	290	228	233	226	229	300	299	284	294.333	216	210	201	209	238	240	209	229	206	243	218	222.333
CDX89393	BnaA01g15000D	23	33	11	22.3333	1117	629	674	806.667	25	17	20	20.6667	471	452	769	564	1289	1116	789	1064.67	396	265	225	295.333
CDX89392	BnaA01g15010D	12	5	3	6.66667	0	0	6	2	3	3	6	4	0	1	1	0.666667	4	0	1	1.66667	0	0	0	0
CDX89391	BnaA01g15020D	2	2	0	1.33333	2	0	2	1.33333	0	0	0	0	1	0	0	0.333333	0	0	0	0	1	0	1	0.666667
CDX89390	BnaA01g15030D	0	0	2	0.666667	0	0	0	0	0	0	0	0	0	0	0	0	0	0	0	0	0	0	0	0
CDX89389	BnaA01g15040D	0	0	0	0	0	2	0	0.666667	0	0	0	0	0	0	0	0	0	0	1	0.333333	0	0	0	0
CDX89388	BnaA01g15050D	0	0	3	1	0	0	2	0.666667	3	3	2	2.66667	0	1	0	0.333333	1	0	1	0.666667	0	0	0	0
CDX89387	BnaA01g15060D	347	263	303	304.333	199	165	187	183.667	35	41	47	41	39	26	35	33.3333	179	267	256	234	53	46	36	45
CDX89386	BnaA01g15070D	491	436	436	454.333	406	443	440	429.667	438	452	452	447.333	432	417	392	413.667	492	461	417	456.667	433	472	357	420.667
CDX89385	BnaA01g15080D	610	588	535	577.667	2251	1749	1834	1944.67	659	582	482	574.333	1910	1958	2159	2009	2590	2557	1306	2151	888	826	1047	920.333
CDX89384	BnaA01g15090D	0	0	0	0	0	0	0	0	0	0	0	0	0	0	0	0	0	1	0	0.333333	0	2	0	0.666667
CDX89383	BnaA01g15100D	119	77	129	108.333	23	54	45	40.6667	124	125	114	121	37	41	29	35.6667	67	45	58	56.6667	94	68	72	78
CDX89382	BnaA01g15110D	27	35	29	30.3333	348	262	282	297.333	50	44	40	44.6667	162	196	320	226	116	123	47	95.3333	48	56	56	53.3333
CDX89381	BnaA01g15120D	0	0	0	0	0	0	0	0	0	0	0	0	0	0	0	0	0	0	0	0	0	0	0	0
CDX89380	BnaA01g15130D	20	11	23	18	3	8	8	6.33333	18	20	16	18	4	3	1	2.66667	24	0	8	10.6667	2	0	2	1.33333
CDX89379	BnaA01g15140D	597	699	542	612.667	829	789	746	788	590	587	620	599	590	571	733	631.333	602	597	564	587.667	608	548	643	599.667
CDX89378	BnaA01g15150D	3	2	0	1.66667	0	0	2	0.666667	0	1	1	0.666667	0	0	1	0.333333	0	0	0	0	1	0	0	0.333333
CDX89377	BnaA01g15160D	0	0	0	0	0	0	2	0.666667	0	0	0	0	0	1	0	0.333333	0	0	0	0	0	0	0	0
CDX89376	BnaA01g15170D	0	0	0	0	0	0	0	0	0	0	0	0	0	0	0	0	0	0	0	0	0	0	0	0
CDX89375	BnaA01g15180D	17	12	18	15.6667	22	39	16	25.6667	3	15	9	9	21	19	16	18.6667	30	33	32	31.6667	21	11	6	12.6667
CDX89374	BnaA01g15190D	0	0	0	0	0	0	0	0	0	0	0	0	0	0	0	0	0	0	0	0	0	0	0	0
CDX89373	BnaA01g15200D	0	0	0	0	0	2	0	0.666667	0	0	0	0	0	0	0	0	3	0	0	1	0	1	1	0.666667
CDX89372	BnaA01g15210D	2	3	5	3.33333	0	0	0	0	3	3	1	2.33333	1	0	1	0.666667	3	1	1	1.66667	4	2	1	2.33333
CDX89371	BnaA01g15220D	7	9	8	8	2	0	2	1.33333	9	6	8	7.66667	3	1	3	2.33333	8	5	7	6.66667	7	9	10	8.66667
CDX89370	BnaA01g15230D	0	0	0	0	0	0	0	0	0	0	0	0	0	0	0	0	0	0	0	0	0	0	0	0
CDX89369	BnaA01g15240D	2	3	7	4	16	0	0	5.33333	25	11	12	16	3	2	3	2.66667	24	37	21	27.3333	1	1	1	1
CDX89368	BnaA01g15250D	432	484	392	436	931	1135	1117	1061	1005	914	895	938	1447	1449	1709	1535	785	457	436	559.333	1415	1257	1427	1366.33
CDX89367	BnaA01g15260D	0	0	2	0.666667	0	0	0	0	0	0	0	0	1	0	0	0.333333	0	0	0	0	0	0	0	0
CDX89366	BnaA01g15270D	15	8	16	13	4	9	4	5.66667	25	15	17	19	18	8	10	12	3	2	4	3	7	10	6	7.66667
CDX89365	BnaA01g15280D	30	35	47	37.3333	47	31	33	37	45	34	33	37.3333	41	33	28	34	29	37	28	31.3333	25	28	38	30.3333
CDX89364	BnaA01g15290D	310	296	255	287	174	230	238	214	253	219	238	236.667	188	193	193	191.333	265	251	276	264	235	267	255	252.333
CDX89363	BnaA01g15300D	288	317	240	281.667	1266	1224	1211	1233.67	431	382	388	400.333	1941	1824	1968	1911	415	328	315	352.667	457	392	485	444.667
CDX89362	BnaA01g15310D	721	639	676	678.667	699	755	681	711.667	541	572	589	567.333	567	602	775	648	589	547	529	555	512	512	544	522.667
CDX89361	BnaA01g15320D	374	378	406	386	28	53	66	49	380	412	408	400	61	63	43	55.6667	95	102	133	110	244	199	207	216.667
CDX89360	BnaA01g15330D	82	82	44	69.3333	5	0	4	3	60	72	73	68.3333	13	13	13	13	4	7	9	6.66667	9	11	12	10.6667
CDX89359	BnaA01g15340D	0	0	0	0	0	0	0	0	0	0	0	0	0	0	0	0	0	0	0	0	0	0	0	0
CDX89358	BnaA01g15350D	0	2	0	0.666667	0	0	0	0	1	1	0	0.666667	0	0	0	0	0	0	0	0	0	0	1	0.333333
CDX89357	BnaA01g15360D	12	26	11	16.3333	5	5	6	5.33333	10	23	12	15	11	8	9	9.33333	5	8	7	6.66667	9	15	8	10.6667
CDX89356	BnaA01g15370D	0	0	0	0	0	0	0	0	0	0	0	0	0	0	0	0	0	0	0	0	0	0	0	0
CDX89355	BnaA01g15380D	0	0	0	0	2	0	0	0.666667	0	0	0	0	0	0	0	0	0	3	1	1.33333	0	0	0	0
CDX89354	BnaA01g15390D	198	184	179	187	472	477	421	456.667	201	219	189	203	688	691	717	698.667	203	181	163	182.333	190	176	235	200.333
CDX89353	BnaA01g15400D	0	0	0	0	0	0	0	0	0	0	0	0	0	0	0	0	0	0	0	0	0	0	0	0
CDX89352	BnaA01g15410D	25	30	46	33.6667	101	64	80	81.6667	52	63	55	56.6667	241	229	242	237.333	37	19	24	26.6667	83	74	99	85.3333
CDX89351	BnaA01g15420D	18	17	60	31.6667	32	26	167	75	28	33	19	26.6667	83	42	47	57.3333	13	82	15	36.6667	22	32	116	56.6667
CDX89350	BnaA01g15430D	0	0	0	0	0	0	0	0	0	0	0	0	0	0	0	0	0	0	0	0	0	0	0	0
CDX89349	BnaA01g15440D	0	0	0	0	0	0	0	0	0	0	0	0	0	0	1	0.333333	0	0	0	0	1	0	0	0.333333
CDX89348	BnaA01g15450D	295	352	274	307	556	534	520	536.667	382	424	385	397	914	920	944	926	437	327	269	344.333	451	426	408	428.333
CDX89347	BnaA01g15460D	2	0	0	0.666667	2	2	0	1.33333	0	1	1	0.666667	0	0	0	0	3	7	4	4.66667	0	0	0	0
CDX89346	BnaA01g15470D	0	0	0	0	0	0	0	0	1	1	1	1	0	0	1	0.333333	1	0	0	0.333333	1	0	0	0.333333
CDX89345	BnaA01g15480D	28	36	21	28.3333	18	22	12	17.3333	36	33	28	32.3333	16	16	22	18	18	10	10	12.6667	21	16	23	20
CDX89344	BnaA01g15490D	184	196	176	185.333	23	33	41	32.3333	284	263	248	265	58	70	44	57.3333	62	58	66	62	129	110	119	119.333
CDX89343	BnaA01g15500D	79	73	100	84	52	39	35	42	142	151	112	135	65	76	80	73.6667	64	48	45	52.3333	84	98	107	96.3333
CDX89342	BnaA01g15510D	297	340	227	288	829	620	656	701.667	343	310	321	324.667	735	728	787	750	550	510	452	504	384	383	475	414
CDX89341	BnaA01g15520D	0	0	0	0	0	0	0	0	0	0	0	0	0	0	0	0	0	0	0	0	0	0	0	0
CDX89340	BnaA01g15530D	0	0	0	0	0	0	0	0	0	0	0	0	0	0	0	0	0	0	0	0	0	0	0	0
CDX89339	BnaA01g15540D	0	0	0	0	1	2	0	1	0	0	0	0	0	1	1	0.666667	35	21	19	25	9	8	11	9.33333
CDX89338	BnaA01g15550D	7	5	11	7.66667	11	11	19	13.6667	3	8	7	6	7	7	16	10	6	6	3	5	6	3	2	3.66667
CDX89337	BnaA01g15560D	92	111	85	96	260	199	150	203	82	93	95	90	255	253	247	251.667	178	165	151	164.667	135	161	171	155.667
CDX89336	BnaA01g15570D	0	0	0	0	0	0	0	0	0	0	0	0	0	0	0	0	0	0	1	0.333333	0	0	0	0
CDX89335	BnaA01g15580D	0	0	0	0	0	0	0	0	0	0	0	0	0	0	0	0	0	0	0	0	0	0	0	0
CDX89334	BnaA01g15590D	339	327	235	300.333	53	71	92	72	323	326	326	325	114	99	85	99.3333	187	175	181	181	254	251	224	243
CDX89333	BnaA01g15600D	107	138	137	127.333	261	238	239	246	130	139	146	138.333	268	214	213	231.667	218	194	172	194.667	173	164	188	175
CDX89332	BnaA01g15610D	25	27	28	26.6667	36	28	31	31.6667	22	32	22	25.3333	41	38	41	40	30	35	26	30.3333	32	34	24	30
CDX89331	BnaA01g15620D	184	228	214	208.667	282	290	313	295	152	174	175	167	241	272	268	260.333	251	234	221	235.333	206	210	222	212.667
CDX89330	BnaA01g15630D	184	190	158	177.333	98	84	134	105.333	203	203	203	203	100	117	85	100.667	158	173	174	168.333	170	169	166	168.333
CDX89329	BnaA01g15640D	154	197	147	166	7	19	10	12	73	59	54	62	20	19	8	15.6667	49	24	27	33.3333	60	28	27	38.3333
CDX89328	BnaA01g15650D	47	47	26	40	26	36	37	33	49	34	48	43.6667	24	22	19	21.6667	50	78	62	63.3333	63	56	52	57
CDX89327	BnaA01g15660D	8	5	3	5.33333	2	5	6	4.33333	5	4	5	4.66667	3	1	4	2.66667	4	4	13	7	5	5	4	4.66667
CDX89326	BnaA01g15670D	75	84	59	72.6667	113	107	72	97.3333	82	77	89	82.6667	102	98	111	103.667	117	115	83	105	88	80	87	85
CDX89325	BnaA01g15680D	0	0	0	0	0	0	0	0	0	0	0	0	0	0	0	0	0	0	0	0	0	0	0	0
CDX89324	BnaA01g15690D	171	172	162	168.333	183	186	150	173	161	194	191	182	157	158	178	164.333	116	132	148	132	127	114	147	129.333
CDX89323	BnaA01g15700D	163	163	166	164	17	51	45	37.6667	263	330	360	317.667	28	37	43	36	23	29	34	28.6667	62	62	47	57
CDX89322	BnaA01g15710D	2	0	3	1.66667	3	6	14	7.66667	0	0	0	0	0	0	0	0	5	13	8	8.66667	0	1	0	0.333333
CDX89321	BnaA01g15720D	45	49	64	52.6667	427	325	385	379	22	27	25	24.6667	233	186	252	223.667	143	121	77	113.667	29	33	43	35
CDX89320	BnaA01g15730D	131	105	95	110.333	122	104	109	111.667	39	54	43	45.3333	51	43	35	43	76	127	116	106.333	41	39	27	35.6667
CDX89319	BnaA01g15740D	183	197	152	177.333	114	166	125	135	114	134	124	124	61	80	78	73	150	164	154	156	82	98	84	88
CDX89318	BnaA01g15750D	1141	1080	1359	1193.33	728	756	736	740	1346	1328	1373	1349	918	831	558	769	978	836	746	853.333	1179	1119	790	1029.33
CDX89317	BnaA01g15760D	141	131	129	133.667	105	104	93	100.667	126	122	125	124.333	90	84	69	81	95	110	103	102.667	81	78	72	77
CDX89316	BnaA01g15770D	5	5	11	7	2	5	10	5.66667	0	2	1	1	1	1	0	0.666667	6	9	10	8.33333	1	1	0	0.666667
CDX89315	BnaA01g15780D	158	170	139	155.667	156	157	148	153.667	59	48	41	49.3333	48	43	35	42	173	177	217	189	57	58	69	61.3333
CDX89314	BnaA01g15790D	0	2	2	1.33333	4	2	4	3.33333	0	0	0	0	1	5	1	2.33333	1	1	2	1.33333	1	0	0	0.333333
CDX89313	BnaA01g15800D	70	67	75	70.6667	46	48	58	50.6667	61	54	59	58	41	49	46	45.3333	50	51	45	48.6667	54	51	40	48.3333
CDX89312	BnaA01g15810D	178	190	165	177.667	771	719	742	744	52	43	44	46.3333	207	209	301	239	792	892	860	848	178	216	176	190
CDX89311	BnaA01g15820D	7	9	13	9.66667	2	8	0	3.33333	25	15	18	19.3333	6	5	6	5.66667	20	18	13	17	11	11	9	10.3333
CDX89310	BnaA01g15830D	0	0	0	0	0	0	0	0	0	0	0	0	0	0	0	0	0	0	0	0	0	0	0	0
CDX89309	BnaA01g15840D	117	128	111	118.667	185	162	152	166.333	106	76	89	90.3333	128	138	147	137.667	158	145	138	147	102	98	98	99.3333
CDX89308	BnaA01g15850D	0	2	0	0.666667	0	0	0	0	0	0	0	0	0	0	0	0	0	0	1	0.333333	0	1	0	0.333333
CDX89307	BnaA01g15860D	0	0	0	0	0	0	0	0	0	0	0	0	0	0	0	0	0	0	0	0	0	0	0	0
CDX89306	BnaA01g15870D	282	252	153	229	228	193	224	215	273	267	242	260.667	255	235	200	230	308	253	217	259.333	279	249	184	237.333
CDX89305	BnaA01g15880D	13	3	3	6.33333	0	0	4	1.33333	22	29	33	28	41	28	21	30	5	2	0	2.33333	36	36	39	37
CDX89304	BnaA01g15890D	5	11	7	7.66667	9	31	8	16	0	0	3	1	1	0	3	1.33333	23	21	41	28.3333	13	8	4	8.33333
CDX89303	BnaA01g15900D	65	61	60	62	302	245	208	251.667	67	76	67	70	293	335	280	302.667	87	96	88	90.3333	71	63	95	76.3333
CDX89302	BnaA01g15910D	0	2	7	3	0	6	10	5.33333	6	6	8	6.66667	1	1	1	1	0	3	3	2	26	15	13	18
CDX89301	BnaA01g15920D	10	2	5	5.66667	8	8	12	9.33333	3	4	4	3.66667	34	29	29	30.6667	6	5	5	5.33333	7	7	7	7
CDX89300	BnaA01g15930D	3	6	2	3.66667	18	11	21	16.6667	6	8	3	5.66667	23	19	27	23	3	6	10	6.33333	6	7	4	5.66667
CDX89299	BnaA01g15940D	602	516	483	533.667	940	879	897	905.333	520	556	542	539.333	932	878	931	913.667	530	559	620	569.667	501	470	525	498.667
CDX89298	BnaA01g15950D	2264	2155	2128	2182.33	1611	2004	2075	1896.67	2780	2727	2633	2713.33	1262	1281	1353	1298.67	3146	2743	3363	3084	3467	3355	3131	3317.67
CDX89297	BnaA01g15960D	12	11	13	12	7	14	10	10.3333	11	11	7	9.66667	10	13	11	11.3333	4	9	3	5.33333	7	7	10	8
CDX89296	BnaA01g15970D	0	0	0	0	1	0	0	0.333333	0	0	0	0	0	0	0	0	0	0	0	0	0	0	0	0
CDX89295	BnaA01g15980D	2	3	2	2.33333	11	12	4	9	0	1	0	0.333333	8	2	7	5.66667	15	16	20	17	5	3	5	4.33333
CDX89294	BnaA01g15990D	0	0	0	0	0	0	0	0	0	0	0	0	0	0	0	0	0	0	0	0	0	0	0	0
CDX89293	BnaA01g16000D	8	2	10	6.66667	14	16	8	12.6667	6	6	9	7	14	10	9	11	10	12	5	9	4	4	6	4.66667
CDX89292	BnaA01g16010D	2	9	5	5.33333	5	6	4	5	3	8	5	5.33333	17	10	5	10.6667	9	7	9	8.33333	5	8	11	8
CDX89291	BnaA01g16020D	10	5	8	7.66667	22	17	25	21.3333	9	13	10	10.6667	11	15	17	14.3333	19	12	18	16.3333	13	16	10	13
CDX89290	BnaA01g16030D	17	17	28	20.6667	27	25	37	29.6667	23	19	23	21.6667	28	40	35	34.3333	35	27	23	28.3333	26	21	20	22.3333
CDX89289	BnaA01g16040D	10	6	11	9	9	2	8	6.33333	8	2	10	6.66667	4	3	4	3.66667	3	7	5	5	6	6	4	5.33333
CDX89288	BnaA01g16050D	3	14	8	8.33333	25	34	35	31.3333	7	8	11	8.66667	23	28	31	27.3333	11	11	10	10.6667	9	14	4	9
CDX89287	BnaA01g16060D	228	225	217	223.333	171	194	142	169	184	206	186	192	189	193	182	188	163	174	181	172.667	179	210	182	190.333
CDX89286	BnaA01g16070D	60	55	93	69.3333	708	744	726	726	58	70	80	69.3333	702	704	660	688.667	172	159	92	141	123	103	99	108.333
CDX89285	BnaA01g16080D	347	328	321	332	394	322	348	354.667	286	294	288	289.333	281	286	346	304.333	378	365	328	357	286	289	356	310.333
CDX89284	BnaA01g16090D	2	5	5	4	1	3	2	2	3	4	2	3	3	7	2	4	0	2	3	1.66667	2	1	1	1.33333
CDX89283	BnaA01g16100D	72	70	90	77.3333	55	62	45	54	48	56	52	52	37	45	39	40.3333	93	74	105	90.6667	48	55	46	49.6667
CDX89282	BnaA01g16110D	193	184	179	185.333	97	96	93	95.3333	180	210	199	196.333	93	76	43	70.6667	132	136	151	139.667	128	117	101	115.333
CDX89281	BnaA01g16120D	0	0	0	0	0	0	0	0	0	0	0	0	0	0	0	0	0	0	0	0	0	0	0	0
CDX89280	BnaA01g16130D	416	443	558	472.333	1998	1881	1892	1923.67	452	436	432	440	2054	1967	2030	2017	733	793	876	800.667	493	477	618	529.333
CDX89279	BnaA01g16140D	50	65	59	58	23	28	12	21	101	63	60	74.6667	28	34	30	30.6667	44	54	70	56	42	35	81	52.6667
CDX89278	BnaA01g16150D	0	0	0	0	0	0	0	0	0	0	0	0	0	0	0	0	0	0	0	0	0	0	0	0
CDX89277	BnaA01g16160D	0	5	3	2.66667	1	2	2	1.66667	0	3	3	2	6	3	1	3.33333	3	4	5	4	6	5	4	5
CDX89276	BnaA01g16170D	298	304	201	267.667	743	621	572	645.333	306	291	270	289	561	567	626	584.667	375	382	343	366.667	296	334	281	303.667
CDX89275	BnaA01g16180D	0	0	0	0	0	2	0	0.666667	0	0	0	0	0	0	0	0	0	0	0	0	0	0	0	0
CDX89274	BnaA01g16190D	0	0	0	0	0	0	0	0	0	0	0	0	0	0	0	0	0	0	0	0	0	0	0	0
CDX89273	BnaA01g16200D	0	0	0	0	0	0	0	0	0	0	0	0	0	0	0	0	0	0	0	0	0	0	0	0
CDX89272	BnaA01g16210D	0	0	0	0	0	0	0	0	0	0	0	0	0	0	0	0	0	0	0	0	0	0	0	0
CDX89271	BnaA01g16220D	0	0	0	0	0	0	0	0	0	1	0	0.333333	0	0	1	0.333333	0	0	0	0	0	0	0	0
CDX89270	BnaA01g16230D	0	0	0	0	0	0	0	0	0	0	0	0	0	0	0	0	0	0	0	0	0	0	0	0
CDX89269	BnaA01g16240D	231	287	272	263.333	148	199	204	183.667	277	286	302	288.333	169	183	133	161.667	267	242	243	250.667	274	286	292	284
CDX89268	BnaA01g16250D	27	24	33	28	19	20	18	19	22	22	23	22.3333	13	20	17	16.6667	10	21	16	15.6667	20	23	24	22.3333
CDX89267	BnaA01g16260D	0	0	0	0	0	2	0	0.666667	0	1	2	1	0	0	1	0.333333	0	0	0	0	1	0	0	0.333333
CDX89266	BnaA01g16270D	392	401	414	402.333	231	185	189	201.667	502	422	416	446.667	240	289	238	255.667	207	244	287	246	234	244	322	266.667
CDX89265	BnaA01g16280D	2	0	3	1.66667	0	0	0	0	0	0	1	0.333333	1	0	0	0.333333	0	0	0	0	0	0	1	0.333333
CDX89264	BnaA01g16290D	0	0	0	0	0	0	0	0	0	0	0	0	0	0	0	0	0	0	0	0	0	0	0	0
CDX89263	BnaA01g16300D	0	2	0	0.666667	1	0	0	0.333333	3	0	3	2	0	1	1	0.666667	3	1	1	1.66667	2	3	3	2.66667
CDX89262	BnaA01g16310D	734	926	578	746	1294	1637	1604	1511.67	225	180	191	198.667	1181	1120	1337	1212.67	2101	2116	2345	2187.33	1900	1883	1810	1864.33
CDX89261	BnaA01g16320D	0	0	0	0	0	0	0	0	0	1	0	0.333333	0	0	0	0	0	0	0	0	0	0	0	0
CDX89260	BnaA01g16330D	112	94	134	113.333	112	109	109	110	150	152	162	154.667	54	43	103	66.6667	34	9	5	16	23	15	28	22
CDX89259	BnaA01g16340D	3	15	18	12	12	5	10	9	9	18	9	12	3	6	10	6.33333	0	1	0	0.333333	0	2	0	0.666667
CDX89258	BnaA01g16350D	0	0	0	0	0	0	0	0	0	0	0	0	0	0	0	0	0	0	0	0	0	0	0	0
CDX89257	BnaA01g16360D	82	70	85	79	67	87	74	76	69	76	82	75.6667	78	70	66	71.3333	82	61	61	68	74	48	62	61.3333
CDX89256	BnaA01g16370D	3	6	7	5.33333	18	30	23	23.6667	7	9	10	8.66667	18	14	25	19	9	10	5	8	4	7	5	5.33333
CDX89255	BnaA01g16380D	0	0	0	0	0	0	0	0	0	0	0	0	0	0	0	0	0	0	0	0	0	0	0	0
CDX89254	BnaA01g16390D	89	94	106	96.3333	324	266	249	279.667	81	67	78	75.3333	265	300	320	295	115	90	97	100.667	75	67	72	71.3333
CDX89253	BnaA01g16400D	32	39	38	36.3333	46	67	45	52.6667	23	23	22	22.6667	45	50	27	40.6667	173	224	254	217	143	129	104	125.333
CDX89252	BnaA01g16410D	0	0	0	0	0	0	0	0	0	0	0	0	0	0	0	0	0	0	0	0	0	1	0	0.333333
CDX89251	BnaA01g16420D	3072	2895	3136	3034.33	736	909	888	844.333	4257	4644	5101	4667.33	1140	1179	1003	1107.33	815	770	772	785.667	1227	1437	979	1214.33
CDX89250	BnaA01g16430D	2415	2459	1824	2232.67	269	612	586	489	2560	2828	3010	2799.33	504	514	643	553.667	496	453	568	505.667	798	812	611	740.333
CDX89249	BnaA01g16440D	1331	1128	1183	1214	128	259	224	203.667	1276	1289	1244	1269.67	278	302	120	233.333	467	435	523	475	593	584	543	573.333
CDX89248	BnaA01g16450D	379	363	411	384.333	788	859	866	837.667	206	209	184	199.667	426	457	303	395.333	1977	2657	1081	1905	192	157	354	234.333
CDX89247	BnaA01g16460D	7	5	2	4.66667	3	8	8	6.33333	3	6	6	5	10	5	3	6	11	12	14	12.3333	22	21	14	19
CDX89246	BnaA01g16470D	13	12	13	12.6667	16	12	8	12	15	25	20	20	18	15	9	14	19	5	6	10	13	15	7	11.6667
CDX89245	BnaA01g16480D	0	2	0	0.666667	0	0	0	0	0	0	0	0	0	0	0	0	0	0	0	0	0	0	0	0
CDX89244	BnaA01g16490D	7	11	18	12	121	130	154	135	16	14	19	16.3333	193	173	228	198	24	23	16	21	14	20	17	17
CDX89243	BnaA01g16500D	0	0	0	0	0	0	0	0	0	0	0	0	0	0	0	0	0	0	0	0	0	0	0	0
CDX89242	BnaA01g16510D	2	2	0	1.33333	2	5	0	2.33333	5	2	1	2.66667	1	0	1	0.666667	5	3	3	3.66667	5	3	6	4.66667
CDX89241	BnaA01g16520D	85	67	62	71.3333	49	42	53	48	143	140	134	139	130	135	125	130	74	44	28	48.6667	142	129	146	139
CDX89240	BnaA01g16530D	194	200	147	180.333	26	64	74	54.6667	400	427	367	398	120	108	80	102.667	275	173	230	226	244	262	204	236.667
CDX89239	BnaA01g16540D	25	33	18	25.3333	104	89	88	93.6667	45	39	41	41.6667	82	86	95	87.6667	47	46	37	43.3333	48	43	38	43
CDX89238	BnaA01g16550D	0	0	0	0	0	0	0	0	0	0	0	0	0	0	0	0	0	0	0	0	0	0	0	0
CDX89237	BnaA01g16560D	134	156	152	147.333	623	486	535	548	210	203	216	209.667	680	680	644	668	216	242	228	228.667	180	189	203	190.667
CDX89236	BnaA01g16570D	0	0	0	0	0	0	0	0	0	0	0	0	0	0	0	0	0	0	0	0	0	1	0	0.333333
CDX89235	BnaA01g16580D	2	0	0	0.666667	0	0	0	0	6	8	7	7	1	0	0	0.333333	0	0	0	0	0	0	0	0
CDX89234	BnaA01g16590D	12	11	20	14.3333	2	3	2	2.33333	16	23	24	21	11	2	3	5.33333	1	6	5	4	11	12	8	10.3333
CDX89233	BnaA01g16600D	280	257	277	271.333	61	89	90	80	222	246	230	232.667	100	107	127	111.333	116	84	92	97.3333	164	183	178	175
CDX89232	BnaA01g16610D	27	24	24	25	19	42	19	26.6667	27	29	31	29	30	21	23	24.6667	25	15	28	22.6667	27	32	29	29.3333
CDX89231	BnaA01g16620D	90	64	80	78	11	9	6	8.66667	141	111	102	118	20	27	10	19	28	36	44	36	76	71	86	77.6667
CDX89230	BnaA01g16630D	84	65	75	74.6667	23	39	33	31.6667	102	95	106	101	52	44	44	46.6667	43	44	53	46.6667	82	68	78	76
CDX89229	BnaA01g16640D	203	153	166	174	136	116	158	136.667	102	116	118	112	63	72	60	65	119	147	192	152.667	97	84	101	94
CDX89228	BnaA01g16650D	79	59	62	66.6667	122	89	113	108	73	106	98	92.3333	157	149	127	144.333	125	92	101	106	75	81	107	87.6667
CDX89227	BnaA01g16660D	235	284	232	250.333	194	221	232	215.667	250	243	253	248.667	200	186	178	188	236	252	233	240.333	219	225	249	231
CDX89226	BnaA01g16670D	2	0	0	0.666667	1	0	0	0.333333	0	0	0	0	4	1	1	2	3	2	2	2.33333	1	2	1	1.33333
CDX89225	BnaA01g16680D	0	0	0	0	0	0	2	0.666667	1	5	4	3.33333	6	2	2	3.33333	5	7	1	4.33333	1	0	0	0.333333
CDX89224	BnaA01g16690D	0	0	0	0	0	0	0	0	0	0	0	0	0	0	0	0	0	0	0	0	0	0	0	0
CDX89223	BnaA01g16700D	3	12	13	9.33333	85	87	43	71.6667	25	9	3	12.3333	16	20	23	19.6667	42	54	70	55.3333	41	42	28	37
CDX89222	BnaA01g16710D	236	219	228	227.667	334	266	236	278.667	268	301	281	283.333	269	316	225	270	387	364	412	387.667	343	372	380	365
CDX89221	BnaA01g16720D	161	178	152	163.667	180	230	220	210	217	195	174	195.333	150	163	194	169	188	234	298	240	273	231	255	253
CDX89220	BnaA01g16730D	0	0	0	0	0	2	0	0.666667	0	0	0	0	0	0	0	0	3	0	0	1	0	0	0	0
CDX89219	BnaA01g16740D	2	0	0	0.666667	0	0	0	0	0	0	0	0	0	0	0	0	0	0	1	0.333333	0	0	0	0
CDX89218	BnaA01g16750D	22	20	21	21	56	33	23	37.3333	44	64	57	55	45	59	48	50.6667	23	27	25	25	53	57	75	61.6667
CDX89217	BnaA01g16760D	0	0	0	0	0	0	0	0	0	0	0	0	0	0	0	0	0	0	0	0	0	0	0	0
CDX89216	BnaA01g16770D	0	0	0	0	0	0	0	0	0	0	0	0	0	0	0	0	0	0	0	0	0	0	0	0
CDX89215	BnaA01g16780D	764	802	666	744	998	957	968	974.333	1313	1234	1262	1269.67	1104	1233	1404	1247	756	798	863	805.667	1412	1418	1293	1374.33
CDX89214	BnaA01g16790D	0	0	0	0	0	0	0	0	0	0	0	0	0	0	0	0	0	0	0	0	0	0	0	0
CDX89213	BnaA01g16800D	2	2	0	1.33333	5	2	2	3	1	1	2	1.33333	7	5	5	5.66667	8	3	3	4.66667	7	3	5	5
CDX89212	BnaA01g16810D	3	2	3	2.66667	4	5	2	3.66667	6	6	3	5	3	6	7	5.33333	1	5	5	3.66667	4	2	5	3.66667
CDX89211	BnaA01g16820D	0	0	0	0	0	0	0	0	0	0	0	0	0	0	0	0	0	0	0	0	0	0	0	0
CDX89210	BnaA01g16830D	15	9	13	12.3333	2	6	4	4	10	18	11	13	4	2	2	2.66667	3	5	5	4.33333	6	6	5	5.66667
CDX89209	BnaA01g16840D	13	15	15	14.3333	10	6	6	7.33333	5	3	2	3.33333	3	2	0	1.66667	85	29	31	48.3333	5	2	11	6
CDX89208	BnaA01g16850D	50	55	41	48.6667	18	16	39	24.3333	77	73	77	75.6667	23	23	21	22.3333	33	29	34	32	30	44	37	37
CDX89207	BnaA01g16860D	7	5	5	5.66667	6	3	4	4.33333	116	118	134	122.667	293	248	289	276.667	1	5	7	4.33333	110	148	148	135.333
CDX89206	BnaA01g16870D	54	26	26	35.3333	104	101	66	90.3333	49	50	57	52	135	124	116	125	53	64	66	61	78	77	79	78
CDX89205	BnaA01g16880D	0	0	0	0	0	0	0	0	0	0	0	0	0	0	0	0	0	0	0	0	0	0	0	0
CDX89204	BnaA01g16890D	0	2	0	0.666667	4	5	4	4.33333	0	0	0	0	0	0	0	0	4	6	5	5	0	0	0	0
CDX89203	BnaA01g16900D	0	0	0	0	0	0	0	0	0	0	0	0	0	0	0	0	0	0	0	0	2	0	0	0.666667
CDX89202	BnaA01g16910D	20	9	10	13	1	2	0	1	8	4	6	6	0	0	2	0.666667	0	0	2	0.666667	1	0	0	0.333333
CDX89201	BnaA01g16920D	0	0	0	0	0	0	0	0	0	0	0	0	0	0	0	0	0	0	0	0	0	0	0	0
CDX89200	BnaA01g16930D	0	0	0	0	0	0	0	0	0	0	0	0	0	0	0	0	0	0	0	0	0	0	0	0
CDX89199	BnaA01g16940D	2	0	0	0.666667	7	5	6	6	1	3	3	2.33333	3	1	3	2.33333	1	3	5	3	0	3	2	1.66667
CDX89198	BnaA01g16950D	2	0	0	0.666667	0	0	0	0	0	0	0	0	3	0	0	1	0	0	0	0	0	0	1	0.333333
CDX89197	BnaA01g16960D	32	18	20	23.3333	17	14	10	13.6667	15	14	8	12.3333	7	12	12	10.3333	15	13	14	14	8	7	12	9
CDX89196	BnaA01g16970D	10	15	18	14.3333	3	9	4	5.33333	25	20	13	19.3333	4	6	3	4.33333	15	25	23	21	21	42	27	30
CDX89195	BnaA01g16980D	0	0	0	0	0	0	0	0	0	0	0	0	0	0	0	0	0	0	0	0	0	0	0	0
CDX89194	BnaA01g16990D	18	6	15	13	21	16	6	14.3333	11	14	16	13.6667	18	24	15	19	18	18	13	16.3333	5	19	16	13.3333
CDX89193	BnaA01g17000D	10	8	8	8.66667	0	6	8	4.66667	16	11	21	16	4	0	3	2.33333	8	10	27	15	19	21	32	24
CDX89192	BnaA01g17010D	395	308	454	385.667	69	103	144	105.333	523	534	526	527.667	85	99	95	93	116	133	109	119.333	151	98	178	142.333
CDX89191	BnaA01g17020D	79	85	72	78.6667	19	19	18	18.6667	95	93	74	87.3333	28	27	28	27.6667	30	27	40	32.3333	52	59	62	57.6667
CDX89190	BnaA01g17030D	23	17	21	20.3333	8	3	16	9	19	13	19	17	11	5	7	7.66667	26	23	24	24.3333	37	24	19	26.6667
CDX89189	BnaA01g17040D	50	70	59	59.6667	47	73	76	65.3333	53	57	50	53.3333	24	24	33	27	126	117	131	124.667	123	98	73	98
CDX89188	BnaA01g17050D	101	87	101	96.3333	100	99	95	98	88	79	67	78	85	93	66	81.3333	130	125	148	134.333	145	143	110	132.667
CDX89187	BnaA01g17060D	89	76	98	87.6667	52	61	68	60.3333	98	91	110	99.6667	52	55	28	45	28	46	34	36	28	45	31	34.6667
CDX89186	BnaA01g17070D	28	8	18	18	4	8	10	7.33333	22	19	14	18.3333	3	10	8	7	13	17	21	17	12	7	15	11.3333
CDY32276	BnaA01g17080D	0	0	0	0	0	0	0	0	0	0	0	0	0	0	0	0	0	0	0	0	0	0	0	0
CDY32275	BnaA01g17090D	0	0	0	0	0	0	0	0	0	0	0	0	0	0	0	0	0	0	1	0.333333	0	0	0	0
CDY32274	BnaA01g17100D	22	18	16	18.6667	11	5	19	11.6667	26	21	29	25.3333	4	6	9	6.33333	16	13	15	14.6667	20	19	18	19
CDY32273	BnaA01g17110D	0	0	0	0	1	0	0	0.333333	0	0	0	0	0	1	0	0.333333	0	0	0	0	0	0	0	0
CDY32272	BnaA01g17120D	3	8	2	4.33333	4	3	8	5	11	7	12	10	1	2	2	1.66667	6	6	4	5.33333	13	19	27	19.6667
CDY32271	BnaA01g17130D	70	67	57	64.6667	79	67	64	70	64	83	104	83.6667	97	99	83	93	53	52	52	52.3333	55	63	55	57.6667
CDY32270	BnaA01g17140D	18	17	20	18.3333	116	89	70	91.6667	11	20	21	17.3333	93	106	80	93	76	70	42	62.6667	36	30	31	32.3333
CDY32269	BnaA01g17150D	305	304	323	310.667	18	45	45	36	222	205	212	213	27	30	23	26.6667	66	54	62	60.6667	116	103	112	110.333
CDY32268	BnaA01g17160D	0	0	0	0	0	0	0	0	0	0	0	0	0	0	0	0	0	0	0	0	0	0	0	0
CDY32267	BnaA01g17170D	109	109	83	100.333	45	64	72	60.3333	84	79	52	71.6667	32	37	33	34	351	218	194	254.333	258	152	125	178.333
CDY32266	BnaA01g17180D	0	0	0	0	0	0	0	0	0	0	0	0	0	0	0	0	0	0	0	0	0	0	0	0
CDY32265	BnaA01g17190D	0	0	0	0	0	0	0	0	0	0	0	0	0	0	0	0	0	0	0	0	0	0	0	0
CDY32264	BnaA01g17200D	0	0	0	0	0	0	0	0	0	0	0	0	0	0	0	0	0	0	0	0	0	0	0	0
CDY32263	BnaA01g17210D	10	12	15	12.3333	17	14	19	16.6667	8	4	4	5.33333	11	3	10	8	8	9	8	8.33333	14	8	14	12
CDY32262	BnaA01g17220D	0	0	0	0	0	0	0	0	0	0	0	0	0	0	0	0	0	0	0	0	0	0	0	0
CDY32261	BnaA01g17230D	0	0	0	0	0	0	0	0	0	0	0	0	0	0	0	0	0	0	0	0	0	0	0	0
CDY32260	BnaA01g17240D	0	0	0	0	0	0	0	0	0	0	0	0	0	0	0	0	0	0	0	0	0	0	0	0
CDY32259	BnaA01g17250D	3	3	0	2	11	14	8	11	3	3	6	4	3	6	7	5.33333	4	9	1	4.66667	2	2	4	2.66667
CDY32258	BnaA01g17260D	0	5	0	1.66667	14	6	14	11.3333	0	0	0	0	0	0	0	0	8	6	12	8.66667	0	0	0	0
CDY32257	BnaA01g17270D	0	0	2	0.666667	0	2	0	0.666667	0	0	0	0	0	0	0	0	0	2	1	1	0	0	0	0
CDY32256	BnaA01g17280D	0	2	0	0.666667	6	17	2	8.33333	0	0	0	0	0	0	0	0	16	15	11	14	0	0	0	0
CDY32255	BnaA01g17290D	2	3	2	2.33333	1	0	0	0.333333	1	0	0	0.333333	0	1	0	0.333333	4	1	3	2.66667	0	0	0	0
CDY32254	BnaA01g17300D	0	0	0	0	1	3	0	1.33333	0	0	1	0.333333	0	0	2	0.666667	0	1	0	0.333333	0	0	0	0
CDY32253	BnaA01g17310D	0	0	0	0	0	0	0	0	0	0	0	0	0	0	0	0	0	0	0	0	0	0	0	0
CDY32252	BnaA01g17320D	0	0	0	0	0	0	0	0	0	0	0	0	0	0	0	0	0	0	0	0	0	0	0	0
CDY32251	BnaA01g17330D	2	3	2	2.33333	25	33	27	28.3333	14	6	7	9	16	10	10	12	8	4	5	5.66667	14	10	15	13
CDY32250	BnaA01g17340D	7	11	8	8.66667	15	12	10	12.3333	14	12	12	12.6667	8	16	10	11.3333	8	21	23	17.3333	15	12	17	14.6667
CDY32249	BnaA01g17350D	151	108	106	121.667	338	261	228	275.667	61	77	67	68.3333	120	95	102	105.667	206	196	221	207.667	71	64	78	71
CDY32248	BnaA01g17360D	18	18	21	19	2	2	2	2	24	29	19	24	0	0	0	0	0	1	0	0.333333	2	2	2	2
CDY32247	BnaA01g17370D	0	0	0	0	0	0	0	0	0	0	0	0	0	1	0	0.333333	0	0	0	0	0	0	0	0
CDY32246	BnaA01g17380D	0	0	0	0	0	0	0	0	0	0	0	0	0	0	0	0	0	0	0	0	0	0	0	0
CDY32245	BnaA01g17390D	2	0	0	0.666667	0	0	0	0	0	0	0	0	0	0	0	0	0	0	0	0	0	0	0	0
CDY32244	BnaA01g17400D	3	18	5	8.66667	2	11	8	7	11	13	10	11.3333	3	3	5	3.66667	4	0	1	1.66667	7	3	5	5
CDY32243	BnaA01g17410D	173	121	188	160.667	246	217	222	228.333	77	69	79	75	89	106	116	103.667	158	157	146	153.667	68	82	88	79.3333
CDY32242	BnaA01g17420D	511	440	454	468.333	327	345	325	332.333	303	328	291	307.333	224	235	216	225	342	422	453	405.667	371	377	400	382.667
CDY32241	BnaA01g17430D	0	0	2	0.666667	0	0	0	0	3	2	1	2	1	0	0	0.333333	0	0	1	0.333333	1	1	0	0.666667
CDY32240	BnaA01g17440D	7	12	11	10	14	14	6	11.3333	8	7	10	8.33333	4	3	8	5	4	2	3	3	8	5	5	6
CDY32239	BnaA01g17450D	44	47	39	43.3333	99	62	74	78.3333	136	179	155	156.667	86	96	96	92.6667	37	52	33	40.6667	98	118	89	101.667
CDY32238	BnaA01g17460D	221	188	215	208	215	255	239	236.333	848	884	857	863	615	603	807	675	179	209	193	193.667	847	910	733	830
CDY32237	BnaA01g17470D	0	3	7	3.33333	1	0	2	1	0	1	0	0.333333	1	0	0	0.333333	0	1	2	1	1	0	0	0.333333
CDY32236	BnaA01g17480D	12	5	3	6.66667	9	2	18	9.66667	1	1	0	0.666667	0	1	2	1	9	14	14	12.3333	6	2	4	4
CDY32235	BnaA01g17490D	568	548	516	544	376	447	407	410	394	450	458	434	306	293	198	265.667	492	483	447	474	398	387	310	365
CDY32234	BnaA01g17500D	34	30	36	33.3333	27	23	39	29.6667	23	19	24	22	20	19	24	21	23	23	27	24.3333	20	28	24	24
CDY32233	BnaA01g17510D	39	50	36	41.6667	48	45	78	57	148	134	150	144	127	146	127	133.333	66	49	46	53.6667	168	185	139	164
CDY32232	BnaA01g17520D	0	0	0	0	0	0	0	0	0	0	0	0	0	0	0	0	0	0	0	0	0	0	0	0
CDY32231	BnaA01g17530D	2	6	10	6	12	12	29	17.6667	3	2	2	2.33333	17	22	27	22	11	10	7	9.33333	5	1	13	6.33333
CDY32230	BnaA01g17540D	312	334	284	310	17392	14939	15113	15814.7	42	42	37	40.3333	2892	2881	3413	3062	35758	36741	14134	28877.7	2877	1648	5027	3184
CDY32229	BnaA01g17550D	161	170	152	161	81	104	88	91	244	248	267	253	72	79	60	70.3333	134	125	105	121.333	129	140	100	123
CDY32228	BnaA01g17560D	342	305	284	310.333	322	303	300	308.333	453	445	408	435.333	381	358	311	350	405	449	410	421.333	528	479	542	516.333
CDY32227	BnaA01g17570D	670	693	633	665.333	211	238	253	234	6015	5253	4951	5406.33	1715	1705	1900	1773.33	674	613	733	673.333	6422	6753	5967	6380.67
CDY32226	BnaA01g17580D	305	317	250	290.667	455	363	413	410.333	247	330	276	284.333	406	414	396	405.333	376	357	346	359.667	358	347	367	357.333
CDY32225	BnaA01g17590D	10	12	7	9.66667	23	23	27	24.3333	10	8	14	10.6667	17	26	26	23	20	19	12	17	7	10	21	12.6667
CDY32224	BnaA01g17600D	3	6	0	3	2	3	2	2.33333	0	3	2	1.66667	3	2	8	4.33333	1	1	1	1	5	2	3	3.33333
CDY32223	BnaA01g17610D	2	0	0	0.666667	1	2	2	1.66667	3	3	3	3	0	1	0	0.333333	0	1	1	0.666667	5	3	2	3.33333
CDY32222	BnaA01g17620D	0	0	0	0	0	0	0	0	2	1	0	1	0	0	0	0	0	0	0	0	1	1	0	0.666667
CDY32221	BnaA01g17630D	302	327	320	316.333	1016	882	827	908.333	389	422	421	410.667	772	861	783	805.333	411	466	453	443.333	476	431	431	446
CDY32220	BnaA01g17640D	0	0	0	0	0	0	0	0	0	0	0	0	0	0	0	0	0	0	0	0	0	0	0	0
CDY32219	BnaA01g17650D	0	2	2	1.33333	1	0	0	0.333333	0	1	1	0.666667	3	3	3	3	0	1	0	0.333333	2	2	1	1.66667
CDY32218	BnaA01g17660D	7	6	5	6	43	34	45	40.6667	6	1	4	3.66667	4	7	8	6.33333	19	38	33	30	6	11	5	7.33333
CDY32217	BnaA01g17670D	0	0	0	0	0	0	0	0	0	0	0	0	0	0	0	0	0	0	0	0	0	0	0	0
CDY32216	BnaA01g17680D	0	0	0	0	0	0	0	0	0	0	0	0	0	0	0	0	0	0	0	0	0	0	0	0
CDY32215	BnaA01g17690D	840	811	734	795	1585	1294	1408	1429	951	984	913	949.333	1616	1517	1451	1528	1003	969	866	946	870	940	942	917.333
CDY32214	BnaA01g17700D	13	11	3	9	20	20	27	22.3333	6	13	11	10	35	31	22	29.3333	8	11	12	10.3333	18	12	21	17
CDY32213	BnaA01g17710D	2	0	0	0.666667	0	0	2	0.666667	9	3	7	6.33333	1	1	0	0.666667	0	1	3	1.33333	2	5	8	5
CDY32212	BnaA01g17720D	463	398	393	418	224	255	226	235	445	402	365	404	181	217	137	178.333	333	315	322	323.333	419	420	423	420.667
CDY32211	BnaA01g17730D	0	0	0	0	0	0	0	0	0	0	0	0	0	0	0	0	0	0	0	0	0	0	0	0
CDY32210	BnaA01g17740D	320	390	235	315	525	864	864	751	150	111	139	133.333	701	681	432	604.667	2475	2032	1907	2138	982	1157	796	978.333
CDY32209	BnaA01g17750D	126	153	168	149	82	64	80	75.3333	150	156	160	155.333	87	98	79	88	101	98	100	99.6667	137	134	139	136.667
CDY42978	BnaA01g17760D	57	55	52	54.6667	53	64	74	63.6667	52	49	65	55.3333	66	53	57	58.6667	50	48	55	51	54	58	48	53.3333
CDY42977	BnaA01g17770D	0	6	11	5.66667	2	3	8	4.33333	24	19	13	18.6667	7	1	8	5.33333	3	7	5	5	21	20	31	24
CDY42976	BnaA01g17780D	0	0	0	0	0	2	0	0.666667	2	2	1	1.66667	3	0	0	1	1	1	0	0.666667	1	1	2	1.33333
CDY42975	BnaA01g17790D	0	0	0	0	0	0	0	0	0	0	1	0.333333	0	1	0	0.333333	0	0	0	0	0	0	0	0
CDY42974	BnaA01g17800D	37	49	44	43.3333	20	22	21	21	18	31	25	24.6667	62	80	36	59.3333	28	7	5	13.3333	1	0	4	1.66667
CDY42973	BnaA01g17810D	42	33	41	38.6667	18	22	21	20.3333	39	28	31	32.6667	28	27	20	25	32	25	24	27	28	27	32	29
CDY42972	BnaA01g17820D	2	0	0	0.666667	0	0	0	0	48	48	61	52.3333	24	45	33	34	1	3	2	2	60	61	53	58
CDY42971	BnaA01g17830D	235	278	210	241	168	168	199	178.333	930	915	858	901	482	487	528	499	233	202	269	234.667	831	836	816	827.667
CDY42970	BnaA01g17840D	0	2	3	1.66667	0	5	0	1.66667	6	9	9	8	3	1	1	1.66667	0	3	7	3.33333	11	7	8	8.66667
CDY42969	BnaA01g17850D	0	0	0	0	0	0	0	0	1	0	0	0.333333	0	0	0	0	0	0	0	0	0	0	0	0
CDY42968	BnaA01g17860D	622	644	542	602.667	1025	1688	1770	1494.33	523	453	439	471.667	1279	1314	1231	1274.67	2254	2673	2750	2559	3817	3750	2825	3464
CDY42967	BnaA01g17870D	70	94	78	80.6667	6	8	4	6	390	439	630	486.333	18	21	22	20.3333	4	3	8	5	27	35	22	28
CDY42966	BnaA01g17880D	0	0	0	0	0	0	0	0	0	0	0	0	0	0	2	0.666667	0	0	0	0	0	0	0	0
CDY42965	BnaA01g17890D	196	197	165	186	228	180	191	199.667	191	195	206	197.333	205	193	184	194	178	217	194	196.333	170	173	213	185.333
CDY42964	BnaA01g17900D	7	8	5	6.66667	8	3	6	5.66667	11	9	8	9.33333	10	10	11	10.3333	10	5	5	6.66667	9	11	5	8.33333
CDY42963	BnaA01g17910D	42	18	36	32	30	43	37	36.6667	35	42	43	40	72	65	31	56	45	48	59	50.6667	61	55	74	63.3333
CDY42962	BnaA01g17920D	0	0	0	0	0	0	0	0	0	0	0	0	0	0	0	0	0	0	0	0	0	0	0	0
CDY42961	BnaA01g17930D	241	208	197	215.333	179	151	132	154	660	716	700	692	458	460	537	485	185	208	201	198	544	541	576	553.667
CDY42960	BnaA01g17940D	34	58	72	54.6667	5	14	16	11.6667	77	103	110	96.6667	11	7	7	8.33333	26	27	35	29.3333	28	22	23	24.3333
CDY42959	BnaA01g17950D	144	120	113	125.667	229	228	218	225	168	175	186	176.333	284	256	272	270.667	207	221	267	231.667	327	333	327	329
CDY42958	BnaA01g17960D	89	97	106	97.3333	186	135	154	158.333	82	99	96	92.3333	169	144	156	156.333	114	111	113	112.667	98	113	125	112
CDY42957	BnaA01g17970D	0	0	0	0	0	0	0	0	0	1	0	0.333333	1	0	1	0.666667	0	0	1	0.333333	0	0	0	0
CDY42956	BnaA01g17980D	191	226	222	213	55	98	90	81	285	270	237	264	121	141	69	110.333	146	159	205	170	227	232	226	228.333
CDY42955	BnaA01g17990D	328	333	302	321	140	168	144	150.667	570	542	500	537.333	299	280	265	281.333	197	154	198	183	355	326	314	331.667
CDY42954	BnaA01g18000D	28	20	7	18.3333	86	50	43	59.6667	0	1	0	0.333333	812	800	1115	909	87	47	23	52.3333	74	11	53	46
CDY42953	BnaA01g18010D	132	147	150	143	204	172	165	180.333	152	161	141	151.333	175	171	186	177.333	131	167	170	156	134	128	168	143.333
CDY42952	BnaA01g18020D	0	0	0	0	0	0	0	0	0	0	0	0	0	0	0	0	0	0	0	0	0	0	0	0
CDY42951	BnaA01g18030D	70	62	101	77.6667	118	126	103	115.667	116	132	124	124	165	158	162	161.667	68	86	92	82	102	91	102	98.3333
CDY42950	BnaA01g18040D	5	11	11	9	1	3	4	2.66667	24	37	38	33	3	1	5	3	5	3	22	10	36	37	53	42
CDY42949	BnaA01g18050D	7	2	2	3.66667	0	2	0	0.666667	5	6	7	6	0	0	1	0.333333	1	1	0	0.666667	0	0	1	0.333333
CDY42948	BnaA01g18060D	8	8	3	6.33333	14	14	6	11.3333	13	20	16	16.3333	30	17	5	17.3333	5	5	16	8.66667	18	7	8	11
CDY42947	BnaA01g18070D	30	39	31	33.3333	59	65	41	55	48	43	49	46.6667	63	80	73	72	47	48	29	41.3333	45	59	51	51.6667
CDY42946	BnaA01g18080D	13	5	8	8.66667	28	12	10	16.6667	8	6	10	8	10	26	25	20.3333	6	15	11	10.6667	8	15	17	13.3333
CDY42945	BnaA01g18090D	0	0	2	0.666667	0	0	0	0	0	0	0	0	0	0	0	0	0	0	0	0	1	0	0	0.333333
CDY42944	BnaA01g18100D	0	0	0	0	129	51	53	77.6667	0	0	0	0	20	6	39	21.6667	26	60	7	31	4	0	1	1.66667
CDY42943	BnaA01g18110D	0	0	0	0	0	0	0	0	0	0	0	0	0	0	0	0	5	1	1	2.33333	0	1	0	0.333333
CDY42942	BnaA01g18120D	0	0	0	0	0	0	0	0	0	0	0	0	0	0	0	0	0	0	0	0	0	0	0	0
CDY42941	BnaA01g18130D	330	331	338	333	92	116	115	107.667	335	335	312	327.333	93	108	101	100.667	170	153	161	161.333	210	160	161	177
CDY42940	BnaA01g18140D	0	0	0	0	0	0	0	0	0	0	0	0	0	0	0	0	0	0	0	0	0	0	0	0
CDY42939	BnaA01g18150D	0	0	0	0	0	0	0	0	0	0	0	0	0	0	0	0	0	0	0	0	0	0	1	0.333333
CDY42938	BnaA01g18160D	1113	1090	963	1055.33	2479	1904	1964	2115.67	964	908	844	905.333	1711	1615	1746	1690.67	2300	2315	1513	2042.67	1527	1389	1253	1389.67
CDY42937	BnaA01g18170D	40	30	24	31.3333	4	5	8	5.66667	20	20	18	19.3333	3	2	3	2.66667	11	7	5	7.66667	12	14	17	14.3333
CDY22880	BnaA01g18180D	3	3	10	5.33333	49	19	33	33.6667	3	1	0	1.33333	21	16	39	25.3333	11	19	19	16.3333	9	6	4	6.33333
CDY22881	BnaA01g18190D	10	17	23	16.6667	8	9	8	8.33333	20	8	10	12.6667	13	14	10	12.3333	5	11	12	9.33333	9	8	13	10
CDY22882	BnaA01g18200D	0	0	0	0	0	0	0	0	0	0	0	0	0	0	0	0	0	0	0	0	0	0	0	0
CDY22883	BnaA01g18210D	13	11	11	11.6667	4	5	4	4.33333	26	16	19	20.3333	7	2	10	6.33333	5	2	3	3.33333	6	3	4	4.33333
CDY22884	BnaA01g18220D	0	0	0	0	0	0	0	0	0	0	0	0	1	0	0	0.333333	0	0	0	0	0	2	0	0.666667
CDY22885	BnaA01g18230D	0	0	0	0	0	0	0	0	0	0	0	0	0	0	0	0	0	0	0	0	0	0	0	0
CDY22886	BnaA01g18240D	0	0	0	0	0	0	0	0	0	0	0	0	0	0	0	0	0	0	0	0	0	0	0	0
CDY22887	BnaA01g18250D	0	0	0	0	0	0	0	0	0	0	0	0	0	0	0	0	0	0	0	0	0	0	0	0
CDY22888	BnaA01g18260D	2	0	2	1.33333	0	0	0	0	0	3	2	1.66667	0	0	1	0.333333	0	1	0	0.333333	2	0	0	0.666667
CDY22889	BnaA01g18270D	62	33	59	51.3333	150	126	97	124.333	30	31	27	29.3333	230	227	200	219	59	37	59	51.6667	34	24	43	33.6667
CDY22890	BnaA01g18280D	57	32	31	40	173	151	150	158	14	17	12	14.3333	168	193	215	192	76	69	68	71	26	22	22	23.3333
CDY22891	BnaA01g18290D	0	0	2	0.666667	0	0	0	0	0	0	0	0	0	0	0	0	0	0	0	0	0	0	0	0
CDY22892	BnaA01g18300D	0	0	0	0	0	0	0	0	0	0	0	0	0	0	0	0	0	0	0	0	0	0	0	0
CDY22893	BnaA01g18310D	0	0	0	0	0	0	0	0	0	0	0	0	0	0	0	0	0	0	0	0	0	0	0	0
CDY22894	BnaA01g18320D	174	146	150	156.667	58	106	101	88.3333	193	207	203	201	124	134	61	106.333	136	139	168	147.667	213	221	189	207.667
CDY22895	BnaA01g18330D	15	23	18	18.6667	86	43	60	63	11	14	18	14.3333	39	38	46	41	9	22	20	17	9	7	15	10.3333
CDY22896	BnaA01g18340D	112	88	96	98.6667	144	109	107	120	139	181	176	165.333	185	217	182	194.667	64	84	68	72	148	142	116	135.333
CDY22897	BnaA01g18350D	34	47	49	43.3333	18	17	18	17.6667	55	54	50	53	48	35	55	46	34	22	33	29.6667	39	37	62	46
CDY22898	BnaA01g18360D	452	462	331	415	511	387	421	439.667	388	414	397	399.667	595	568	498	553.667	506	550	429	495	471	457	437	455
CDY22899	BnaA01g18370D	0	0	0	0	0	0	0	0	0	0	0	0	0	0	0	0	0	0	0	0	0	0	0	0
CDY22900	BnaA01g18380D	122	156	148	142	55	82	64	67	109	97	105	103.667	65	76	68	69.6667	87	94	119	100	112	88	92	97.3333
CDY22901	BnaA01g18390D	142	141	129	137.333	755	579	633	655.667	133	123	128	128	612	602	745	653	168	169	146	161	117	103	129	116.333
CDY22902	BnaA01g18400D	231	260	160	217	758	584	530	624	34	29	33	32	236	213	411	286.667	496	487	293	425.333	228	174	192	198
CDY22903	BnaA01g18410D	193	223	253	223	110	120	136	122	60	85	70	71.6667	31	40	35	35.3333	143	125	120	129.333	47	42	35	41.3333
CDY22904	BnaA01g18420D	0	0	0	0	0	0	0	0	0	0	0	0	0	0	0	0	1	0	0	0.333333	0	0	0	0
CDY22905	BnaA01g18430D	188	184	160	177.333	240	186	220	215.333	288	309	289	295.333	320	323	326	323	209	240	224	224.333	328	287	387	334
CDY22906	BnaA01g18440D	20	15	15	16.6667	23	19	29	23.6667	38	43	37	39.3333	32	34	30	32	49	29	21	33	29	32	33	31.3333
CDY22907	BnaA01g18450D	124	132	114	123.333	561	789	781	710.333	563	570	565	566	649	573	695	639	1310	957	375	880.667	587	515	622	574.667
CDY22908	BnaA01g18460D	39	39	46	41.3333	48	53	33	44.6667	69	51	64	61.3333	104	86	86	92	30	35	30	31.6667	80	80	87	82.3333
CDY22909	BnaA01g18470D	50	46	62	52.6667	14	25	33	24	5	13	11	9.66667	1	6	2	3	13	15	17	15	6	3	5	4.66667
CDY22910	BnaA01g18480D	104	88	104	98.6667	559	520	572	550.333	85	82	80	82.3333	449	445	441	445	179	169	123	157	81	70	102	84.3333
CDY22911	BnaA01g18490D	0	0	0	0	0	0	0	0	0	0	0	0	0	0	0	0	0	0	0	0	0	0	0	0
CDY22912	BnaA01g18500D	2	3	5	3.33333	1	2	2	1.66667	3	3	2	2.66667	1	1	1	1	1	3	1	1.66667	1	0	0	0.333333
CDY22913	BnaA01g18510D	13	9	7	9.66667	3	0	2	1.66667	6	4	6	5.33333	1	3	3	2.33333	11	9	3	7.66667	5	9	9	7.66667
CDY22914	BnaA01g18520D	0	0	0	0	0	0	0	0	0	0	0	0	0	0	0	0	0	0	0	0	0	0	0	0
CDY22915	BnaA01g18530D	233	251	277	253.667	322	294	267	294.333	275	266	283	274.667	388	364	347	366.333	346	304	262	304	305	289	331	308.333
CDY22916	BnaA01g18540D	2	3	3	2.66667	2	2	4	2.66667	9	8	8	8.33333	10	13	5	9.33333	4	7	3	4.66667	29	29	19	25.6667
CDY22917	BnaA01g18550D	72	61	77	70	55	61	58	58	85	90	87	87.3333	52	64	37	51	42	42	50	44.6667	55	52	52	53
CDY22918	BnaA01g18560D	8	2	5	5	6	16	6	9.33333	0	0	0	0	1	0	1	0.666667	13	6	7	8.66667	0	0	2	0.666667
CDY22919	BnaA01g18570D	15	15	8	12.6667	30	23	31	28	8	6	14	9.33333	47	36	25	36	14	12	20	15.3333	14	13	10	12.3333
CDY22920	BnaA01g18580D	30	41	52	41	10	34	35	26.3333	14	24	39	25.6667	20	30	12	20.6667	37	41	40	39.3333	41	61	31	44.3333
CDY22921	BnaA01g18590D	7	0	7	4.66667	6	5	6	5.66667	8	3	2	4.33333	4	2	3	3	1	4	3	2.66667	12	1	5	6
CDY22922	BnaA01g18600D	0	0	0	0	0	0	0	0	0	0	0	0	0	0	0	0	0	0	0	0	0	0	0	0
CDY22923	BnaA01g18610D	0	0	0	0	0	0	0	0	0	0	0	0	0	0	0	0	0	0	0	0	0	0	0	0
CDY22924	BnaA01g18620D	0	0	0	0	3	0	0	1	0	1	0	0.333333	0	0	1	0.333333	0	1	0	0.333333	0	0	0	0
CDY22925	BnaA01g18630D	124	150	131	135	116	129	121	122	144	130	124	132.667	78	91	83	84	93	126	92	103.667	107	107	98	104
CDY22926	BnaA01g18640D	22	26	15	21	3	3	2	2.66667	17	5	11	11	0	6	2	2.66667	0	9	12	7	4	5	8	5.66667
CDY22927	BnaA01g18650D	52	77	47	58.6667	26	19	29	24.6667	93	116	102	103.667	69	63	15	49	97	104	94	98.3333	66	84	126	92
CDY22928	BnaA01g18660D	5	12	13	10	143	98	101	114	35	19	14	22.6667	72	70	110	84	163	224	156	181	135	139	143	139
CDY22929	BnaA01g18670D	57	62	60	59.6667	428	436	442	435.333	51	44	45	46.6667	250	243	391	294.667	404	374	357	378.333	322	308	250	293.333
CDY22930	BnaA01g18680D	5	5	2	4	0	2	2	1.33333	8	12	12	10.6667	0	0	0	0	1	1	1	1	1	2	1	1.33333
CDY22931	BnaA01g18690D	99	96	78	91	136	151	134	140.333	109	92	119	106.667	148	121	114	127.667	172	139	128	146.333	109	105	108	107.333
CDY22932	BnaA01g18700D	0	2	0	0.666667	0	0	0	0	0	0	3	1	1	0	1	0.666667	1	1	0	0.666667	0	2	0	0.666667
CDY22933	BnaA01g18710D	0	0	0	0	0	0	0	0	0	0	0	0	0	0	0	0	0	0	0	0	0	0	0	0
CDY22934	BnaA01g18720D	0	0	0	0	0	0	0	0	0	0	0	0	0	0	0	0	0	0	0	0	0	0	0	0
CDY22935	BnaA01g18730D	320	320	297	312.333	496	482	415	464.333	345	355	335	345	375	436	407	406	386	359	277	340.667	433	465	360	419.333
CDY22936	BnaA01g18740D	67	58	34	53	284	388	372	348	74	80	74	76	258	228	77	187.667	366	468	243	359	149	142	178	156.333
CDY22937	BnaA01g18750D	69	39	62	56.6667	9	17	35	20.3333	82	65	96	81	27	30	12	23	56	38	49	47.6667	70	54	43	55.6667
CDY22938	BnaA01g18760D	0	0	0	0	153	96	117	122	5	2	5	4	71	59	109	79.6667	23	40	22	28.3333	13	13	17	14.3333
CDY22939	BnaA01g18770D	238	167	222	209	86	93	95	91.3333	200	178	176	184.667	109	114	94	105.667	139	127	146	137.333	157	171	166	164.667
CDY22940	BnaA01g18780D	0	0	0	0	0	0	0	0	0	0	0	0	0	0	0	0	1	0	0	0.333333	0	1	0	0.333333
CDY22941	BnaA01g18790D	0	0	0	0	0	0	0	0	0	0	0	0	0	0	0	0	0	0	0	0	0	0	0	0
CDY22942	BnaA01g18800D	102	100	117	106.333	60	70	74	68	88	102	93	94.3333	58	81	74	71	83	90	106	93	88	88	77	84.3333
CDY22943	BnaA01g18810D	0	0	0	0	0	0	0	0	0	0	0	0	0	0	0	0	0	0	0	0	0	0	0	0
CDY22944	BnaA01g18820D	0	0	0	0	0	0	0	0	0	0	0	0	0	0	0	0	0	0	0	0	0	0	0	0
CDY22945	BnaA01g18830D	0	0	0	0	0	0	0	0	0	0	0	0	0	0	0	0	0	0	0	0	0	0	0	0
CDY29782	BnaA01g18840D	0	0	0	0	0	3	0	1	0	0	0	0	1	0	0	0.333333	15	19	13	15.6667	0	0	1	0.333333
CDY29781	BnaA01g18850D	0	0	0	0	0	0	0	0	0	0	0	0	0	0	0	0	0	0	0	0	0	0	0	0
CDY29780	BnaA01g18860D	156	159	165	160	127	129	158	138	222	197	228	215.667	192	174	188	184.667	141	130	137	136	194	190	221	201.667
CDY29779	BnaA01g18870D	59	61	73	64.3333	9	16	19	14.6667	120	104	114	112.667	25	16	15	18.6667	25	15	24	21.3333	74	52	56	60.6667
CDY29778	BnaA01g18880D	479	465	403	449	470	427	424	440.333	1093	978	954	1008.33	760	827	937	841.333	700	680	618	666	1022	1117	1318	1152.33
CDY29777	BnaA01g18890D	72	49	44	55	49	39	27	38.3333	58	37	46	47	49	36	42	42.3333	34	40	37	37	33	42	38	37.6667
CDY29776	BnaA01g18900D	0	0	0	0	0	0	0	0	0	0	1	0.333333	0	0	1	0.333333	0	0	0	0	0	2	0	0.666667
CDY29775	BnaA01g18910D	0	0	0	0	0	0	0	0	0	0	0	0	0	0	0	0	0	0	0	0	0	0	0	0
CDY29774	BnaA01g18920D	75	56	44	58.3333	86	82	74	80.6667	227	242	265	244.667	248	245	213	235.333	85	80	66	77	209	186	209	201.333
CDY29773	BnaA01g18930D	23	43	16	27.3333	20	20	23	21	25	18	24	22.3333	27	23	19	23	28	28	31	29	23	25	22	23.3333
CDY29772	BnaA01g18940D	35	39	49	41	33	26	18	25.6667	72	85	82	79.6667	73	84	92	83	29	31	46	35.3333	67	73	75	71.6667
CDY29771	BnaA01g18950D	10	9	7	8.66667	7	9	4	6.66667	8	7	8	7.66667	8	6	5	6.33333	3	4	5	4	9	2	5	5.33333
CDY29770	BnaA01g18960D	12	5	5	7.33333	1	2	0	1	5	7	9	7	1	6	2	3	1	3	5	3	7	9	13	9.66667
CDY29769	BnaA01g18970D	513	525	548	528.667	128	166	179	157.667	600	695	700	665	252	276	118	215.333	225	266	276	255.667	448	423	299	390
CDY29768	BnaA01g18980D	0	0	0	0	0	0	0	0	0	0	0	0	0	0	0	0	0	0	0	0	0	0	0	0
CDY29767	BnaA01g18990D	52	18	36	35.3333	3916	2339	2387	2880.67	67	63	66	65.3333	1363	1475	2832	1890	776	1015	308	699.667	231	221	281	244.333
CDY29766	BnaA01g19000D	0	0	0	0	0	0	0	0	0	0	0	0	0	0	0	0	0	0	0	0	0	0	0	0
CDY29765	BnaA01g19010D	62	73	78	71	51	50	74	58.3333	69	76	50	65	44	44	45	44.3333	114	110	140	121.333	60	92	55	69
CDY29764	BnaA01g19020D	132	137	111	126.667	29	45	47	40.3333	113	125	128	122	51	55	36	47.3333	43	54	51	49.3333	84	85	88	85.6667
CDY29763	BnaA01g19030D	25	3	10	12.6667	7	17	10	11.3333	0	2	8	3.33333	4	29	17	16.6667	1	17	3	7	4	3	1	2.66667
CDY29762	BnaA01g19040D	12	14	15	13.6667	29	30	21	26.6667	28	30	29	29	21	34	41	32	52	68	64	61.3333	104	124	89	105.667
CDY29761	BnaA01g19050D	0	0	0	0	0	0	0	0	0	0	0	0	0	0	0	0	0	0	0	0	0	0	0	0
CDY29760	BnaA01g19060D	0	0	0	0	0	0	0	0	0	0	0	0	0	1	0	0.333333	0	0	0	0	0	0	0	0
CDY29759	BnaA01g19070D	0	0	0	0	0	0	0	0	0	0	0	0	0	0	0	0	0	0	0	0	0	0	0	0
CDY29758	BnaA01g19080D	2	2	2	2	0	5	2	2.33333	1	1	2	1.33333	0	5	1	2	3	2	3	2.66667	6	4	13	7.66667
CDY29757	BnaA01g19090D	27	33	18	26	27	39	29	31.6667	32	37	29	32.6667	34	33	28	31.6667	42	48	63	51	60	44	58	54
CDY29756	BnaA01g19100D	471	489	379	446.333	1077	783	806	888.667	514	497	464	491.667	691	686	768	715	776	958	638	790.667	479	465	510	484.667
CDY29755	BnaA01g19110D	5	3	0	2.66667	2	11	18	10.3333	18	20	18	18.6667	1	3	10	4.66667	10	4	7	7	11	10	14	11.6667
CDY29754	BnaA01g19120D	146	132	145	141	4009	2673	2691	3124.33	108	124	113	115	1357	1375	2648	1793.33	898	1266	441	868.333	685	616	493	598
CDY29753	BnaA01g19130D	25	29	26	26.6667	21	23	21	21.6667	44	42	23	36.3333	23	24	25	24	44	48	46	46	45	59	50	51.3333
CDY29752	BnaA01g19140D	2	0	2	1.33333	5	11	12	9.33333	1	1	1	1	7	9	3	6.33333	9	13	14	12	8	7	13	9.33333
CDY29751	BnaA01g19150D	117	147	106	123.333	143	123	128	131.333	103	139	112	118	116	87	134	112.333	119	127	108	118	86	85	112	94.3333
CDY29750	BnaA01g19160D	12	14	8	11.3333	19	22	8	16.3333	13	8	8	9.66667	14	13	13	13.3333	37	33	28	32.6667	22	10	24	18.6667
CDY29749	BnaA01g19170D	121	96	104	107	53	57	66	58.6667	126	116	114	118.667	56	53	50	53	82	76	83	80.3333	80	78	91	83
CDY29748	BnaA01g19180D	34	24	28	28.6667	9	17	8	11.3333	44	29	30	34.3333	14	19	15	16	20	16	22	19.3333	35	36	34	35
CDY29747	BnaA01g19190D	7	3	7	5.66667	3	3	2	2.66667	8	1	4	4.33333	6	3	3	4	0	3	3	2	1	2	3	2
CDY29746	BnaA01g19200D	82	67	75	74.6667	43	36	43	40.6667	32	37	27	32	58	43	27	42.6667	28	31	33	30.6667	21	33	17	23.6667
CDY29745	BnaA01g19210D	261	287	240	262.667	45	59	64	56	185	178	214	192.333	58	59	63	60	81	68	105	84.6667	152	170	127	149.667
CDY29744	BnaA01g19220D	0	0	0	0	0	0	0	0	0	1	0	0.333333	0	0	0	0	0	0	0	0	0	0	0	0
CDY29743	BnaA01g19230D	114	109	96	106.333	116	104	101	107	108	129	130	122.333	99	96	76	90.3333	103	135	105	114.333	91	94	91	92
CDY29742	BnaA01g19240D	0	0	0	0	0	0	0	0	0	0	0	0	0	0	0	0	0	0	0	0	0	0	0	0
CDY29741	BnaA01g19250D	7	3	5	5	5	2	4	3.66667	3	3	4	3.33333	3	5	2	3.33333	4	3	3	3.33333	6	3	2	3.66667
CDY29740	BnaA01g19260D	104	106	119	109.667	54	87	68	69.6667	115	118	121	118	83	85	50	72.6667	102	102	98	100.667	108	105	101	104.667
CDY29739	BnaA01g19270D	303	343	290	312	212	315	319	282	195	215	175	195	227	228	212	222.333	717	562	699	659.333	544	557	437	512.667
CDY33261	BnaA01g19280D	416	363	305	361.333	60	155	148	121	444	462	428	444.667	93	114	71	92.6667	127	125	135	129	230	205	174	203
CDY33262	BnaA01g19290D	0	0	0	0	0	0	0	0	0	0	0	0	0	0	0	0	3	0	1	1.33333	0	0	0	0
CDY33263	BnaA01g19300D	142	170	147	153	876	586	631	697.667	214	133	138	161.667	722	791	770	761	247	288	220	251.667	152	156	218	175.333
CDY33264	BnaA01g19310D	0	0	0	0	0	0	0	0	0	0	0	0	0	0	0	0	0	0	0	0	0	0	0	0
CDY33265	BnaA01g19320D	3	2	7	4	0	0	0	0	8	5	1	4.66667	0	1	0	0.333333	0	0	0	0	0	0	0	0
CDY33266	BnaA01g19330D	323	333	317	324.333	332	325	323	326.667	313	331	343	329	350	331	349	343.333	356	299	274	309.667	275	291	282	282.667
CDY33267	BnaA01g19340D	151	190	108	149.667	212	211	144	189	130	147	144	140.333	234	206	198	212.667	151	167	156	158	138	120	145	134.333
CDY33268	BnaA01g19350D	18	23	41	27.3333	14	34	47	31.6667	18	41	47	35.3333	10	16	15	13.6667	53	0	18	23.6667	12	2	15	9.66667
CDY33269	BnaA01g19360D	0	0	0	0	0	0	0	0	0	0	0	0	0	0	0	0	0	0	0	0	0	0	0	0
CDY33270	BnaA01g19370D	0	0	0	0	0	0	0	0	0	0	0	0	0	0	0	0	0	0	0	0	0	0	0	0
CDY33271	BnaA01g19380D	213	207	193	204.333	248	391	440	359.667	161	136	153	150	306	313	227	282	1045	911	739	898.333	688	665	466	606.333
CDY33272	BnaA01g19390D	107	106	100	104.333	169	154	136	153	139	116	122	125.667	103	127	89	106.333	145	153	141	146.333	194	141	109	148
CDY33273	BnaA01g19400D	225	240	238	234.333	33	50	60	47.6667	200	260	241	233.667	39	33	36	36	63	66	82	70.3333	116	89	98	101
CDY33274	BnaA01g19410D	60	74	98	77.3333	82	68	58	69.3333	98	86	78	87.3333	56	60	75	63.6667	57	56	68	60.3333	60	54	70	61.3333
CDY33275	BnaA01g19420D	0	0	0	0	0	0	0	0	0	0	0	0	0	0	0	0	0	0	0	0	0	0	0	0
CDY33276	BnaA01g19430D	0	0	0	0	0	0	0	0	0	0	0	0	0	0	0	0	0	0	0	0	0	0	0	0
CDY33277	BnaA01g19440D	0	0	0	0	0	0	0	0	0	0	0	0	0	0	0	0	0	0	0	0	0	0	1	0.333333
CDY33278	BnaA01g19450D	208	202	148	186	279	286	276	280.333	222	221	233	225.333	274	284	277	278.333	228	246	231	235	251	234	245	243.333
CDY33279	BnaA01g19460D	231	228	199	219.333	487	318	296	367	350	285	241	292	416	412	397	408.333	746	658	508	637.333	370	383	438	397
CDY33280	BnaA01g19470D	0	2	0	0.666667	0	0	0	0	0	0	0	0	0	0	0	0	1	1	1	1	0	0	3	1
CDY33281	BnaA01g19480D	2	3	0	1.66667	24	12	12	16	0	0	0	0	4	14	17	11.6667	4	2	1	2.33333	1	1	2	1.33333
CDY33282	BnaA01g19490D	5	15	13	11	16	11	18	15	17	11	14	14	11	22	14	15.6667	19	17	23	19.6667	15	14	12	13.6667
CDY33283	BnaA01g19500D	469	544	493	502	352	332	315	333	550	573	517	546.667	365	345	348	352.667	486	450	488	474.667	490	480	504	491.333
CDY33284	BnaA01g19510D	0	0	0	0	0	0	0	0	0	0	0	0	0	0	0	0	0	0	0	0	0	0	0	0
CDY33285	BnaA01g19520D	0	0	0	0	0	0	0	0	1	0	0	0.333333	0	0	1	0.333333	0	0	0	0	0	0	0	0
CDY33286	BnaA01g19530D	0	0	0	0	3	0	0	1	1	3	1	1.66667	1	0	1	0.666667	1	1	3	1.66667	1	1	0	0.666667
CDY33287	BnaA01g19540D	114	123	135	124	314	342	273	309.667	113	90	94	99	298	309	333	313.333	159	161	143	154.333	111	129	130	123.333
CDY33288	BnaA01g19550D	12	3	5	6.66667	2	8	8	6	9	19	20	16	4	3	4	3.66667	6	5	9	6.66667	25	21	24	23.3333
CDY33289	BnaA01g19560D	0	0	0	0	0	0	0	0	0	0	0	0	0	0	0	0	0	0	0	0	0	0	0	0
CDY33290	BnaA01g19570D	0	0	0	0	0	0	0	0	0	0	0	0	0	0	0	0	0	0	0	0	0	0	0	0
CDY33291	BnaA01g19580D	0	0	0	0	0	0	0	0	0	1	0	0.333333	0	0	1	0.333333	1	0	1	0.666667	0	0	0	0
CDY33292	BnaA01g19590D	18	21	10	16.3333	32	62	55	49.6667	13	13	12	12.6667	18	35	22	25	117	85	66	89.3333	40	36	31	35.6667
CDY33293	BnaA01g19600D	2	5	8	5	3	3	4	3.33333	3	5	1	3	4	7	3	4.66667	1	4	3	2.66667	6	7	3	5.33333
CDY33294	BnaA01g19610D	0	2	2	1.33333	1	0	0	0.333333	1	1	0	0.666667	1	0	0	0.333333	0	0	2	0.666667	0	2	0	0.666667
CDY33295	BnaA01g19620D	0	0	0	0	0	0	0	0	0	0	0	0	0	0	0	0	0	0	0	0	0	0	0	0
CDY33296	BnaA01g19630D	0	0	0	0	1	0	0	0.333333	0	0	0	0	0	0	0	0	0	0	0	0	0	0	0	0
CDY33297	BnaA01g19640D	3	3	2	2.66667	1	3	10	4.66667	7	3	5	5	3	3	5	3.66667	5	11	16	10.6667	19	9	7	11.6667
CDY33298	BnaA01g19650D	10	6	11	9	0	14	8	7.33333	5	10	10	8.33333	3	3	4	3.33333	8	5	5	6	5	6	6	5.66667
CDY33299	BnaA01g19660D	0	0	0	0	0	0	2	0.666667	0	0	0	0	0	0	0	0	0	0	0	0	0	1	0	0.333333
CDY33300	BnaA01g19670D	0	0	0	0	1	2	0	1	0	0	0	0	0	0	0	0	0	0	0	0	0	1	0	0.333333
CDY33301	BnaA01g19680D	7	2	3	4	0	5	8	4.33333	17	10	15	14	0	2	8	3.33333	9	7	6	7.33333	5	0	1	2
CDY33302	BnaA01g19690D	0	0	0	0	0	0	0	0	0	0	0	0	0	0	0	0	0	0	0	0	0	0	0	0
CDY33303	BnaA01g19700D	27	36	51	38	38	33	29	33.3333	42	31	35	36	39	36	33	36	39	31	47	39	23	33	42	32.6667
CDY33304	BnaA01g19710D	342	357	361	353.333	397	354	360	370.333	318	286	281	295	423	401	453	425.667	332	433	345	370	264	262	337	287.667
CDY33305	BnaA01g19720D	0	0	0	0	0	0	0	0	0	0	0	0	0	0	0	0	0	0	0	0	0	0	0	0
CDY33306	BnaA01g19730D	0	0	0	0	0	0	0	0	0	0	0	0	0	0	0	0	0	0	0	0	0	0	0	0
CDY33307	BnaA01g19740D	7	6	7	6.66667	9	8	4	7	10	8	5	7.66667	6	7	6	6.33333	10	5	9	8	8	12	14	11.3333
CDY33308	BnaA01g19750D	1803	1727	1622	1717.33	212	555	506	424.333	2204	1889	1827	1973.33	385	335	225	315	532	467	631	543.333	862	780	830	824
CDY33309	BnaA01g19760D	0	0	0	0	0	0	0	0	0	0	0	0	0	0	0	0	0	0	0	0	0	0	0	0
CDY33310	BnaA01g19770D	0	0	0	0	0	0	0	0	0	0	0	0	0	0	0	0	0	0	0	0	0	0	0	0
CDY33311	BnaA01g19780D	0	0	0	0	0	0	0	0	0	0	0	0	0	0	0	0	0	0	0	0	0	0	0	0
CDX82979	BnaA01g19790D	352	374	380	368.667	311	390	374	358.333	413	537	565	505	468	448	394	436.667	425	478	525	476	527	474	427	476
CDX82980	BnaA01g19800D	0	0	0	0	0	0	0	0	0	0	0	0	0	0	0	0	0	0	0	0	0	0	0	0
CDX82981	BnaA01g19810D	312	276	263	283.667	125	149	130	134.667	430	434	439	434.333	195	202	151	182.667	221	226	237	228	383	387	328	366
CDX82982	BnaA01g19820D	0	0	0	0	0	0	0	0	0	0	0	0	0	0	0	0	0	0	0	0	0	0	0	0
CDX82983	BnaA01g19830D	0	0	0	0	0	0	0	0	0	0	0	0	0	0	0	0	0	0	0	0	0	0	0	0
CDX82984	BnaA01g19840D	0	0	0	0	0	0	0	0	0	0	0	0	0	0	0	0	0	0	0	0	0	0	0	0
CDX82985	BnaA01g19850D	2	0	0	0.666667	0	0	0	0	0	1	0	0.333333	0	0	1	0.333333	0	0	0	0	0	0	0	0
CDX82986	BnaA01g19860D	57	76	57	63.3333	52	50	47	49.6667	124	85	112	107	79	86	101	88.6667	62	56	48	55.3333	88	120	105	104.333
CDX82987	BnaA01g19870D	687	834	543	688	1733	2122	1951	1935.33	309	293	266	289.333	2208	2331	2452	2330.33	2104	1873	1869	1948.67	2399	2462	2468	2443
CDX82988	BnaA01g19880D	94	74	106	91.3333	164	107	128	133	57	65	60	60.6667	96	116	164	125.333	190	203	213	202	252	230	255	245.667
CDX82989	BnaA01g19890D	2	6	3	3.66667	5	2	0	2.33333	1	0	0	0.333333	1	1	19	7	3	1	2	2	2	1	3	2
CDX82990	BnaA01g19900D	0	0	0	0	0	0	0	0	0	0	0	0	0	0	0	0	0	0	0	0	0	0	0	0
CDX82991	BnaA01g19910D	0	0	0	0	0	0	0	0	0	0	0	0	0	0	0	0	0	0	0	0	0	0	0	0
CDX82992	BnaA01g19920D	3	2	5	3.33333	0	2	2	1.33333	9	8	9	8.66667	1	1	1	1	0	4	2	2	8	5	4	5.66667
CDX82993	BnaA01g19930D	0	0	0	0	0	0	0	0	0	0	0	0	0	0	0	0	0	0	0	0	0	0	0	0
CDX82994	BnaA01g19940D	0	0	0	0	0	0	0	0	1	0	2	1	0	0	1	0.333333	0	0	1	0.333333	1	0	0	0.333333
CDX82995	BnaA01g19950D	0	0	0	0	0	0	0	0	0	0	0	0	0	0	1	0.333333	0	0	0	0	1	0	0	0.333333
CDX82996	BnaA01g19960D	0	0	0	0	2	0	2	1.33333	1	0	0	0.333333	7	9	10	8.66667	1	1	1	1	4	2	4	3.33333
CDX82997	BnaA01g19970D	47	55	42	48	137	144	148	143	77	61	64	67.3333	243	157	190	196.667	45	52	42	46.3333	61	53	53	55.6667
CDX82998	BnaA01g19980D	2	0	0	0.666667	8	2	8	6	1	3	3	2.33333	7	10	9	8.66667	3	1	0	1.33333	7	3	4	4.66667
CDX82999	BnaA01g19990D	3	5	5	4.33333	9	2	0	3.66667	0	0	0	0	0	0	0	0	3	11	5	6.33333	0	0	0	0
[truncated: 102,575 more rows]

## Sheet: S. sclerotiorum Counts
Tracking ID	Untransformed_Day_1_1	Untransformed_Day_1_2	Untransformed_Day_1_3	Untransformed Day 1 average	Untransformed_Day_7_1	Untransformed_Day_7_2	Untransformed_Day_7_3	Untransformed Day 7 average	BN1703.2_Day_1_1	BN1703.2_Day_1_2	BN1703.2_Day_1_3	BN1703.2 Day 1 average	BN1703.2_Day_7_1	BN1703.2_Day_7_2	BN1703.2_Day_7_3	BN1703.2 Day 7 average
EDN90601	13.6	10.1	12.9	12.2	32.4	38	41.7	37.3667	0	0	10.9	3.63333	28.4	37.5	38.2	34.7
EDN90602	135.4	159.1	188.4	160.967	540	1164.4	1726.4	1143.6	392.6	413.5	257.9	354.667	955.9	568.2	190.8	571.633
EDN90603	0	0	0.2	0.0666667	0	0.6	0	0.2	0	0	0.5	0.166667	0	0	0	0
EDN90604	16.8	16.8	17.7	17.1	21	19.6	14.9	18.5	29.3	20.2	10.3	19.9333	30.6	37.5	15.3	27.8
EDN90605	453.4	482.4	602.8	512.867	188	159.5	167.1	171.533	93.7	151.3	399.1	214.7	115.7	162.3	190.8	156.267
EDN90606	2.1	0.8	1.7	1.53333	0	0.6	0.9	0.5	0	0	1.6	0.533333	4.4	3.1	0	2.5
EDN90607	4.2	2.5	7.8	4.83333	5.7	5.5	5.9	5.7	5.9	5	6	5.63333	2.2	3.1	0	1.76667
EDN90608	0	2.5	1.4	1.3	1	1.8	0.9	1.23333	0	0	2.2	0.733333	0	9.4	0	3.13333
EDN90609	1	1.7	3.7	2.13333	4.8	1.8	2.7	3.1	5.9	0	1.1	2.33333	0	0	0	0
EDN90610	5.2	8.4	7.8	7.13333	8.6	4.9	7.2	6.9	17.6	0	8.7	8.76667	2.2	6.2	0	2.8
EDN90611	6.3	7.6	4.9	6.26667	4.8	1.8	7.7	4.76667	5.9	0	8.1	4.66667	4.4	0	0	1.46667
EDN90612	5.2	2.5	1.9	3.2	0	0	0.5	0.166667	5.9	0	1.1	2.33333	0	0	7.6	2.53333
EDN90613	0	0	0	0	0	0	0	0	0	0	0	0	0	0	0	0
EDN90614	6.3	0.8	7.1	4.73333	1	1.8	4.1	2.3	5.9	5	4.3	5.06667	0	0	0	0
EDN90615	0	0	0.2	0.0666667	0	0	0	0	0	0	0	0	0	0	0	0
EDN90616	19.9	16.8	19.5	18.7333	19.1	17.2	13.6	16.6333	0	20.2	9.8	10	21.8	25	22.9	23.2333
EDN90617	0	0	0	0	0	0	0	0	0	0	0	0	0	0	0	0
EDN90618	43	34.5	20.2	32.5667	84.9	115.3	89.7	96.6333	17.6	40.3	26.6	28.1667	135.3	90.5	68.7	98.1667
EDN90619	36.7	21.9	38.1	32.2333	26.7	24.5	17.2	22.8	29.3	35.3	26.1	30.2333	28.4	9.4	7.6	15.1333
EDN90620	9.4	9.3	13.8	10.8333	6.7	7.4	4.5	6.2	17.6	20.2	22.3	20.0333	10.9	12.5	7.6	10.3333
EDN90621	0	0	0	0	0	0	0	0	0	0	0	0	0	0	0	0
EDN90622	3.1	2.5	5.3	3.63333	1.9	1.2	0.9	1.33333	0	0	1.6	0.533333	2.2	3.1	0	1.76667
EDN90623	224.6	239.9	358.2	274.233	85.9	79.8	64.3	76.6667	58.6	50.4	200.9	103.3	78.6	84.3	114.5	92.4667
EDN90624	8.4	13.5	10.4	10.7667	6.7	5.5	3.6	5.26667	17.6	0	13.6	10.4	4.4	3.1	22.9	10.1333
EDN90625	79.8	60.6	59	66.4667	73.5	68.1	53.9	65.1667	46.9	75.6	73.3	65.2667	76.4	56.2	45.8	59.4667
EDN90626	2.1	3.4	3.6	3.03333	1	1.8	2.3	1.7	5.9	0	4.9	3.6	2.2	3.1	0	1.76667
EDN90627	5.2	8.4	9.9	7.83333	11.4	7.4	6.8	8.53333	0	0	3.3	1.1	0	15.6	7.6	7.73333
EDN90628	10.5	14.3	13.8	12.8667	11.4	16.6	16.8	14.9333	35.2	20.2	8.1	21.1667	17.5	6.2	7.6	10.4333
EDN90629	2.1	3.4	2.5	2.66667	2.9	2.5	1.8	2.4	0	0	1.1	0.366667	0	3.1	7.6	3.56667
EDN90630	0	0	0.2	0.0666667	1	0	0	0.333333	0	0	0.5	0.166667	0	0	0	0
EDN90631	53.5	60.6	41.3	51.8	53.4	91.4	53.4	66.0667	64.4	65.6	57	62.3333	80.7	62.4	30.5	57.8667
EDN90632	0	0	0	0	0	0	0	0	0	0	0	0	0	0	0	0
EDN90633	1	2.5	1.5	1.66667	1	3.7	4.5	3.06667	17.6	0	2.2	6.6	4.4	3.1	0	2.5
EDN90634	0	0	0.8	0.266667	0	0	0.5	0.166667	0	0	0	0	0	0	0	0
EDN90635	3.1	4.2	4.1	3.8	4.8	3.1	4.5	4.13333	0	10.1	1.1	3.73333	4.4	6.2	0	3.53333
EDN90636	1	2.5	2.2	1.9	14.3	10.4	8.6	11.1	17.6	25.2	2.7	15.1667	6.5	9.4	45.8	20.5667
EDN90637	13.6	15.2	29.2	19.3333	18.1	4.9	7.7	10.2333	35.2	40.3	16.3	30.6	10.9	15.6	0	8.83333
EDN90638	34.6	26.9	39.8	33.7667	59.2	112.9	102.4	91.5	52.7	95.8	33.1	60.5333	69.8	74.9	145	96.5667
EDN90639	0	0	0.3	0.1	0	0	0	0	0	0	0	0	0	0	0	0
EDN90640	0	0	0	0	0	0	0	0	0	0	0.5	0.166667	0	0	0	0
EDN90641	6.3	5.1	7.5	6.3	2.9	8	8.2	6.36667	0	5	4.3	3.1	10.9	6.2	7.6	8.23333
EDN90642	1	0	0.2	0.4	1.9	7.4	0.9	3.4	5.9	0	7.1	4.33333	0	12.5	22.9	11.8
EDN90643	0	0	0	0	0	0	0	0	0	0	0	0	0	0	0	0
EDN90644	53.5	42.1	103.5	66.3667	26.7	29.4	28.1	28.0667	52.7	30.3	95.6	59.5333	32.7	12.5	0	15.0667
EDN90645	3.1	1.7	4.6	3.13333	26.7	10.4	4.1	13.7333	0	30.3	4.9	11.7333	30.6	28.1	7.6	22.1
EDN90646	1	2.5	1.7	1.73333	8.6	3.1	0.9	4.2	5.9	0	4.9	3.6	8.7	3.1	0	3.93333
EDN90647	22	17.7	22.3	20.6667	7.6	11	12.2	10.2667	11.7	0	8.1	6.6	13.1	6.2	45.8	21.7
EDN90648	34.6	34.5	34.5	34.5333	19.1	11	15.9	15.3333	11.7	10.1	27.7	16.5	8.7	12.5	15.3	12.1667
EDN90649	13.6	10.1	10	11.2333	16.2	17.2	11.8	15.0667	17.6	35.3	8.7	20.5333	19.6	9.4	22.9	17.3
EDN90650	1	1.7	0.7	1.13333	1.9	3.1	3.6	2.86667	0	10.1	0.5	3.53333	2.2	0	0	0.733333
EDN90651	139.6	133.9	136.8	136.767	103	100.6	105.1	102.9	105.5	65.6	115.7	95.6	122.2	99.9	129.8	117.3
EDN90652	45.1	50.5	64.4	53.3333	22.9	42.3	57.5	40.9	23.4	20.2	29.3	24.3	52.4	78	53.4	61.2667
EDN90653	188.9	182.7	217.1	196.233	81.1	69.9	68.8	73.2667	64.4	75.6	173.2	104.4	48	65.6	114.5	76.0333
EDN90654	3.1	2.5	4.2	3.26667	15.3	12.9	20.8	16.3333	0	10.1	7.6	5.9	19.6	12.5	15.3	15.8
EDN90655	0	0	0	0	0	0	0	0	0	0	0	0	0	0	0	0
EDN90656	0	0	0	0	0	0	0	0	0	0	0	0	0	3.1	0	1.03333
EDN90657	7.3	13.5	11.6	10.8	30.5	25.2	19.5	25.0667	5.9	0	10.9	5.6	30.6	12.5	15.3	19.4667
EDN90658	8.4	15.2	26.7	16.7667	18.1	6.1	9.5	11.2333	35.2	20.2	22.8	26.0667	2.2	15.6	7.6	8.46667
EDN90659	38.8	44.6	39.8	41.0667	76.3	73	66.1	71.8	87.9	90.8	60.8	79.8333	56.7	56.2	91.6	68.1667
EDN90660	0	0	0	0	0	0	0.5	0.166667	0	0	0	0	0	0	0	0
EDN90661	9.4	10.1	6.6	8.7	1.9	4.3	7.7	4.63333	5.9	0	4.9	3.6	6.5	0	7.6	4.7
EDN90662	1	0.8	0	0.6	0	3.1	1.4	1.5	0	0	1.1	0.366667	2.2	0	0	0.733333
EDN90663	16.8	10.9	16	14.5667	2.9	6.1	7.2	5.4	11.7	15.1	13.6	13.4667	6.5	9.4	15.3	10.4
EDN90664	3.1	7.6	5.1	5.26667	7.6	4.3	3.2	5.03333	5.9	0	2.2	2.7	8.7	6.2	15.3	10.0667
EDN90665	0	0.8	0.3	0.366667	1.9	0	0	0.633333	5.9	0	1.1	2.33333	0	0	7.6	2.53333
EDN90666	399.9	420.1	558.3	459.433	146.9	115.9	109.6	124.133	70.3	45.4	322.5	146.067	96	149.9	137.4	127.767
EDN90667	158.5	159.1	205.6	174.4	57.2	39.3	45.3	47.2667	46.9	75.6	134.1	85.5333	32.7	43.7	61.1	45.8333
EDN90668	27.3	26.9	31.9	28.7	22.9	19.6	16.8	19.7667	29.3	20.2	26.1	25.2	17.5	15.6	7.6	13.5667
EDN90669	0	0	0	0	0	0	0	0	0	0	0	0	0	0	0	0
EDN90670	0	0	0	0	0	0	0	0	0	0	0	0	0	3.1	0	1.03333
EDN90671	146.9	147.3	181.6	158.6	146	152.8	101.9	133.567	123	206.7	221.5	183.733	89.5	121.8	45.8	85.7
EDN90672	0	2.5	1.2	1.23333	2.9	3.1	3.2	3.06667	0	0	1.6	0.533333	2.2	0	7.6	3.26667
EDN90673	0	0	0	0	0	0	0	0	0	0	0	0	0	0	0	0
EDN90674	0	0.8	0.3	0.366667	2.9	17.8	6.8	9.16667	0	5	0.5	1.83333	6.5	15.6	22.9	15
EDN90675	10.5	11.8	8.7	10.3333	6.7	8.6	8.2	7.83333	5.9	15.1	10.3	10.4333	2.2	6.2	7.6	5.33333
EDN90676	0	0	0	0	0	0	0	0	0	0	0	0	0	0	0	0
EDN90677	0	0	0	0	0	0	0	0	0	0	0	0	0	0	0	0
EDN90678	0	0.8	0	0.266667	0	0	0	0	0	0	0	0	0	0	0	0
EDN90679	10.5	13.5	16.1	13.3667	37.2	35.6	38.9	37.2333	17.6	10.1	21.7	16.4667	26.2	31.2	22.9	26.7667
EDN90680	68.2	64.8	60.8	64.6	59.2	61.3	67.9	62.8	82	100.8	56.5	79.7667	50.2	62.4	30.5	47.7
EDN90681	2.1	0	0.2	0.766667	0	0	0	0	0	5	0.5	1.83333	2.2	0	7.6	3.26667
EDN90682	0	0	0	0	0	0	0	0	0	0	0	0	0	0	0	0
EDN90683	0	0	0	0	0	0	0	0	0	0	0	0	0	0	0	0
EDN90684	0	0	0	0	0	0	0	0	0	0	0	0	0	0	0	0
EDN90685	0	0	0	0	0	0	0	0	0	0	0	0	0	0	0	0
EDN90686	0	0	0	0	0	0	0	0	0	0	0	0	0	0	0	0
EDN90687	6.3	5.1	9.3	6.9	8.6	4.9	5	6.16667	0	0	3.8	1.26667	6.5	12.5	7.6	8.86667
EDN90688	237.2	237.4	336.8	270.467	87.8	77.3	77.9	81	52.7	45.4	213.9	104	52.4	99.9	76.3	76.2
EDN90689	12.6	11.8	23.8	16.0667	7.6	7.4	3.6	6.2	0	15.1	21.2	12.1	6.5	12.5	15.3	11.4333
EDN90690	436.6	474.8	625.4	512.267	164.1	160.7	144	156.267	111.3	100.8	381.2	197.767	117.8	168.6	175.6	154
EDN90691	4.2	2.5	5.3	4	8.6	6.1	6.8	7.16667	0	0	2.2	0.733333	13.1	25	15.3	17.8
EDN90692	7.3	8.4	8.3	8	7.6	4.3	8.2	6.7	11.7	0	4.9	5.53333	4.4	18.7	15.3	12.8
EDN90693	216.2	243.3	307	255.5	130.7	140.5	125.5	132.233	111.3	80.7	260.1	150.7	135.3	128	122.1	128.467
EDN90694	0	0	0	0	0	0	0	0	0	0	0	0	0	0	0	0
EDN90695	0	1.7	0	0.566667	82.1	75.5	170.7	109.433	5.9	0	0	1.96667	80.7	237.3	68.7	128.9
EDN90696	14.7	14.3	10	13	18.1	19.6	13.1	16.9333	23.4	15.1	13	17.1667	21.8	21.9	22.9	22.2
EDN90697	0	0	0	0	0	0	0	0	0	0	0	0	0	0	0	0
EDN90698	26.2	26.1	27.4	26.5667	34.3	24.5	25.4	28.0667	29.3	20.2	22.8	24.1	32.7	40.6	30.5	34.6
EDN90699	0	0.8	1.5	0.766667	1	1.2	2.3	1.5	0	5	0	1.66667	0	0	15.3	5.1
EDN90700	14.7	9.3	14.3	12.7667	22.9	24.5	24.9	24.1	11.7	10.1	12.5	11.4333	24	12.5	0	12.1667
EDN90701	18.9	26.1	17.3	20.7667	34.3	30.7	20.4	28.4667	29.3	35.3	26.6	30.4	19.6	21.9	22.9	21.4667
EDN90702	16.8	25.3	16.3	19.4667	16.2	25.8	29.9	23.9667	58.6	10.1	18.5	29.0667	28.4	37.5	7.6	24.5
EDN90703	11.5	10.9	17	13.1333	5.7	6.1	8.6	6.8	17.6	5	13	11.8667	2.2	3.1	15.3	6.86667
EDN90704	4.2	0.8	4.2	3.06667	25.8	31.3	21.3	26.1333	5.9	5	3.3	4.73333	34.9	18.7	0	17.8667
EDN90705	0	0	0	0	0	0	0	0	0	0	0	0	4.4	0	0	1.46667
EDN90706	61.9	55.6	69.7	62.4	21	85.3	26.3	44.2	246.1	242	160.2	216.1	24	18.7	0	14.2333
EDN90707	13.6	19.4	20.6	17.8667	23.9	25.8	20.4	23.3667	17.6	20.2	19	18.9333	19.6	12.5	15.3	15.8
EDN90708	241.4	262.7	306.2	270.1	190.8	248.5	179.3	206.2	228.5	201.7	227.5	219.233	246.6	234.1	221.4	234.033
EDN90709	0	0	0	0	0	0	0	0	0	0	0	0	2.2	0	0	0.733333
EDN90710	1	0	0.2	0.4	0	0	0	0	0	0	0	0	0	0	0	0
EDN90711	0	0	0	0	0	0	0	0	0	0	0	0	0	0	0	0
EDN90712	0	0	0	0	0	0	0	0	0	0	0	0	0	0	0	0
EDN90713	0	0	0	0	0	0.6	0.5	0.366667	0	0	0	0	0	0	0	0
EDN90714	51.4	50.5	72.9	58.2667	93.5	66.9	58.9	73.1	64.4	40.3	65.7	56.8	65.5	81.2	61.1	69.2667
EDN90715	14.7	20.2	15.1	16.6667	47.7	24.5	25.8	32.6667	35.2	25.2	12.5	24.3	21.8	15.6	30.5	22.6333
EDN90716	0	0	0	0	0	0	0	0	0	0	0	0	0	0	0	0
EDN90717	0	0	0	0	0	0	0	0	0	0	0	0	0	0	0	0
EDN90718	0	1.7	1.4	1.03333	1.9	1.8	2.7	2.13333	0	0	3.3	1.1	0	6.2	0	2.06667
EDN90719	0	0.8	0.2	0.333333	1	0	0.5	0.5	0	0	0.5	0.166667	2.2	0	0	0.733333
EDN90720	0	0	1.2	0.4	1.9	1.8	2.7	2.13333	0	0	0.5	0.166667	2.2	3.1	15.3	6.86667
EDN90721	0	2.5	1	1.16667	1	1.8	1.4	1.4	11.7	0	2.2	4.63333	4.4	0	0	1.46667
EDN90722	6.3	5.1	4.8	5.4	3.8	5.5	3.6	4.3	5.9	10.1	8.1	8.03333	4.4	6.2	0	3.53333
EDN90723	0	0	0	0	0	0	0	0	0	0	0	0	0	0	0	0
EDN90724	1	0	0.3	0.433333	1	0	0.5	0.5	0	0	0	0	0	0	0	0
EDN90725	3.1	3.4	1.5	2.66667	9.5	10.4	7.7	9.2	11.7	0	4.9	5.53333	6.5	0	7.6	4.7
EDN90726	96.6	104.4	120.3	107.1	250.9	260.7	186.1	232.567	128.9	136.1	138.5	134.5	207.3	215.4	53.4	158.7
EDN90727	0	0	0	0	0	0.6	0	0.2	0	0	1.6	0.533333	0	0	0	0
EDN90728	0	0	0	0	0	0	0	0	0	0	0	0	0	0	0	0
EDN90729	0	0	0	0	0	0	0	0	0	0	0	0	0	0	0	0
EDN90730	0	0	0	0	0	0	0	0	0	0	0	0	0	0	0	0
EDN90731	0	0	0	0	0	0	0	0	0	0	0	0	0	0	0	0
EDN90732	7.3	5.9	5.4	6.2	22.9	25.8	22.6	23.7667	5.9	0	4.3	3.4	37.1	53.1	7.6	32.6
EDN90733	0	0	0	0	0	0	0	0	0	0	0	0	0	0	0	0
EDN90734	2656.6	2551.9	2152.1	2453.53	3639.1	2526.2	2503.1	2889.47	919.9	907.6	1512.7	1113.4	4310.2	992.8	1763.3	2355.43
EDN90735	0	0	0	0	0	0	0	0	0	0	0	0	0	0	0	0
EDN90736	0	2.5	0	0.833333	0	1.2	0	0.4	0	0	0.5	0.166667	0	0	0	0
EDN90737	8.4	7.6	9.5	8.5	15.3	7.4	9.1	10.6	5.9	10.1	8.7	8.23333	17.5	12.5	7.6	12.5333
EDN90738	148	102.7	146.5	132.4	58.2	58.3	59.8	58.7667	41	85.7	95	73.9	61.1	56.2	53.4	56.9
EDN90739	14.7	16.8	1.9	11.1333	13.4	11.7	19	14.7	17.6	15.1	5.4	12.7	17.5	25	30.5	24.3333
EDN90740	13.6	21	19.4	18	18.1	6.1	10	11.4	11.7	15.1	22.3	16.3667	6.5	9.4	0	5.3
EDN90741	12.6	12.6	8.2	11.1333	8.6	8	10.9	9.16667	0	5	7.6	4.2	8.7	9.4	0	6.03333
EDN90742	0	0	0	0	0	0	0	0	0	0	0	0	0	0	0	0
EDN90743	0	0	0	0	0	0	0	0	0	0	0	0	0	0	0	0
EDN90744	14.7	5.9	14.6	11.7333	17.2	9.2	10	12.1333	5.9	5	9.2	6.7	13.1	6.2	7.6	8.96667
EDN90745	778.8	727.4	1020.1	842.1	290.1	243.5	225.1	252.9	175.8	171.4	589.7	312.3	179	237.3	282.4	232.9
EDN90746	74.5	68.2	71.4	71.3667	78.2	59.5	64.8	67.5	46.9	55.5	89	63.8	78.6	40.6	15.3	44.8333
EDN90747	4.2	6.7	4.2	5.03333	10.5	4.3	7.2	7.33333	0	10.1	6	5.36667	6.5	15.6	0	7.36667
EDN90748	22	32.8	42	32.2667	85.9	84.7	82	84.2	35.2	35.3	30.9	33.8	109.1	74.9	61.1	81.7
EDN90749	11.5	5.1	12.4	9.66667	8.6	5.5	6.8	6.96667	5.9	5	7.6	6.16667	17.5	21.9	30.5	23.3
EDN90750	0	0	0.2	0.0666667	0	0	0	0	0	0	0	0	0	0	0	0
EDN90751	1	1.7	2.2	1.63333	4.8	4.9	1.8	3.83333	11.7	5	1.1	5.93333	8.7	0	0	2.9
EDN90752	28.3	21.9	31.9	27.3667	22.9	27	24.5	24.8	11.7	10.1	22.3	14.7	48	28.1	15.3	30.4667
EDN90753	2.1	3.4	2.2	2.56667	2.9	1.8	1.4	2.03333	5.9	15.1	1.6	7.53333	6.5	0	7.6	4.7
EDN90754	17.8	23.6	17.2	19.5333	30.5	18.4	25.4	24.7667	35.2	35.3	21.7	30.7333	19.6	25	15.3	19.9667
EDN90755	14.7	16.8	21.4	17.6333	21.9	23.3	21.7	22.3	23.4	30.3	11.4	21.7	26.2	15.6	7.6	16.4667
EDN90756	1	1.7	1.4	1.36667	3.8	3.1	2.3	3.06667	0	0	2.2	0.733333	8.7	0	0	2.9
EDN90757	0	0	0	0	0	0	0	0	0	0	0	0	0	0	0	0
EDN90758	0	0	0	0	0	0	0	0	0	0	0	0	0	0	0	0
EDN90759	0	0	0	0	0	0	0	0	0	0	0	0	0	0	0	0
EDN90760	0	0	0	0	0	0	0	0	0	0	0	0	0	0	0	0
EDN90761	0	0	0	0	0	0	0	0	0	0	0	0	0	0	0	0
EDN90762	0	0	0	0	0	0	0	0	0	0	0	0	0	0	0	0
EDN90763	0	0	0	0	0	0	0	0	0	0	0	0	0	0	0	0
EDN90764	90.3	76.6	80.5	82.4667	120.2	101.8	71.6	97.8667	93.7	60.5	98.3	84.1667	72	96.8	68.7	79.1667
EDN90765	0	0	0	0	0	0	0	0	0	0	0.5	0.166667	0	0	0	0
EDN90766	0	0	0	0	0	0	0	0	0	0	0	0	0	0	0	0
EDN90767	6.3	8.4	13.3	9.33333	7.6	9.2	12.7	9.83333	17.6	0	8.1	8.56667	4.4	3.1	7.6	5.03333
EDN90768	0	0.8	0	0.266667	0	0.6	0.5	0.366667	0	0	1.1	0.366667	2.2	0	0	0.733333
EDN90769	22	19.4	20.2	20.5333	22.9	16	25.4	21.4333	41	5	20.1	22.0333	8.7	12.5	30.5	17.2333
EDN90770	233	285.4	252.3	256.9	174.6	206.7	178.4	186.567	152.3	221.9	292.1	222.1	163.7	131.1	175.6	156.8
EDN90771	761	815	589.1	721.7	1232.7	1289.5	1081.5	1201.23	732.4	826.9	679.2	746.167	1095.5	1155.1	793.9	1014.83
EDN90772	16.8	12.6	15.8	15.0667	14.3	39.3	26.3	26.6333	23.4	20.2	12.5	18.7	50.2	21.9	45.8	39.3
EDN90773	6.3	7.6	6.1	6.66667	51.5	45.4	16.3	37.7333	29.3	25.2	23.9	26.1333	37.1	43.7	30.5	37.1
EDN90774	0	0	0	0	0	0	0	0	0	0	0	0	0	0	0	0
EDN90775	0	0	0	0	0	0	0	0	0	0	0	0	0	0	0	0
EDN90776	0	0	0	0	0	0	0	0	0	0	0	0	0	0	0	0
EDN90777	0	0	0	0	0	0	0	0	0	0	0	0	0	0	0	0
EDN90778	0	0	0	0	0	0	0	0	0	0	0	0	0	0	0	0
EDN90779	0	0	0	0	1	0	0	0.333333	5.9	0	0	1.96667	0	0	0	0
EDN90780	3.1	0.8	0	1.3	0	0	0.9	0.3	0	0	0.5	0.166667	0	0	0	0
EDN90781	0	0	0	0	0	0	0	0	0	0	0	0	0	0	0	0
EDN90782	17.8	13.5	22.6	17.9667	23.9	25.8	15.4	21.7	5.9	25.2	20.1	17.0667	15.3	25	7.6	15.9667
EDN90783	38.8	23.6	28.7	30.3667	27.7	31.9	29	29.5333	11.7	25.2	22.3	19.7333	34.9	46.8	15.3	32.3333
EDN90784	0	0	0	0	0	0	0	0	0	0	0	0	0	0	0	0
EDN90785	19.9	17.7	27	21.5333	16.2	25.2	12.7	18.0333	35.2	10.1	33.7	26.3333	6.5	9.4	7.6	7.83333
EDN90786	29.4	21.9	30.8	27.3667	13.4	12.3	14.9	13.5333	5.9	35.3	27.1	22.7667	19.6	6.2	22.9	16.2333
EDN90787	2.1	4.2	4.6	3.63333	1	1.8	2.7	1.83333	0	0	2.7	0.9	0	0	0	0
EDN90788	54.6	66.5	95.7	72.2667	51.5	67.5	42.1	53.7	35.2	50.4	52.7	46.1	48	68.7	38.2	51.6333
EDN90789	10.5	9.3	6.8	8.86667	10.5	11	12.7	11.4	17.6	15.1	7.1	13.2667	8.7	9.4	15.3	11.1333
EDN90790	33.6	39.6	46.2	39.8	22.9	15.3	21.3	19.8333	23.4	65.6	35.3	41.4333	17.5	31.2	15.3	21.3333
EDN90791	8.4	5.9	12.6	8.96667	9.5	5.5	10.4	8.46667	0	10.1	11.9	7.33333	10.9	15.6	7.6	11.3667
EDN90792	38.8	37.9	46.6	41.1	50.6	59.5	57.1	55.7333	46.9	50.4	25.5	40.9333	72	74.9	45.8	64.2333
EDN90793	9.4	8.4	8.8	8.86667	18.1	14.1	15.4	15.8667	0	15.1	10.9	8.66667	26.2	31.2	30.5	29.3
EDN90794	54.6	38.7	59.8	51.0333	28.6	29.4	39.9	32.6333	35.2	75.6	47.8	52.8667	21.8	12.5	7.6	13.9667
EDN90795	603.5	622.2	865.7	697.133	214.7	206.7	181.6	201	146.5	166.4	559.8	290.9	172.4	187.3	274.8	211.5
EDN90796	1	0.8	1.2	1	6.7	4.9	4.5	5.36667	0	0	1.1	0.366667	4.4	6.2	0	3.53333
EDN90797	5.2	5.9	4.4	5.16667	9.5	4.9	5.9	6.76667	5.9	5	6.5	5.8	8.7	0	15.3	8
EDN90798	21	25.3	18.4	21.5667	64.9	73	43.9	60.6	29.3	40.3	30.9	33.5	69.8	71.8	38.2	59.9333
EDN90799	14.7	15.2	16.1	15.3333	11.4	14.1	14	13.1667	17.6	5	16.3	12.9667	10.9	15.6	0	8.83333
EDN90800	1	0.8	1.5	1.1	1	0.6	0.5	0.7	0	0	1.1	0.366667	0	6.2	0	2.06667
EDN90801	35.7	37.9	38.4	37.3333	20	28.2	19	22.4	29.3	30.3	39.1	32.9	28.4	18.7	38.2	28.4333
EDN90802	160.6	144.8	182	162.467	96.4	116.6	106.9	106.633	58.6	70.6	148.2	92.4667	78.6	90.5	106.9	92
EDN90803	0	0	0	0	0	0	0	0	0	0	0	0	0	0	0	0
EDN90804	98.7	90.9	110.4	100	56.3	81.6	92.4	76.7667	87.9	45.4	110.8	81.3667	48	62.4	53.4	54.6
EDN90805	0	0	0	0	0	0	0	0	0	0	0	0	0	0	0	0
EDN90806	0	0	0	0	0	0	0	0	0	0	0	0	0	0	0	0
EDN90807	11.5	6.7	6.6	8.26667	4.8	4.3	6.3	5.13333	5.9	0	9.2	5.03333	2.2	9.4	0	3.86667
EDN90808	2.1	2.5	3.2	2.6	2.9	1.2	1.8	1.96667	0	5	0	1.66667	0	0	0	0
EDN90809	5.2	4.2	5.9	5.1	2.9	2.5	3.6	3	0	10.1	2.7	4.26667	2.2	6.2	7.6	5.33333
EDN90810	12.6	21	19.9	17.8333	28.6	13.5	28.1	23.4	17.6	5	7.6	10.0667	41.5	37.5	61.1	46.7
EDN90811	16.8	15.2	20.7	17.5667	10.5	4.9	10.9	8.76667	5.9	10.1	19.5	11.8333	4.4	12.5	15.3	10.7333
EDN90812	9.4	16.8	24.8	17	8.6	11.7	10.9	10.4	11.7	15.1	20.6	15.8	8.7	9.4	15.3	11.1333
EDN90813	22	20.2	20	20.7333	21	19.6	20.8	20.4667	11.7	10.1	25	15.6	13.1	31.2	7.6	17.3
EDN90814	25.2	26.9	29.9	27.3333	26.7	21.5	21.7	23.3	11.7	5	20.6	12.4333	28.4	34.3	22.9	28.5333
EDN90815	0	0	0	0	0	0	0	0	0	0	0	0	0	0	0	0
EDN90816	0	0	0	0	0	0	0	0	0	0	0	0	0	0	0	0
EDN90817	3.1	0	0.2	1.1	0	0	0	0	5.9	0	2.7	2.86667	2.2	6.2	7.6	5.33333
EDN90818	0	0	0	0	0	0	0	0	0	0	0	0	0	0	0	0
EDN90819	24.1	25.3	30.9	26.7667	12.4	12.3	17.2	13.9667	23.4	15.1	25	21.1667	13.1	9.4	15.3	12.6
EDN90820	519.6	542.2	747.3	603.033	331.1	349.1	304.3	328.167	181.6	176.5	364.3	240.8	290.3	390.2	374	351.5
EDN90821	3.1	6.7	13.3	7.7	20	15.3	16.3	17.2	23.4	30.3	9.8	21.1667	8.7	18.7	22.9	16.7667
EDN90822	11.5	13.5	10.7	11.9	7.6	9.2	5.4	7.4	23.4	0	8.1	10.5	8.7	6.2	7.6	7.5
EDN90823	0	0	0	0	0	0	0	0	0	0	0	0	0	0	0	0
EDN90824	160.6	156.6	86.1	134.433	124	106.7	99.6	110.1	123	65.6	147.1	111.9	174.6	121.8	152.7	149.7
EDN90825	0	0	0	0	0	0	0	0	0	0	0	0	0	0	0	0
EDN90826	5.2	7.6	5.6	6.13333	1.9	2.5	0	1.46667	0	5	11.4	5.46667	2.2	3.1	0	1.76667
EDN90827	12.6	13.5	17	14.3667	16.2	7.4	12.7	12.1	0	5	11.4	5.46667	10.9	6.2	38.2	18.4333
EDN90828	117.6	103.6	51.1	90.7667	258.6	280.4	217.8	252.267	99.6	156.3	85.2	113.7	205.1	274.7	167.9	215.9
EDN90829	0	0	0	0	0	0	0	0	0	0	0	0	0	0	0	0
EDN90830	1	0	0	0.333333	1.9	0	0.5	0.8	0	0	0	0	0	0	0	0
EDN90831	37.8	21.9	28.7	29.4667	30.5	28.8	35.3	31.5333	52.7	25.2	28.2	35.3667	50.2	37.5	22.9	36.8667
EDN90832	0	0	0	0	0	0	0	0	0	0	0	0	0	0	0	0
EDN90833	16.8	21	19	18.9333	29.6	35	47.6	37.4	29.3	30.3	18.5	26.0333	39.3	25	68.7	44.3333
EDN90834	16.8	22.7	14.3	17.9333	12.4	14.1	10.9	12.4667	23.4	5	9.2	12.5333	15.3	6.2	22.9	14.8
EDN90835	0	0	0	0	0	0	0	0	0	0	0	0	0	0	0	0
EDN90836	16.8	16	21.4	18.0667	33.4	20.9	19.9	24.7333	23.4	50.4	16.8	30.2	19.6	21.9	22.9	21.4667
EDN90837	21	21.9	37.2	26.7	48.7	62	55.3	55.3333	17.6	25.2	16.3	19.7	76.4	99.9	53.4	76.5667
EDN90838	0	0.8	2.5	1.1	1	1.8	1.8	1.53333	0	0	3.8	1.26667	0	3.1	0	1.03333
EDN90839	0	0	0	0	0	0	0	0	0	0	0	0	0	0	0	0
EDN90840	1	0	0.5	0.5	1	0	0.5	0.5	0	0	1.1	0.366667	0	0	0	0
EDN90841	4.2	5.9	3.1	4.4	5.7	4.3	2.3	4.1	5.9	10.1	4.3	6.76667	4.4	3.1	0	2.5
EDN90842	0	0	0.2	0.0666667	0	0.6	0	0.2	5.9	0	1.1	2.33333	4.4	0	0	1.46667
EDN90843	0	0	0	0	0	0	0.5	0.166667	0	0	0	0	2.2	0	7.6	3.26667
EDN90844	0	0.8	0	0.266667	6.7	4.3	8.6	6.53333	5.9	0	0	1.96667	4.4	3.1	0	2.5
EDN90845	0	0	0	0	0	0	0.5	0.166667	0	0	0	0	0	0	0	0
EDN90846	0	0	0	0	0	0	0	0	0	0	0	0	0	0	0	0
EDN90847	0	0	0	0	0	0	0.5	0.166667	0	0	0	0	2.2	0	0	0.733333
EDN90848	0	0	0	0	0	0	0	0	0	0	0	0	0	0	0	0
EDN90849	10.5	10.9	8.8	10.0667	6.7	3.7	11.3	7.23333	17.6	25.2	14.7	19.1667	13.1	12.5	15.3	13.6333
EDN90850	0	0	0	0	0	0	0	0	0	0	0	0	0	0	0	0
EDN90851	0	0	0.3	0.1	0	0	0	0	0	0	0	0	0	0	0	0
EDN90852	31.5	37.9	41.1	36.8333	27.7	25.8	13.6	22.3667	17.6	35.3	65.7	39.5333	10.9	18.7	0	9.86667
EDN90853	34.6	40.4	52	42.3333	21.9	14.1	17.7	17.9	0	10.1	30.9	13.6667	8.7	12.5	0	7.06667
EDN90854	30.4	32	37.4	33.2667	14.3	8	5.4	9.23333	0	10.1	31.5	13.8667	6.5	3.1	0	3.2
EDN90855	1	0	0	0.333333	0	0.6	0	0.2	0	0	0	0	0	0	0	0
EDN90856	2.1	0	0.3	0.8	1	4.3	2.7	2.66667	5.9	5	1.6	4.16667	4.4	0	0	1.46667
EDN90857	0	0.8	0	0.266667	0	0	0	0	0	0	0	0	0	0	0	0
EDN90858	0	0	0	0	0	0	0	0	0	0	0	0	0	0	0	0
EDN90859	38.8	26.1	39.4	34.7667	34.3	19	31.2	28.1667	29.3	65.6	33.1	42.6667	19.6	21.9	45.8	29.1
EDN90860	10.5	19.4	17.2	15.7	9.5	3.7	3.2	5.46667	11.7	20.2	16.3	16.0667	0	0	15.3	5.1
EDN90861	0	0	0	0	0	0	0	0	0	0	0	0	0	0	0	0
EDN90862	0	0.8	0.3	0.366667	0	0	0	0	0	0	0.5	0.166667	0	0	0	0
EDN90863	868.1	893.3	860.8	874.067	0	4.9	10	4.96667	703.1	705.9	1062	823.667	0	0	0	0
EDN90864	0	0	0	0	0	0	0	0	0	0	0	0	0	0	0	0
EDN90865	0	0	1.7	0.566667	0	0	0	0	0	0	1.1	0.366667	0	0	0	0
EDN90866	77.7	59.8	85.6	74.3667	42.9	86.5	59.3	62.9	87.9	116	83.6	95.8333	63.3	81.2	38.2	60.9
EDN90867	40.9	56.4	66.9	54.7333	29.6	30.1	35.3	31.6667	41	70.6	69.5	60.3667	39.3	46.8	38.2	41.4333
EDN90868	0	0	0	0	0	0	0	0	0	0	0	0	0	0	0	0
EDN90869	0	0	0	0	0	0	0	0	0	0	0	0	0	0	0	0
EDN90870	0	0	0	0	0	0	0	0	0	0	0	0	0	0	0	0
EDN90871	6.3	5.9	4.9	5.7	0	0	0	0	5.9	5	3.3	4.73333	0	0	0	0
EDN90872	18.9	21	46.9	28.9333	26.7	47.9	21.3	31.9667	0	5	26.1	10.3667	8.7	46.8	7.6	21.0333
EDN90873	0	0	0	0	0	0	0	0	0	0	0	0	0	0	0	0
EDN90874	0	0	0	0	2.9	7.4	1.4	3.9	0	0	0	0	0	0	0	0
EDN90875	0	0	0	0	0	0	0	0	0	0	0	0	0	0	0	0
EDN90876	7.3	2.5	7.8	5.86667	9.5	7.4	4.1	7	0	0	9.2	3.06667	0	3.1	0	1.03333
EDN90877	0	0	0.3	0.1	0	0	0	0	0	0	0	0	0	0	0	0
EDN90878	0	0	0.2	0.0666667	0	0	0	0	0	0	0	0	0	0	0	0
EDN90879	0	0	0	0	0	0	0	0	0	0	0	0	0	0	0	0
EDN90880	1	4.2	1.9	2.36667	14.3	10.4	11.8	12.1667	0	20.2	4.3	8.16667	21.8	9.4	0	10.4
EDN90881	5.2	5.1	3.2	4.5	16.2	10.4	3.6	10.0667	11.7	10.1	6	9.26667	17.5	12.5	0	10
EDN90882	28.3	35.4	39.9	34.5333	19.1	21.5	15.9	18.8333	11.7	15.1	26.6	17.8	24	31.2	30.5	28.5667
EDN90883	9.4	5.9	6.8	7.36667	12.4	12.3	10	11.5667	5.9	10.1	10.9	8.96667	8.7	34.3	0	14.3333
EDN90884	37.8	50.5	44.7	44.3333	44.8	35	42.1	40.6333	70.3	50.4	59.7	60.1333	50.2	40.6	15.3	35.3667
EDN90885	5.2	0.8	3.2	3.06667	3.8	1.8	5	3.53333	0	20.2	1.6	7.26667	0	3.1	7.6	3.56667
EDN90886	0	0	0	0	0	0	0	0	0	0	0	0	0	0	0	0
EDN90887	0	0	0	0	0	0	0	0	0	0	0	0	0	0	0	0
EDN90888	0	0	0	0	0	0	0	0	0	0	0	0	0	0	0	0
EDN90889	0	0.8	1.2	0.666667	0	0	0.5	0.166667	0	0	0.5	0.166667	2.2	0	0	0.733333
EDN90890	15.7	26.1	34.7	25.5	74.4	79.1	75.6	76.3667	52.7	30.3	23.3	35.4333	106.9	115.5	137.4	119.933
EDN90891	2.1	0	0.8	0.966667	5.7	47.2	16.3	23.0667	23.4	15.1	4.3	14.2667	8.7	31.2	22.9	20.9333
EDN90892	7.3	6.7	5.6	6.53333	1.9	4.3	3.6	3.26667	5.9	5	5.4	5.43333	2.2	3.1	0	1.76667
EDN90893	0	0.8	0	0.266667	0	0	0	0	0	0	0	0	0	0	0	0
EDN90894	0	0	0	0	0	0	0	0	0	0	0	0	0	0	0	0
EDN90895	0	0	0.7	0.233333	1.9	2.5	0.9	1.76667	0	0	0	0	0	0	0	0
EDN90896	3.1	4.2	4.6	3.96667	4.8	4.3	6.3	5.13333	0	10.1	1.6	3.9	0	12.5	0	4.16667
EDN90897	13.6	13.5	15.6	14.2333	11.4	16	17.7	15.0333	11.7	30.3	19.5	20.5	21.8	31.2	0	17.6667
EDN90898	6.3	3.4	6.1	5.26667	1	1.8	2.3	1.7	17.6	15.1	4.9	12.5333	2.2	6.2	0	2.8
EDN90899	0	0.8	0.2	0.333333	0	2.5	1.4	1.3	0	0	0.5	0.166667	0	0	0	0
EDN90900	0	0	0	0	0	0	0	0	0	0	0	0	0	0	0	0
EDN90901	14.7	10.9	15	13.5333	8.6	8.6	9.1	8.76667	5.9	10.1	11.9	9.3	19.6	9.4	0	9.66667
EDN90902	4.2	6.7	5.8	5.56667	0	8.6	5.4	4.66667	0	10.1	2.7	4.26667	8.7	12.5	15.3	12.1667
EDN90903	1	1.7	0.5	1.06667	1.9	2.5	2.7	2.36667	5.9	5	3.8	4.9	4.4	3.1	7.6	5.03333
EDN90904	2.1	5.1	5.1	4.1	2.9	3.7	3.6	3.4	5.9	0	2.7	2.86667	2.2	9.4	0	3.86667
EDN90905	31.5	25.3	28.2	28.3333	8.6	8.6	15.9	11.0333	5.9	0	14.7	6.86667	10.9	12.5	15.3	12.9
EDN90906	38.8	33.7	64.1	45.5333	16.2	16	19.5	17.2333	29.3	25.2	29.3	27.9333	26.2	34.3	38.2	32.9
EDN90907	12.6	4.2	10.5	9.1	97.3	132.5	99.2	109.667	5.9	5	7.1	6	207.3	174.8	167.9	183.333
EDN90908	1	0	0.5	0.5	0	0.6	0	0.2	0	0	0	0	2.2	3.1	0	1.76667
EDN90909	15.7	10.9	14.6	13.7333	5.7	9.8	8.6	8.03333	5.9	0	10.9	5.6	6.5	9.4	22.9	12.9333
EDN90910	26.2	20.2	34	26.8	42	28.2	26.3	32.1667	35.2	20.2	13.6	23	19.6	25	15.3	19.9667
EDN90911	36.7	32	32.5	33.7333	34.3	20.9	22.6	25.9333	35.2	40.3	37.5	37.6667	13.1	25	22.9	20.3333
EDN90912	16.8	16.8	14.4	16	22.9	22.7	15.9	20.5	11.7	15.1	11.9	12.9	17.5	15.6	38.2	23.7667
EDN90913	4.2	5.1	8	5.76667	6.7	7.4	4.1	6.06667	5.9	15.1	9.2	10.0667	4.4	9.4	0	4.6
EDN90914	0	0	0	0	0	0	0	0	0	0	0	0	0	0	0	0
EDN90915	6.3	5.1	7.3	6.23333	0	1.2	0	0.4	87.9	50.4	23.9	54.0667	0	0	0	0
EDN90916	19.9	10.9	21.6	17.4667	14.3	10.4	9.5	11.4	5.9	15.1	17.4	12.8	2.2	6.2	0	2.8
EDN90917	31.5	28.6	41.8	33.9667	27.7	18.4	14.9	20.3333	35.2	35.3	43.4	37.9667	15.3	34.3	30.5	26.7
EDN90918	0	0	0	0	0	0	0	0	0	0	0	0	0	0	0	0
EDN90919	0	0	0	0	0	0	0	0	0	0	0	0	0	0	0	0
EDN90920	0	0	0	0	0	0	0	0	0	0	0	0	0	0	0	0
EDN90921	1	0	1.9	0.966667	4.8	4.3	5	4.7	5.9	5	2.2	4.36667	13.1	21.9	15.3	16.7667
EDN90922	0	0	0.8	0.266667	1.9	0	2.3	1.4	0	0	0	0	2.2	0	7.6	3.26667
EDN90923	30.4	31.2	35.2	32.2667	71.6	93.9	58.4	74.6333	58.6	65.6	32.6	52.2667	41.5	118.6	68.7	76.2667
EDN90924	0	0	0	0	0	0.6	0	0.2	0	0	0	0	0	0	0	0
EDN90925	0	0	0	0	0	0	0	0	0	0	0	0	0	0	0	0
EDN90926	13.6	22.7	24.3	20.2	15.3	11.7	12.7	13.2333	11.7	30.3	24.4	22.1333	10.9	6.2	0	5.7
EDN90927	50.4	45.5	48.9	48.2667	36.3	25.2	31.7	31.0667	52.7	55.5	50	52.7333	41.5	37.5	53.4	44.1333
EDN90928	141.7	122.9	113.8	126.133	30.5	33.7	19.9	28.0333	287.1	292.5	197.1	258.9	13.1	18.7	22.9	18.2333
EDN90929	0	2.5	3.7	2.06667	0	1.2	5.9	2.36667	0	5	5.4	3.46667	0	0	0	0
EDN90930	5.2	5.9	4.1	5.06667	1.9	2.5	2.3	2.23333	0	10.1	7.1	5.73333	4.4	3.1	7.6	5.03333
EDN90931	0	0	0	0	0	0	0	0	0	0	0	0	0	0	0	0
EDN90932	159.5	166.7	125.4	150.533	52.5	35.6	60.2	49.4333	146.5	166.4	227	179.967	30.6	15.6	7.6	17.9333
EDN90933	1	1.7	2.4	1.7	3.8	1.8	5.9	3.83333	0	0	1.6	0.533333	4.4	3.1	0	2.5
EDN90934	43	56.4	68.3	55.9	122.1	168.1	150.4	146.867	35.2	50.4	21.7	35.7667	135.3	168.6	184	162.633
EDN90935	0	0	0	0	0	0	0.5	0.166667	0	0	0	0	0	0	0	0
EDN90936	1	0	1	0.666667	0	0	0	0	0	0	0.5	0.166667	0	3.1	0	1.03333
EDN90937	1	2.5	1.9	1.8	4.8	0.6	0.9	2.1	0	0	1.1	0.366667	2.2	0	0	0.733333
EDN90938	0	0	0	0	0	0	0	0	0	0	0	0	0	0	0	0
EDN90939	0	0	0	0	0	0	0	0	0	0	0	0	0	0	0	0
EDN90940	12.6	7.6	4.1	8.1	24.8	25.2	27.6	25.8667	11.7	10.1	8.1	9.96667	32.7	56.2	22.9	37.2667
EDN90941	84	85.9	81.7	83.8667	48.7	62.6	67.5	59.6	123	70.6	96.1	96.5667	45.8	78	30.5	51.4333
EDN90942	7.3	3.4	8.3	6.33333	2.9	3.7	2.7	3.1	0	0	7.1	2.36667	2.2	12.5	0	4.9
EDN90943	60.9	51.4	62.7	58.3333	52.5	65.6	53.4	57.1667	70.3	70.6	71.7	70.8667	61.1	74.9	15.3	50.4333
EDN90944	3.1	1.7	4.1	2.96667	1.9	3.1	5	3.33333	0	0	4.9	1.63333	4.4	6.2	7.6	6.06667
EDN90945	2.1	8.4	7.1	5.86667	3.8	1.8	5.4	3.66667	5.9	10.1	7.6	7.86667	2.2	9.4	0	3.86667
EDN90946	29.4	37	21.7	29.3667	18.1	24.5	22.2	21.6	58.6	45.4	26.1	43.3667	26.2	12.5	38.2	25.6333
EDN90947	0	0	0	0	0	0	0	0	0	0	0	0	0	0	0	0
EDN90948	0	0	0	0	0	0	0	0	0	0	0	0	0	0	0	0
EDN90949	3.1	0.8	1.2	1.7	4.8	9.2	8.2	7.4	0	0	1.6	0.533333	4.4	15.6	0	6.66667
EDN90950	47.2	52.2	40.3	46.5667	19.1	43.6	35.8	32.8333	52.7	45.4	42.4	46.8333	21.8	9.4	30.5	20.5667
EDN90951	55.6	48.8	62.7	55.7	21.9	31.3	21.3	24.8333	17.6	55.5	68.4	47.1667	15.3	15.6	15.3	15.4
EDN90952	11.5	14.3	14.6	13.4667	21	19.6	13.1	17.9	17.6	15.1	6.5	13.0667	19.6	21.9	7.6	16.3667
EDN90953	28.3	21.9	30.6	26.9333	105	158.9	106.4	123.433	82	80.7	25	62.5667	141.9	212.3	137.4	163.867
EDN90954	0	0	0	0	0	0	0	0	0	0	0	0	0	0	0	0
EDN90955	82.9	81.7	61	75.2	168.9	132.5	130.4	143.933	58.6	65.6	82.5	68.9	170.2	159.2	114.5	147.967
EDN90956	0	0	0	0	0	0	0	0	0	0	0	0	0	0	0	0
EDN90957	5.2	2.5	5.3	4.33333	3.8	15.3	5.9	8.33333	0	0	4.3	1.43333	4.4	12.5	7.6	8.16667
EDN90958	18.9	35.4	39.4	31.2333	22.9	35.6	32.2	30.2333	23.4	30.3	31.5	28.4	26.2	34.3	45.8	35.4333
EDN90959	1	0	0	0.333333	0	0	0	0	0	0	0	0	0	0	0	0
EDN90960	15.7	26.1	17.7	19.8333	68.7	123.9	56.6	83.0667	11.7	45.4	38.6	31.9	102.6	93.7	68.7	88.3333
EDN90961	1	0	1.2	0.733333	2.9	3.1	3.2	3.06667	5.9	0	3.3	3.06667	6.5	0	0	2.16667
EDN90962	0	0	0.5	0.166667	2.9	1.8	0	1.56667	0	0	0	0	2.2	0	0	0.733333
EDN90963	134.4	113.7	179.1	142.4	100.2	106.7	79.7	95.5333	87.9	80.7	130.9	99.8333	115.7	81.2	114.5	103.8
EDN90964	0	1.7	2	1.23333	2.9	1.2	2.3	2.13333	5.9	5	3.8	4.9	2.2	6.2	0	2.8
EDN90965	75.6	69.9	43.7	63.0667	74.4	87.7	86	82.7	52.7	75.6	42.4	56.9	122.2	65.6	106.9	98.2333
EDN90966	21	18.5	21.2	20.2333	14.3	11.7	10.4	12.1333	17.6	0	16.3	11.3	10.9	9.4	0	6.76667
EDN90967	241.4	211.3	175.9	209.533	166	119.6	147.6	144.4	246.1	302.5	270.9	273.167	152.8	109.3	99.2	120.433
EDN90968	0	0	0	0	0	0.6	0	0.2	0	0	0	0	0	0	0	0
EDN90969	0	0	0	0	0	0	0	0	0	0	0	0	0	0	0	0
EDN90970	0	0	0	0	0	0	0	0	0	0	0	0	0	0	0	0
EDN90971	8.4	11.8	9.5	9.9	102.1	135	78.4	105.167	23.4	25.2	19	22.5333	87.3	171.7	68.7	109.233
EDN90972	10.5	5.9	15	10.4667	10.5	4.9	9.1	8.16667	5.9	15.1	8.7	9.9	2.2	6.2	38.2	15.5333
EDN90973	16.8	12.6	19.5	16.3	29.6	37.4	22.2	29.7333	17.6	10.1	23.3	17	34.9	9.4	15.3	19.8667
EDN90974	3.1	2.5	5.9	3.83333	1	3.1	3.6	2.56667	0	0	3.8	1.26667	4.4	0	0	1.46667
EDN90975	0	0	0.2	0.0666667	0	0	0	0	0	0	0	0	0	0	0	0
EDN90976	2.1	2.5	4.8	3.13333	30.5	24.5	33.1	29.3667	23.4	5	4.9	11.1	39.3	53.1	106.9	66.4333
EDN90977	6.3	13.5	11.6	10.4667	11.4	11.7	10.4	11.1667	11.7	5	4.9	7.2	19.6	15.6	0	11.7333
EDN90978	74.5	97.7	99.1	90.4333	83	76.7	71.6	77.1	58.6	45.4	58.6	54.2	98.2	87.4	30.5	72.0333
EDN90979	0	0	0.7	0.233333	0	0	0	0	0	0	0	0	0	0	0	0
EDN90980	50.4	59.8	50.8	53.6667	42	47.9	44.4	44.7667	41	60.5	65.7	55.7333	48	31.2	68.7	49.3
EDN90981	0	0	0.3	0.1	0	0	0	0	0	0	0	0	0	0	0	0
EDN90982	11.5	11.8	19.4	14.2333	12.4	12.3	14	12.9	5.9	10.1	13	9.66667	26.2	9.4	22.9	19.5
EDN90983	6.3	6.7	5.3	6.1	3.8	4.9	4.1	4.26667	11.7	5	5.4	7.36667	4.4	6.2	0	3.53333
EDN90984	0	0	0	0	0	0	0	0	0	0	0	0	0	0	0	0
EDN90985	0	0	0	0	0	0	0	0	0	0	0	0	0	0	0	0
EDN90986	0	0	0	0	0	0	0	0	0	0	0	0	0	0	0	0
EDN90987	0	0	0	0	0	0.6	0	0.2	0	0	0	0	0	0	0	0
EDN90988	0	0	0.7	0.233333	7.6	3.1	8.2	6.3	0	0	0	0	13.1	0	22.9	12
EDN90989	0	0	0	0	0	0	0.5	0.166667	0	0	0	0	0	0	0	0
EDN90990	0	0	0	0	0	0	0	0	0	0	0	0	0	0	0	0
EDN90991	1	0	0.2	0.4	1	4.9	0.9	2.26667	0	0	0	0	0	6.2	0	2.06667
EDN90992	14.7	10.1	6.8	10.5333	23.9	16.6	22.2	20.9	5.9	5	9.8	6.9	30.6	18.7	7.6	18.9667
EDN90993	14.7	14.3	5.9	11.6333	9.5	12.9	11.8	11.4	5.9	0	7.6	4.5	13.1	3.1	30.5	15.5667
EDN90994	1	2.5	0.7	1.4	30.5	9.2	53	30.9	0	0	2.2	0.733333	26.2	15.6	15.3	19.0333
EDN90995	1	0.8	1.4	1.06667	0	0	0.5	0.166667	0	0	0	0	2.2	0	0	0.733333
EDN90996	46.2	37.9	16.1	33.4	15.3	16	20.8	17.3667	87.9	65.6	34.7	62.7333	10.9	15.6	0	8.83333
EDN90997	3.1	9.3	4.6	5.66667	23.9	22.1	19	21.6667	29.3	25.2	4.3	19.6	34.9	46.8	38.2	39.9667
EDN90998	23.1	25.3	20.9	23.1	29.6	41.7	46.2	39.1667	17.6	15.1	25	19.2333	45.8	50	45.8	47.2
EDN90999	0	0	0	0	0	0	0	0	0	0	0	0	0	0	0	0
EDN91000	0	0	0	0	0	0	0	0	0	0	0	0	0	0	0	0
EDN91001	2.1	0.8	1	1.3	1	1.2	0.9	1.03333	0	5	1.1	2.03333	2.2	0	0	0.733333
EDN91002	2.1	0.8	0.3	1.06667	2.9	8.6	12.7	8.06667	5.9	10.1	3.3	6.43333	13.1	21.9	38.2	24.4
EDN91003	2.1	0	1.5	1.2	0	0	0.5	0.166667	0	5	1.1	2.03333	2.2	3.1	0	1.76667
EDN91004	11.5	10.1	16.8	12.8	4.8	5.5	11.8	7.36667	11.7	5	22.8	13.1667	0	3.1	0	1.03333
EDN91005	14.7	16.8	10.2	13.9	11.4	14.7	12.2	12.7667	52.7	50.4	19.5	40.8667	10.9	15.6	7.6	11.3667
EDN91006	50.4	61.5	5.1	39	26.7	33.1	24.5	28.1	23.4	30.3	31.5	28.4	17.5	40.6	15.3	24.4667
EDN91007	0	0	0	0	0	0	0	0	0	0	0	0	0	0	0	0
EDN91008	2.1	0.8	0.3	1.06667	4.8	3.1	2.7	3.53333	0	0	2.2	0.733333	4.4	3.1	7.6	5.03333
EDN91009	27.3	33.7	34.5	31.8333	30.5	72.4	31.7	44.8667	58.6	45.4	39.1	47.7	63.3	93.7	45.8	67.6
EDN91010	25.2	11.8	27.9	21.6333	62	49.1	33.5	48.2	29.3	30.3	25	28.2	52.4	65.6	7.6	41.8667
EDN91011	0	0	0	0	0	0	0	0	0	0	0	0	0	0	0	0
EDN91012	0	0	0	0	0	0	0	0	0	0	0	0	0	0	0	0
EDN91013	0	0	0	0	0	0	0	0	0	0	0	0	0	0	0	0
EDN91014	0	0	0	0	0	0	0	0	0	0	0	0	0	0	0	0
EDN91015	0	0	0	0	0	0.6	0	0.2	0	0	0	0	0	0	0	0
EDN91016	0	0	0.2	0.0666667	0	0.6	0.5	0.366667	0	5	0	1.66667	0	6.2	0	2.06667
EDN91017	0	0.8	0	0.266667	0	0.6	0	0.2	0	0	0	0	0	0	0	0
EDN91018	0	0	0	0	0	0	0	0	0	0	0	0	0	0	0	0
EDN91019	12.6	18.5	8.2	13.1	34.3	20.9	18.1	24.4333	17.6	20.2	22.3	20.0333	19.6	25	45.8	30.1333
EDN91020	0	0	0	0	0	0	0	0	0	0	0	0	0	0	0	0
EDN91021	0	0	0	0	0	0	0	0	5.9	0	0	1.96667	0	0	0	0
EDN91022	5.2	6.7	6.3	6.06667	5.7	5.5	4.1	5.1	5.9	10.1	7.6	7.86667	0	3.1	7.6	3.56667
EDN91023	14.7	11.8	30.6	19.0333	2.9	3.7	1.8	2.8	17.6	5	6	9.53333	0	0	0	0
EDN91024	0	1.7	0.5	0.733333	1.9	1.2	0.5	1.2	0	0	1.1	0.366667	0	0	0	0
EDN91025	10.5	10.9	10.9	10.7667	7.6	10.4	5.9	7.96667	11.7	0	10.3	7.33333	8.7	9.4	0	6.03333
EDN91026	23.1	21	23.3	22.4667	9.5	12.9	16.8	13.0667	11.7	5	21.2	12.6333	26.2	18.7	7.6	17.5
EDN91027	37.8	41.3	37.9	39	37.2	39.9	38.9	38.6667	35.2	50.4	40.7	42.1	37.1	50	53.4	46.8333
EDN91028	11.5	6.7	2.9	7.03333	7.6	1.2	5	4.6	11.7	5	6.5	7.73333	6.5	6.2	0	4.23333
EDN91029	0	1.7	4.4	2.03333	3.8	4.9	4.5	4.4	0	5	0.5	1.83333	2.2	3.1	0	1.76667
EDN91030	39.9	32	38.7	36.8667	26.7	36.2	28.5	30.4667	23.4	25.2	53.2	33.9333	21.8	15.6	7.6	15
EDN91031	13.6	14.3	10.2	12.7	3.8	9.8	9.5	7.7	11.7	10.1	8.7	10.1667	4.4	3.1	22.9	10.1333
EDN91032	26.2	27.8	23.4	25.8	33.4	20.9	24.9	26.4	29.3	55.5	46.2	43.6667	39.3	37.5	76.3	51.0333
EDN91033	9.4	9.3	6.8	8.5	5.7	3.7	2.7	4.03333	0	0	6.5	2.16667	2.2	6.2	7.6	5.33333
EDN91034	7.3	8.4	3.6	6.43333	3.8	1.8	9.1	4.9	0	0	3.3	1.1	0	3.1	7.6	3.56667
EDN91035	10.5	13.5	17.7	13.9	9.5	6.7	5	7.06667	0	0	13	4.33333	8.7	12.5	7.6	9.6
EDN91036	8.4	9.3	15.1	10.9333	7.6	4.3	6.3	6.06667	5.9	30.3	12.5	16.2333	15.3	6.2	0	7.16667
EDN91037	6.3	5.1	10.7	7.36667	5.7	3.7	4.1	4.5	0	5	7.6	4.2	2.2	6.2	0	2.8
EDN91038	4.2	9.3	8.3	7.26667	13.4	8	11.3	10.9	5.9	15.1	7.1	9.36667	8.7	25	30.5	21.4
EDN91039	50.4	41.3	48.6	46.7667	18.1	22.1	22.2	20.8	5.9	20.2	46.2	24.1	26.2	34.3	22.9	27.8
EDN91040	0	0	0	0	0	0	0	0	0	0	0	0	0	0	0	0
EDN91041	1	1.7	1.7	1.46667	2.9	1.2	1.4	1.83333	0	0	1.6	0.533333	0	0	0	0
EDN91042	38.8	38.7	40.4	39.3	42	40.5	48.9	43.8	41	30.3	41.3	37.5333	26.2	40.6	38.2	35
EDN91043	73.5	48	34.7	52.0667	35.3	28.2	38.5	34	64.4	85.7	54.8	68.3	32.7	40.6	53.4	42.2333
EDN91044	24.1	16.8	25.1	22	30.5	31.3	23.1	28.3	35.2	25.2	15.2	25.2	24	56.2	53.4	44.5333
EDN91045	0	0	0	0	0	0.6	0	0.2	0	0	0	0	0	0	0	0
EDN91046	0	0	0	0	0	0	0	0	0	0	0	0	0	0	0	0
EDN91047	0	0	0	0	0	0	0	0	0	0	0	0	0	0	0	0
EDN91048	0	0	0	0	0	0	0	0	0	0	0	0	0	0	0	0
EDN91049	551.1	538	569.2	552.767	939.8	692	514.9	715.567	257.8	231.9	259	249.567	877.3	643.1	297.7	606.033
EDN91050	21	11.8	15.8	16.2	8.6	4.3	8.6	7.16667	5.9	0	8.7	4.86667	6.5	9.4	7.6	7.83333
EDN91051	16.8	10.1	15	13.9667	10.5	10.4	15.9	12.2667	35.2	20.2	13.6	23	21.8	15.6	0	12.4667
EDN91052	38.8	51.4	34.3	41.5	23.9	26.4	24.5	24.9333	11.7	45.4	34.7	30.6	24	9.4	7.6	13.6667
EDN91053	0	0	0	0	0	0	0	0	0	0	0	0	0	0	0	0
EDN91054	5.2	7.6	5.6	6.13333	5.7	3.7	7.7	5.7	11.7	5	6.5	7.73333	4.4	6.2	7.6	6.06667
EDN91055	0	0	0.2	0.0666667	0	0	0	0	0	0	0	0	0	0	0	0
EDN91056	586.7	529.6	474.6	530.3	1053.4	1015.3	2175.2	1414.63	380.8	337.8	475.6	398.067	1455.6	527.6	580.1	854.433
EDN91057	0	0	0	0	0	0	0	0	0	0	0	0	0	0	0	0
EDN91058	0	0	0	0	0	0	0	0	0	0	0	0	0	0	0	0
EDN91059	0	0	0	0	0	0	0	0	0	0	0	0	0	0	0	0
EDN91060	0	0	0	0	0	0	0	0	0	0	0	0	0	0	0	0
EDN91061	0	0	0.2	0.0666667	2.9	0	0	0.966667	0	0	0	0	0	0	0	0
EDN91062	48.3	49.7	30.4	42.8	118.3	99.4	84.7	100.8	41	30.3	39.6	36.9667	117.8	143.6	76.3	112.567
EDN91063	0	0	0	0	0	0	0	0	0	0	0	0	0	0	0	0
EDN91064	1	0	0	0.333333	0	0	0	0	0	0	0	0	0	0	0	0
EDN91065	0	0	0.2	0.0666667	0	0	0	0	0	0	0	0	0	0	0	0
EDN91066	134.4	119.6	139.2	131.067	3.8	4.9	12.7	7.13333	117.2	116	270.4	167.867	4.4	0	0	1.46667
EDN91067	0	0	0	0	0	0	0	0	0	0	0	0	0	0	0	0
EDN91068	97.6	100.2	96.5	98.1	316.8	213.5	199.3	243.2	58.6	50.4	85.2	64.7333	342.6	146.7	229	239.433
EDN91069	107.1	134.7	95.7	112.5	76.3	111.7	83.8	90.6	123	151.3	135.7	136.667	61.1	68.7	61.1	63.6333
EDN91070	34.6	43.8	43	40.4667	138.3	128.2	92.8	119.767	11.7	20.2	22.3	18.0667	163.7	153	129.8	148.833
EDN91071	8.4	5.1	3.9	5.8	3.8	6.1	2.3	4.06667	5.9	5	3.8	4.9	6.5	3.1	0	3.2
EDN91072	56.7	58.1	46.9	53.9	105	93.2	91.5	96.5667	58.6	100.8	71.1	76.8333	93.8	87.4	129.8	103.667
EDN91073	0	0	0	0	0	0	0	0	0	0	0	0	0	0	0	0
EDN91074	0	0	0	0	0	0	0	0	0	0	0	0	0	0	0	0
EDN91075	36.7	40.4	35.3	37.4667	47.7	38	34	39.9	17.6	40.3	22.8	26.9	69.8	31.2	22.9	41.3
EDN91076	16.8	22.7	27	22.1667	18.1	14.7	12.2	15	29.3	20.2	25	24.8333	10.9	15.6	22.9	16.4667
EDN91077	17.8	25.3	20.4	21.1667	15.3	13.5	18.6	15.8	11.7	20.2	28.8	20.2333	17.5	12.5	7.6	12.5333
EDN91078	8.4	14.3	18	13.5667	6.7	6.7	10	7.8	11.7	10.1	11.4	11.0667	2.2	18.7	0	6.96667
EDN91079	2.1	0.8	2.2	1.7	4.8	1.8	2.3	2.96667	0	5	4.3	3.1	0	6.2	0	2.06667
EDN91080	0	0	0	0	0	0	0	0	0	0	0	0	0	0	0	0
EDN91081	6.3	3.4	6.1	5.26667	11.4	5.5	6.3	7.73333	5.9	5	7.6	6.16667	15.3	18.7	22.9	18.9667
EDN91082	0	0	0	0	0	0	0	0	0	0	0	0	0	0	0	0
EDN91083	0	0	0.2	0.0666667	0	0	0.5	0.166667	5.9	0	0	1.96667	0	0	0	0
EDN91084	0	0	0	0	0	0	0	0	0	0	0	0	0	0	0	0
EDN91085	0	0	0	0	0	0	0	0	0	0	0	0	0	0	0	0
EDN91086	2.1	0.8	3.7	2.2	2.9	9.2	8.2	6.76667	0	10.1	0.5	3.53333	4.4	0	0	1.46667
EDN91087	48.3	46.3	40.8	45.1333	28.6	33.7	34.4	32.2333	35.2	40.3	33.7	36.4	24	34.3	7.6	21.9667
EDN91088	11.5	13.5	14.6	13.2	20	12.3	15.4	15.9	11.7	10.1	19.5	13.7667	19.6	15.6	15.3	16.8333
EDN91089	0	0.8	0.3	0.366667	2.9	3.1	0.5	2.16667	0	0	0.5	0.166667	2.2	0	0	0.733333
EDN91090	0	0	0	0	0	0	0	0	0	0	0	0	0	0	0	0
EDN91091	13.6	19.4	21.6	18.2	19.1	14.7	18.6	17.4667	17.6	20.2	14.1	17.3	32.7	12.5	15.3	20.1667
EDN91092	11.5	8.4	13.8	11.2333	9.5	6.1	5	6.86667	5.9	15.1	10.9	10.6333	2.2	12.5	22.9	12.5333
EDN91093	6.3	7.6	6.8	6.9	10.5	9.2	9.1	9.6	5.9	30.3	7.1	14.4333	8.7	12.5	0	7.06667
EDN91094	0	0	0.5	0.166667	1	0	0.5	0.5	0	0	0.5	0.166667	0	0	0	0
EDN91095	0	0	0	0	0	0	0	0	0	0	0	0	0	0	0	0
EDN91096	0	0	0	0	0	0	0	0	0	0	0	0	0	0	0	0
EDN91097	0	0.8	1	0.6	4.8	2.5	5	4.1	5.9	5	0	3.63333	6.5	0	0	2.16667
EDN91098	121.8	100.2	82.2	101.4	151.7	65.6	221.9	146.4	5.9	40.3	50.5	32.2333	198.6	59.3	84	113.967
EDN91099	278.2	278.7	347	301.3	84	89	70.2	81.0667	82	65.6	208	118.533	72	93.7	91.6	85.7667
EDN91100	0	0	0	0	0	0	0	0	0	0	0	0	0	0	0	0
EDN91101	3.1	1.7	1.5	2.1	1	0.6	0.5	0.7	5.9	0	4.3	3.4	4.4	0	0	1.46667
EDN91102	0	0	0.8	0.266667	1	0.6	0.5	0.7	0	0	1.1	0.366667	0	3.1	0	1.03333
EDN91103	0	0	0	0	0	0	0	0	0	0	0	0	0	3.1	0	1.03333
EDN91104	0	0	0.2	0.0666667	0	0	0	0	0	0	0	0	0	0	0	0
EDN91105	0	0	0	0	0	0	0	0	0	0	0	0	0	0	0	0
EDN91106	0	0	0.7	0.233333	100.2	68.7	39.4	69.4333	0	0	0.5	0.166667	58.9	234.1	22.9	105.3
EDN91107	0	0	0	0	0	0	0	0	0	0	0	0	0	0	0	0
EDN91108	0	0	0	0	0	0	0	0	0	0	0	0	0	0	0	0
EDN91109	0	0	0	0	0	0	0	0	0	0	0	0	0	0	0	0
EDN91110	1	0	0.3	0.433333	1	1.2	0	0.733333	5.9	5	1.6	4.16667	0	0	0	0
EDN91111	0	0.8	0.7	0.5	0	0.6	1.8	0.8	0	0	1.1	0.366667	0	0	0	0
EDN91112	0	0	0.3	0.1	12.4	7.4	3.6	7.8	0	5	1.1	2.03333	19.6	3.1	7.6	10.1
EDN91113	0	0	0	0	0	0	0	0	0	5	0	1.66667	0	0	0	0
EDN91114	0	0	0	0	0	0	0	0	0	0	0	0	0	0	0	0
EDN91115	0	0	0.5	0.166667	0	0.6	0	0.2	0	0	0	0	0	3.1	0	1.03333
EDN91116	7.3	7.6	6.8	7.23333	12.4	5.5	7.2	8.36667	5.9	5	6.5	5.8	6.5	15.6	0	7.36667
EDN91117	23.1	15.2	19.7	19.3333	18.1	19	18.6	18.5667	5.9	5	7.6	6.16667	21.8	15.6	22.9	20.1
EDN91118	30.4	32	23.4	28.6	37.2	32.5	41.2	36.9667	52.7	20.2	33.7	35.5333	32.7	50	38.2	40.3
EDN91119	42	22.7	39.8	34.8333	27.7	25.2	20.8	24.5667	46.9	10.1	56.5	37.8333	21.8	21.9	15.3	19.6667
EDN91120	2.1	3.4	3.4	2.96667	3.8	1.8	0.5	2.03333	5.9	5	1.1	4	2.2	0	0	0.733333
EDN91121	0	0	0	0	0	0	0	0	0	0	0	0	0	0	0	0
EDN91122	87.1	104.4	78.3	89.9333	162.2	284.6	212.9	219.9	123	136.1	82.5	113.867	205.1	196.7	145	182.267
EDN91123	86.1	80	85.3	83.8	61.1	76.7	59.8	65.8667	99.6	105.9	96.1	100.533	74.2	74.9	76.3	75.1333
EDN91124	4.2	8.4	8	6.86667	10.5	12.9	14	12.4667	5.9	5	4.3	5.06667	17.5	31.2	38.2	28.9667
EDN91125	27.3	25.3	25.7	26.1	31.5	30.1	41.2	34.2667	17.6	20.2	16.3	18.0333	50.2	28.1	84	54.1
EDN91126	0	0	0	0	0	0	0	0	0	0	0	0	0	0	0	0
EDN91127	3.1	2.5	2.5	2.7	0	0.6	1.8	0.8	11.7	0	1.6	4.43333	0	0	7.6	2.53333
EDN91128	0	0	0	0	0	0	0	0	0	0	0	0	0	0	0	0
EDN91129	0	0	0	0	0	0	0	0	0	0	0	0	0	0	0	0
EDN91130	0	0	0	0	0	0	0	0	0	0	0	0	0	0	0	0
EDN91131	0	0	0	0	0	0	0	0	0	0	0	0	0	0	0	0
EDN91132	597.2	597.8	755.9	650.3	224.2	196.9	178.4	199.833	134.8	146.2	434.9	238.633	207.3	240.4	183.2	210.3
EDN91133	0	0	0	0	1	0	0	0.333333	0	0	0	0	4.4	0	0	1.46667
EDN91134	30.4	31.2	34	31.8667	90.6	113.5	86	96.7	70.3	40.3	45.1	51.9	135.3	171.7	114.5	140.5
EDN91135	9.4	8.4	7.3	8.36667	9.5	8.6	5.4	7.83333	17.6	15.1	9.8	14.1667	6.5	12.5	0	6.33333
EDN91136	1	0	0.2	0.4	0	0	0	0	0	0	0	0	0	0	0	0
EDN91137	0	0	0.3	0.1	1.9	1.2	0.5	1.2	0	0	1.6	0.533333	4.4	9.4	0	4.6
EDN91138	0	0.8	0.8	0.533333	1.9	1.8	0.9	1.53333	0	0	0.5	0.166667	0	3.1	0	1.03333
EDN91139	5.2	1.7	4.6	3.83333	1	0.6	4.5	2.03333	5.9	5	10.9	7.26667	4.4	0	0	1.46667
EDN91140	25.2	23.6	27.5	25.4333	45.8	30.1	38.5	38.1333	29.3	15.1	20.1	21.5	26.2	68.7	45.8	46.9
EDN91141	16.8	31.2	35.3	27.7667	11.4	3.7	11.3	8.8	5.9	10.1	20.6	12.2	4.4	3.1	15.3	7.6
EDN91142	6.3	16.8	12.6	11.9	15.3	13.5	14.5	14.4333	0	5	9.2	4.73333	8.7	6.2	0	4.96667
EDN91143	0	0	0	0	0	0	0	0	0	0	0	0	0	0	0	0
EDN91144	37.8	35.4	43.7	38.9667	1006.6	1203	851.9	1020.5	29.3	50.4	35.8	38.5	1241.8	1473.6	1381.7	1365.7
EDN91145	0	0	0	0	0	0	0	0	0	0	0	0	0	0	0	0
EDN91146	6.3	7.6	6.8	6.9	6.7	8.6	9.1	8.13333	17.6	5	8.7	10.4333	15.3	18.7	15.3	16.4333
EDN91147	0	1.7	1.7	1.13333	2.9	2.5	4.1	3.16667	5.9	0	3.3	3.06667	4.4	9.4	0	4.6
EDN91148	6.3	11.8	12.7	10.2667	18.1	16.6	14.9	16.5333	0	20.2	15.7	11.9667	15.3	12.5	22.9	16.9
EDN91149	26.2	14.3	15.8	18.7667	29.6	27	24.9	27.1667	35.2	15.1	19	23.1	45.8	28.1	30.5	34.8
EDN91150	87.1	62.3	66.8	72.0667	32.4	32.5	41.7	35.5333	93.7	85.7	59.7	79.7	43.6	46.8	45.8	45.4
EDN91151	0	0	0	0	0	0	0	0	0	0	0	0	0	0	0	0
EDN91152	0	0	0.8	0.266667	1.9	6.1	1.8	3.26667	0	10.1	1.6	3.9	2.2	3.1	7.6	4.3
EDN91153	6.3	5.1	5.9	5.76667	6.7	6.1	8.2	7	0	15.1	6	7.03333	6.5	6.2	7.6	6.76667
EDN91154	11.5	7.6	8	9.03333	6.7	5.5	9.5	7.23333	5.9	15.1	7.6	9.53333	4.4	12.5	0	5.63333
EDN91155	16.8	37	34.7	29.5	52.5	55.8	38.9	49.0667	35.2	50.4	33.1	39.5667	56.7	62.4	30.5	49.8667
EDN91156	10.5	13.5	14.1	12.7	5.7	6.7	9.1	7.16667	5.9	0	7.6	4.5	2.2	6.2	0	2.8
EDN91157	7.3	7.6	9.9	8.26667	2.9	3.1	8.2	4.73333	35.2	5	13.6	17.9333	2.2	6.2	7.6	5.33333
EDN91158	92.4	101	107	100.133	105	119	82.4	102.133	187.5	100.8	128.7	139	96	90.5	53.4	79.9667
EDN91159	0	0	0	0	0	0	0	0	0	0	0	0	0	0	0	0
EDN91160	0	0	0	0	0	0	0	0	0	0	0	0	0	0	0	0
EDN91161	0	0	0.2	0.0666667	0	0.6	0	0.2	0	0	0.5	0.166667	2.2	0	0	0.733333
EDN91162	10.5	13.5	9.2	11.0667	10.5	10.4	13.6	11.5	29.3	25.2	11.9	22.1333	15.3	18.7	7.6	13.8667
EDN91163	1	1.7	4.4	2.36667	4.8	4.3	2.3	3.8	0	5	4.3	3.1	0	0	15.3	5.1
EDN91164	2.1	0.8	1.5	1.46667	1	0	0	0.333333	0	0	0.5	0.166667	0	0	0	0
EDN91165	21	19.4	16.3	18.9	16.2	16.6	19.5	17.4333	11.7	35.3	14.1	20.3667	32.7	15.6	22.9	23.7333
EDN91166	81.9	90.9	102.6	91.8	65.8	50.9	47.6	54.7667	29.3	30.3	64.1	41.2333	56.7	46.8	68.7	57.4
EDN91167	134.4	117	144.6	132	61.1	60.1	49.4	56.8667	29.3	70.6	115.7	71.8667	52.4	50	45.8	49.4
EDN91168	11.5	9.3	11	10.6	21.9	16	15.4	17.7667	23.4	10.1	14.1	15.8667	10.9	9.4	15.3	11.8667
EDN91169	0	0	0.2	0.0666667	2.9	0.6	1.4	1.63333	0	0	1.1	0.366667	4.4	3.1	7.6	5.03333
EDN91170	0	0	0	0	0	0	0	0	0	0	0	0	0	0	0	0
EDN91171	30.4	19.4	27.2	25.6667	10.5	10.4	17.2	12.7	41	15.1	34.2	30.1	8.7	9.4	15.3	11.1333
EDN91172	13.6	16.8	15	15.1333	9.5	10.4	13.1	11	41	35.3	26.1	34.1333	8.7	3.1	0	3.93333
EDN91173	121.8	128.8	168.6	139.733	98.3	70.5	65.2	78	99.6	80.7	118.9	99.7333	106.9	93.7	53.4	84.6667
EDN91174	32.5	31.2	37.9	33.8667	20	28.2	33.1	27.1	41	45.4	35.8	40.7333	32.7	40.6	15.3	29.5333
EDN91175	0	1.7	1.2	0.966667	1	0	2.3	1.1	0	0	2.2	0.733333	0	3.1	0	1.03333
EDN91176	0	0	0.2	0.0666667	0	0	0	0	0	0	0.5	0.166667	0	0	0	0
EDN91177	14.7	8.4	12.4	11.8333	26.7	23.3	20.8	23.6	11.7	5	14.1	10.2667	15.3	12.5	22.9	16.9
EDN91178	0	0	0.2	0.0666667	0	0	0.9	0.3	0	5	0	1.66667	0	0	0	0
EDN91179	0	0	0	0	0	0	0	0	0	0	0	0	0	0	0	0
EDN91180	61.9	49.7	57.6	56.4	64.9	69.9	58	64.2667	128.9	85.7	82.5	99.0333	76.4	81.2	61.1	72.9
EDN91181	0	1.7	1.5	1.06667	3.8	0.6	0.5	1.63333	0	0	1.6	0.533333	0	3.1	0	1.03333
EDN91182	28.3	26.9	23.8	26.3333	42	44.2	46.2	44.1333	46.9	50.4	33.7	43.6667	56.7	68.7	76.3	67.2333
EDN91183	0	0	0	0	0	0	0	0	0	0	0	0	0	0	0	0
EDN91184	0	0	0	0	0	0	0	0	0	0	0	0	0	0	0	0
EDN91185	3.1	0.8	4.1	2.66667	0	1.2	0.9	0.7	0	0	1.6	0.533333	0	0	0	0
EDN91186	43	37.9	47.7	42.8667	22.9	17.8	33.1	24.6	46.9	30.3	39.6	38.9333	24	34.3	22.9	27.0667
EDN91187	1	2.5	3.7	2.4	2.9	2.5	2.7	2.7	0	0	4.3	1.43333	4.4	0	0	1.46667
EDN91188	33.6	18.5	20.7	24.2667	30.5	13.5	18.1	20.7	46.9	5	15.2	22.3667	17.5	18.7	7.6	14.6
EDN91189	4.2	5.9	2.9	4.33333	2.9	2.5	2.3	2.56667	5.9	0	3.3	3.06667	4.4	6.2	0	3.53333
EDN91190	66.1	49.7	44.3	53.3667	62	44.2	50.7	52.3	82	60.5	67.9	70.1333	37.1	15.6	45.8	32.8333
EDN91191	5.2	10.1	5.1	6.8	2.9	4.3	3.2	3.46667	11.7	0	7.6	6.43333	8.7	3.1	0	3.93333
EDN91192	3.1	6.7	4.9	4.9	5.7	2.5	4.1	4.1	5.9	20.2	3.3	9.8	0	3.1	0	1.03333
EDN91193	19.9	25.3	25.8	23.6667	15.3	20.2	18.6	18.0333	29.3	45.4	25.5	33.4	21.8	25	22.9	23.2333
EDN91194	152.2	142.3	215.1	169.867	69.7	54	81.1	68.2667	70.3	131.1	56.5	85.9667	43.6	37.5	91.6	57.5667
EDN91195	708.5	758.6	1018.6	828.567	318.7	293.2	293	301.633	257.8	257.2	686.8	400.6	235.7	299.7	320.6	285.333
EDN91196	16.8	20.2	14.6	17.2	7.6	8.6	8.6	8.26667	5.9	0	14.1	6.66667	19.6	6.2	0	8.6
EDN91197	11.5	10.1	13.8	11.8	15.3	11.7	10.4	12.4667	11.7	5	12.5	9.73333	13.1	6.2	15.3	11.5333
EDN91198	16.8	12.6	22.3	17.2333	1.9	8.6	5.4	5.3	0	5	10.3	5.1	0	9.4	0	3.13333
EDN91199	0	0	0	0	0	0	0	0	0	0	0	0	0	0	0	0
EDN91200	0	0	0	0	0	0	0	0	0	0	0	0	0	0	0	0
EDN91201	4.2	4.2	3.4	3.93333	1	5.5	2.3	2.93333	0	0	6	2	0	3.1	7.6	3.56667
EDN91202	24.1	37	33.6	31.5667	17.2	64.4	32.6	38.0667	82	85.7	29.9	65.8667	32.7	37.5	15.3	28.5
EDN91203	36.7	29.5	29.7	31.9667	20	35	25.4	26.8	70.3	85.7	36.9	64.3	26.2	18.7	7.6	17.5
EDN91204	0	0	0	0	0	0	0	0	0	0	0	0	0	0	0	0
EDN91205	35.7	34.5	34.5	34.9	32.4	35.6	35.8	34.6	11.7	35.3	27.7	24.9	28.4	25	45.8	33.0667
EDN91206	16.8	16	17.2	16.6667	33.4	23.9	32.2	29.8333	46.9	45.4	29.9	40.7333	24	28.1	15.3	22.4667
EDN91207	0	0	0	0	0	0	0	0	0	0	0	0	0	0	0	0
EDN91208	5.2	9.3	8.5	7.66667	11.4	6.1	5.9	7.8	0	10.1	8.7	6.26667	6.5	9.4	0	5.3
EDN91209	7.3	7.6	19.9	11.6	35.3	8	10.9	18.0667	23.4	0	7.6	10.3333	8.7	6.2	7.6	7.5
EDN91210	110.2	88.4	149	115.867	53.4	69.9	51.2	58.1667	82	60.5	104.8	82.4333	30.6	71.8	30.5	44.3
EDN91211	0	0.8	0.3	0.366667	3.8	1.2	0.5	1.83333	0	0	1.6	0.533333	0	0	0	0
EDN91212	0	0	0	0	0	0	0	0	0	0	0	0	0	0	0	0
EDN91213	0	0	0	0	0	0	0	0	0	0	0	0	0	0	0	0
EDN91214	0	0	0	0	0	1.8	2.3	1.36667	0	0	0	0	2.2	0	0	0.733333
EDN91215	0	0	0	0	0	0	0	0	0	0	0	0	0	0	0	0
EDN91216	4.2	5.1	3.1	4.13333	1	2.5	3.6	2.36667	0	0	4.3	1.43333	2.2	0	0	0.733333
EDN91217	0	0.8	0.8	0.533333	1.9	2.5	0	1.46667	0	0	1.6	0.533333	2.2	0	0	0.733333
EDN91218	16.8	15.2	18.5	16.8333	13.4	11	8.2	10.8667	0	10.1	14.1	8.06667	6.5	18.7	0	8.4
EDN91219	24.1	20.2	33.1	25.8	32.4	37.4	43	37.6	29.3	25.2	21.2	25.2333	37.1	56.2	45.8	46.3667
EDN91220	3.1	2.5	7.8	4.46667	17.2	63.2	33.5	37.9667	17.6	10.1	3.3	10.3333	21.8	46.8	22.9	30.5
EDN91221	6.3	10.9	10.7	9.3	38.2	124.5	93.3	85.3333	29.3	10.1	13.6	17.6667	24	78	15.3	39.1
EDN91222	53.5	44.6	49.4	49.1667	57.2	69.3	80.6	69.0333	35.2	50.4	68.4	51.3333	69.8	65.6	30.5	55.3
EDN91223	0	0	0	0	0	0	0	0	0	0	0	0	0	0	0	0
EDN91224	191	180.2	281.2	217.467	105	139.3	112.3	118.867	123	151.3	202	158.767	76.4	96.8	122.1	98.4333
EDN91225	13.6	16	12.6	14.0667	16.2	6.1	7.2	9.83333	5.9	15.1	13	11.3333	21.8	3.1	7.6	10.8333
EDN91226	4.2	3.4	3.6	3.73333	3.8	2.5	1.4	2.56667	0	5	4.3	3.1	8.7	3.1	0	3.93333
EDN91227	9.4	9.3	11.7	10.1333	8.6	9.2	14.9	10.9	0	0	10.9	3.63333	13.1	9.4	0	7.5
EDN91228	6.3	6.7	6.6	6.53333	5.7	3.7	9.5	6.3	0	5	9.2	4.73333	6.5	6.2	0	4.23333
EDN91229	70.3	44.6	44	52.9667	75.4	93.2	74.3	80.9667	76.2	100.8	61.9	79.6333	80.7	90.5	15.3	62.1667
EDN91230	0	0	0	0	0	0	0	0	0	0	0	0	0	0	0	0
EDN91231	13.6	7.6	13.9	11.7	14.3	11.7	15.4	13.8	0	5	6	3.66667	13.1	12.5	0	8.53333
EDN91232	67.2	64	48.8	60	172.7	100	94.7	122.467	29.3	20.2	28.8	26.1	229.1	21.9	53.4	101.467
EDN91233	18.9	23.6	26.3	22.9333	24.8	16	19.5	20.1	17.6	10.1	12.5	13.4	26.2	9.4	7.6	14.4
EDN91234	64	66.5	52.5	61	48.7	42.3	55.7	48.9	29.3	65.6	71.7	55.5333	54.6	46.8	68.7	56.7
EDN91235	84	97.7	122	101.233	59.2	67.5	67	64.5667	17.6	15.1	65.2	32.6333	76.4	87.4	84	82.6
EDN91236	28.3	23.6	32.6	28.1667	14.3	16.6	10.4	13.7667	23.4	25.2	35.8	28.1333	2.2	9.4	7.6	6.4
EDN91237	0	0.8	0.7	0.5	1	0	1.4	0.8	0	0	0	0	0	0	0	0
EDN91238	2.1	2.5	6.3	3.63333	1.9	2.5	0.5	1.63333	5.9	5	2.7	4.53333	0	6.2	0	2.06667
EDN91239	3.1	3.4	0.7	2.4	27.7	13.5	15.9	19.0333	5.9	0	3.3	3.06667	4.4	46.8	38.2	29.8
EDN91240	3.1	1.7	2.4	2.4	1.9	1.8	0.5	1.4	0	0	3.3	1.1	0	0	0	0
EDN91241	9.4	6.7	5.4	7.16667	2.9	2.5	5	3.46667	5.9	0	6	3.96667	2.2	0	0	0.733333
EDN91242	0	0.8	0	0.266667	0	0	0	0	0	0	0.5	0.166667	0	0	0	0
EDN91243	7.3	7.6	6.1	7	9.5	14.7	7.2	10.4667	11.7	15.1	15.7	14.1667	6.5	12.5	15.3	11.4333
EDN91244	0	0	0	0	0	0	0	0	0	0	0	0	0	0	0	0
EDN91245	0	0.8	0.3	0.366667	4.8	2.5	1.8	3.03333	0	0	0	0	2.2	6.2	0	2.8
EDN91246	3.1	3.4	4.2	3.56667	5.7	2.5	5	4.4	0	0	4.9	1.63333	10.9	3.1	0	4.66667
EDN91247	0	0	0	0	0	0	0	0	0	0	0.5	0.166667	0	0	0	0
EDN91248	0	0	0	0	0	0	0	0	0	0	0	0	0	0	0	0
EDN91249	0	0	0	0	0	0	0	0	0	0	0	0	0	0	0	0
EDN91250	5.2	3.4	5.4	4.66667	6.7	3.1	1.8	3.86667	5.9	10.1	6	7.33333	0	3.1	0	1.03333
EDN91251	0	0	0	0	0	0	0	0	0	0	0	0	0	0	0	0
EDN91252	0	0	0.3	0.1	0	0	0.5	0.166667	5.9	0	1.1	2.33333	0	3.1	0	1.03333
EDN91253	6.3	5.1	6.8	6.06667	4.8	9.8	10	8.2	0	5	12.5	5.83333	2.2	6.2	0	2.8
EDN91254	0	0	0.2	0.0666667	0	0	0	0	0	0	0	0	0	0	0	0
EDN91255	11.5	17.7	10.2	13.1333	15.3	22.7	24.9	20.9667	17.6	5	11.4	11.3333	21.8	28.1	53.4	34.4333
EDN91256	0	0	0.2	0.0666667	0	0	0.9	0.3	0	0	0	0	0	0	0	0
EDN91257	0	0	0.2	0.0666667	0	0	0	0	0	0	0	0	0	0	0	0
EDN91258	0	0.8	0.2	0.333333	1	0	1.4	0.8	0	0	2.2	0.733333	0	0	0	0
EDN91259	1	0	0	0.333333	1	0	0	0.333333	0	0	0	0	0	0	0	0
EDN91260	0	0	0	0	0	0	0	0	0	0	0	0	0	0	0	0
EDN91261	8.4	6.7	9	8.03333	7.6	5.5	9.1	7.4	5.9	5	15.7	8.86667	10.9	0	15.3	8.73333
EDN91262	19.9	31.2	29.7	26.9333	14.3	13.5	14.9	14.2333	17.6	10.1	23.9	17.2	13.1	6.2	7.6	8.96667
EDN91263	0	0	0	0	0	0	0	0	0	0	0	0	0	0	0	0
EDN91264	0	0	0	0	0	0	0	0	0	0	0	0	0	0	0	0
EDN91265	0	0	0	0	0	0	0	0	0	0	0	0	0	0	0	0
EDN91266	35.7	31.2	22.9	29.9333	15.3	28.2	32.6	25.3667	35.2	50.4	44.5	43.3667	39.3	31.2	53.4	41.3
EDN91267	3.1	0.8	2	1.96667	1.9	1.2	3.2	2.1	11.7	10.1	3.3	8.36667	0	6.2	0	2.06667
EDN91268	0	0.8	0.2	0.333333	1.9	1.2	0	1.03333	0	0	0	0	0	0	0	0
EDN91269	34.6	33.7	36	34.7667	34.3	35.6	40.3	36.7333	35.2	15.1	21.2	23.8333	48	65.6	45.8	53.1333
EDN91270	13.6	10.9	8.8	11.1	4.8	4.3	6.8	5.3	23.4	5	12.5	13.6333	4.4	12.5	15.3	10.7333
EDN91271	0	0	0	0	0	0	0	0	0	0	0	0	0	0	0	0
EDN91272	0	0	0	0	0	0	0	0	0	0	0	0	0	0	0	0
EDN91273	0	0	0.2	0.0666667	0	0	0	0	0	0	0	0	0	0	0	0
EDN91274	0	0	0	0	0	0	0.5	0.166667	0	0	1.1	0.366667	0	0	0	0
EDN91275	24.1	23.6	36.2	27.9667	12.4	20.9	9.5	14.2667	41	15.1	29.9	28.6667	10.9	12.5	7.6	10.3333
EDN91276	5.2	10.1	7	7.43333	11.4	9.8	11.3	10.8333	0	5	10.3	5.1	17.5	6.2	0	7.9
EDN91277	9.4	12.6	10.2	10.7333	16.2	8.6	14.5	13.1	0	10.1	7.1	5.73333	28.4	6.2	0	11.5333
EDN91278	0	0	0	0	0	0	0	0	0	0	0	0	0	0	0	0
EDN91279	0	0	0	0	0	0	0	0	0	0	0	0	0	0	0	0
EDN91280	0	0	0	0	0	0	0	0	0	0	0	0	0	0	0	0
EDN91281	0	0	0	0	0	0	0	0	0	0	0	0	0	0	0	0
EDN91282	0	0	0	0	0	0.6	0	0.2	0	0	0	0	0	0	0	0
EDN91283	3.1	2.5	2	2.53333	2.9	6.1	3.2	4.06667	5.9	0	1.1	2.33333	0	0	0	0
EDN91284	3.1	5.1	2.2	3.46667	5.7	3.7	3.2	4.2	0	0	5.4	1.8	0	0	7.6	2.53333
EDN91285	0	0	0.2	0.0666667	0	0	0	0	0	0	0	0	0	0	7.6	2.53333
EDN91286	0	0	0	0	0	0.6	0.5	0.366667	0	0	0	0	0	0	0	0
EDN91287	0	0	0	0	0	0	0	0	0	0	0	0	0	0	0	0
EDN91288	0	0	0	0	0	0	0	0	0	0	0	0	0	0	0	0
EDN91289	36.7	32	29.2	32.6333	99.2	122.1	119.1	113.467	35.2	85.7	52.7	57.8667	137.5	74.9	38.2	83.5333
EDN91290	5.2	1.7	3.1	3.33333	3.8	0.6	0.9	1.76667	5.9	0	4.9	3.6	2.2	3.1	0	1.76667
EDN91291	1	0	0.3	0.433333	0	0	0	0	0	0	0	0	0	0	0	0
EDN91292	17.8	14.3	11.9	14.6667	16.2	12.9	17.7	15.6	17.6	35.3	16.3	23.0667	24	15.6	38.2	25.9333
EDN91293	38.8	25.3	29.7	31.2667	8.6	16.6	14.9	13.3667	29.3	20.2	28.2	25.9	10.9	25	45.8	27.2333
EDN91294	26.2	33.7	37.9	32.6	53.4	49.7	51.6	51.5667	58.6	100.8	42.4	67.2667	34.9	74.9	61.1	56.9667
EDN91295	0	0	0	0	0	0	0	0	0	0	0	0	0	0	0	0
EDN91296	116.5	112	156.3	128.267	256.7	263.8	202.9	241.133	58.6	80.7	85.8	75.0333	244.4	249.8	282.4	258.867
EDN91297	105	129.7	142.4	125.7	72.5	74.2	78.8	75.1667	58.6	65.6	67.3	63.8333	52.4	56.2	129.8	79.4667
EDN91298	0	0	0	0	0	0	0	0	0	0	0	0	0	0	0	0
EDN91299	0	0	0.3	0.1	2.9	0.6	2.7	2.06667	0	0	0.5	0.166667	6.5	0	0	2.16667
EDN91300	0	0.8	0.2	0.333333	1.9	1.8	0.9	1.53333	0	0	0	0	10.9	6.2	7.6	8.23333
EDN91301	0	0	0	0	0	0	0	0	0	0	0	0	0	0	0	0
EDN91302	0	0	0	0	0	0	0	0	0	0	0	0	0	0	0	0
EDN91303	0	0	0	0	0	0	0	0	0	5	0	1.66667	0	0	0	0
EDN91304	0	0	0	0	0	0	0	0	0	0	0	0	0	0	0	0
EDN91305	1	0	0.3	0.433333	0	0	0.5	0.166667	0	0	0.5	0.166667	0	0	0	0
EDN91306	180.5	213	235.5	209.667	178.4	145.4	156.7	160.167	105.5	126.1	126	119.2	185.5	143.6	167.9	165.667
EDN91307	0	0	0	0	0	0	0	0	0	0	0	0	0	0	0	0
EDN91308	1	0	1.5	0.833333	0	0	0.9	0.3	11.7	0	3.3	5	0	0	0	0
EDN91309	0	0	0	0	0	0	0	0	0	0	0	0	0	0	0	0
EDN91310	0	0	0	0	0	0	0.5	0.166667	0	0	0	0	0	0	0	0
EDN91311	0	0	0	0	0	0	0	0	0	0	0	0	0	0	0	0
EDN91312	0	0	0	0	0	0	0	0	0	0	0	0	0	0	0	0
EDN91313	0	0	0	0	0	0	0	0	0	0	0	0	0	0	0	0
EDN91314	0	0	0	0	0	0	0	0	0	0	0	0	0	0	0	0
EDN91315	23.1	27.8	29.9	26.9333	14.3	11.7	20.8	15.6	0	60.5	32	30.8333	19.6	9.4	22.9	17.3
EDN91316	23.1	23.6	18.7	21.8	28.6	26.4	23.6	26.2	41	30.3	30.9	34.0667	21.8	40.6	15.3	25.9
EDN91317	0	0	0.2	0.0666667	0	0	0	0	0	0	0	0	0	0	0	0
EDN91318	16.8	10.1	20.4	15.7667	49.6	46.6	44.4	46.8667	5.9	0	9.8	5.23333	45.8	71.8	84	67.2
EDN91319	16.8	9.3	17	14.3667	87.8	48.5	73.8	70.0333	5.9	10.1	7.6	7.86667	87.3	46.8	7.6	47.2333
EDN91320	0	0	0	0	0	0.6	0.5	0.366667	0	0	0	0	0	0	0	0
EDN91321	0	0	0	0	0	0	0	0	0	0	0	0	0	0	0	0
EDN91322	0	0.8	1.4	0.733333	2.9	1.2	2.3	2.13333	0	10.1	0	3.36667	4.4	0	0	1.46667
EDN91323	4.2	0	0.8	1.66667	2.9	4.3	5	4.06667	0	0	1.6	0.533333	4.4	0	7.6	4
EDN91324	0	0	0.2	0.0666667	1	1.8	4.5	2.43333	0	0	0	0	2.2	6.2	0	2.8
EDN91325	0	0	0.2	0.0666667	0	0	0	0	0	0	0	0	0	0	0	0
EDN91326	0	0	0	0	0	0	0	0	0	0	0	0	0	0	0	0
EDN91327	1	0.8	0.7	0.833333	3.8	3.7	9.5	5.66667	0	10.1	0.5	3.53333	0	0	0	0
EDN91328	0	0	0	0	0	0	0	0	0	0	0	0	0	0	0	0
EDN91329	10.5	10.1	9.9	10.1667	21	32.5	28.1	27.2	11.7	20.2	6	12.6333	15.3	31.2	68.7	38.4
EDN91330	0	1.7	2.4	1.36667	30.5	27	26.3	27.9333	29.3	5	3.3	12.5333	21.8	34.3	30.5	28.8667
EDN91331	0	0	0	0	0	0	0	0	0	0	0	0	0	0	0	0
EDN91332	2.1	0	7	3.03333	22.9	2.5	3.2	9.53333	0	0	0	0	2.2	18.7	0	6.96667
EDN91333	95.5	95.1	186.4	125.667	43.9	65	95.1	68	17.6	15.1	10.9	14.5333	50.2	15.6	68.7	44.8333
EDN91334	0	0	0	0	0	0	0	0	0	0	0	0	0	0	0	0
EDN91335	249.8	242.5	439.2	310.5	63	106.7	176.6	115.433	5.9	5	21.7	10.8667	69.8	62.4	106.9	79.7
EDN91336	0	0	0	0	0	0	0	0	0	0	0	0	0	0	0	0
EDN91337	0	0	0	0	0	0	0	0	0	0	0	0	0	0	0	0
EDN91338	71.4	74.1	43.8	63.1	146	133.7	101.9	127.2	99.6	100.8	62.4	87.6	168	159.2	167.9	165.033
EDN91339	11.5	10.9	9.2	10.5333	13.4	11	9.1	11.1667	5.9	15.1	9.2	10.0667	8.7	12.5	15.3	12.1667
EDN91340	0	0	0	0	0	0	0	0	0	0	0	0	0	0	0	0
EDN91341	13.6	30.3	33.6	25.8333	83	54	68.8	68.6	11.7	35.3	25	24	67.7	53.1	91.6	70.8
EDN91342	1	2.5	7.5	3.66667	13.4	11	10	11.4667	5.9	0	3.3	3.06667	19.6	0	0	6.53333
EDN91343	7.3	19.4	20.7	15.8	464.7	328.2	584.7	459.2	0	5	1.6	2.2	615.4	508.9	687	603.767
EDN91344	0	0	0	0	0	0	0	0	0	0	0	0	0	0	0	0
EDN91345	0	0	0	0	1	0	0.9	0.633333	0	0	0	0	0	3.1	0	1.03333
EDN91346	0	1.7	0	0.566667	0	0.6	1.4	0.666667	0	0	0	0	0	0	0	0
EDN91347	0	0	0	0	0	0	0	0	0	0	0	0	0	3.1	0	1.03333
EDN91348	0	0	0.2	0.0666667	0	0	0	0	0	0	0	0	0	0	0	0
EDN91349	0	0	0	0	0	0.6	0	0.2	0	0	0	0	0	0	0	0
EDN91350	1	1.7	0.7	1.13333	0	0	0	0	0	0	0	0	0	0	0	0
EDN91351	0	0	0	0	1	0	0	0.333333	0	0	0	0	0	0	0	0
EDN91352	0	0	0	0	0	0	0	0	0	0	0	0	0	0	0	0
EDN91353	0	0	0	0	0	0	0	0	0	0	0	0	0	0	0	0
EDN91354	0	0	0.3	0.1	0	0	0	0	0	0	0	0	0	0	0	0
EDN91355	0	0	0	0	0	0	0	0	0	0	0	0	0	0	0	0
EDN91356	0	0	0	0	0	0	0	0	0	0	0	0	0	0	0	0
EDN91357	0	0	0	0	0	0	0	0	0	0	0	0	0	0	0	0
EDN91358	1	0	2.9	1.3	6.7	6.7	12.7	8.7	0	0	1.6	0.533333	4.4	12.5	15.3	10.7333
EDN91359	5.2	3.4	4.6	4.4	2.9	2.5	3.6	3	0	0	2.7	0.9	6.5	3.1	7.6	5.73333
EDN91360	1	0	4.9	1.96667	11.4	11	17.7	13.3667	0	15.1	4.9	6.66667	15.3	12.5	15.3	14.3667
EDN91361	0	0	0.7	0.233333	1.9	1.2	1.8	1.63333	0	0	0	0	2.2	6.2	15.3	7.9
EDN91362	0	0	0	0	0	0	0	0	0	0	0	0	0	0	0	0
EDN91363	0	0.8	2	0.933333	3.8	8.6	10.4	7.6	0	0	1.6	0.533333	2.2	0	61.1	21.1
EDN91364	0	0	0	0	0	0.6	0	0.2	0	0	0	0	0	3.1	15.3	6.13333
EDN91365	1	0	0	0.333333	6.7	2.5	3.6	4.26667	0	5	0	1.66667	2.2	6.2	7.6	5.33333
EDN91366	0	0	0	0	0	0	0	0	0	0	0	0	0	0	0	0
EDN91367	0	0	0.2	0.0666667	2.9	1.2	6.8	3.63333	0	0	0	0	0	0	15.3	5.1
EDN91368	0	0	0.2	0.0666667	1	0	0.5	0.5	0	0	0	0	0	0	0	0
EDN91369	1	4.2	5.6	3.6	1.9	0.6	2.7	1.73333	5.9	5	7.6	6.16667	0	6.2	7.6	4.6
EDN91370	15.7	11.8	14.3	13.9333	12.4	3.7	6.3	7.46667	11.7	10.1	11.4	11.0667	6.5	0	0	2.16667
EDN91371	0	0	0	0	0	0	0	0	0	0	0	0	0	0	0	0
EDN91372	0	0	0	0	0	0	0	0	0	0	0	0	0	0	0	0
EDN91373	0	0	0	0	0	0	0	0	0	0	0	0	0	0	0	0
EDN91374	5.2	16	16.7	12.6333	18.1	16.6	11.3	15.3333	0	5	3.3	2.76667	10.9	21.9	0	10.9333
EDN91375	0	2.5	2.9	1.8	0	0.6	4.5	1.7	0	5	1.6	2.2	0	0	0	0
EDN91376	0	0	0	0	0	0	0	0	0	0	0	0	0	0	0	0
EDN91377	0	0	0	0	0	0	0	0	0	0	0	0	0	0	0	0
EDN91378	32.5	34.5	25.7	30.9	22.9	23.9	28.1	24.9667	29.3	25.2	31.5	28.6667	19.6	46.8	7.6	24.6667
EDN91379	37.8	32	55.2	41.6667	37.2	31.9	37.1	35.4	11.7	15.1	21.2	16	41.5	46.8	91.6	59.9667
EDN91380	0	0	0	0	0	0	0	0	0	0	0	0	0	0	0	0
EDN91381	0	0	0	0	0	0	0	0	0	0	0	0	0	0	0	0
EDN91382	2.1	0	0.7	0.933333	0	0.6	0	0.2	11.7	0	0	3.9	0	0	0	0
EDN91383	0	0	0	0	0	0	0	0	0	0	0	0	0	0	0	0
EDN91384	73.5	65.7	82.2	73.8	88.7	136.2	94.7	106.533	117.2	141.2	99.4	119.267	150.6	121.8	84	118.8
EDN91385	0	0	0	0	0	0	0	0	0	0	0	0	0	0	0	0
EDN91386	22	21.9	20.4	21.4333	25.8	18.4	20.4	21.5333	23.4	10.1	36.9	23.4667	34.9	34.3	0	23.0667
EDN91387	0	0	0	0	0	0	0	0	0	0	0	0	0	0	0	0
EDN91388	0	0	0	0	0	0	0	0	0	0	0	0	0	0	0	0
EDN91389	0	0	0	0	0	0	0	0	0	0	0	0	0	0	0	0
EDN91390	0	0	0.2	0.0666667	0	0.6	0	0.2	0	0	0	0	0	0	0	0
EDN91391	17.8	22.7	17.7	19.4	10.5	16	14.5	13.6667	35.2	25.2	13.6	24.6667	19.6	12.5	15.3	15.8
EDN91392	95.5	86.7	144.4	108.867	30.5	53.4	19.5	34.4667	58.6	70.6	63.5	64.2333	26.2	15.6	22.9	21.5667
EDN91393	524.8	502.6	544.4	523.933	239.5	247.8	203.3	230.2	269.5	353	500.6	374.367	185.5	128	152.7	155.4
EDN91394	0	0	0	0	0	0	0	0	0	0	0	0	0	0	0	0
EDN91395	0	0	0	0	0	0	0	0	0	0	0	0	0	0	0	0
EDN91396	0	0	0	0	0	0.6	0	0.2	0	0	0	0	0	0	0	0
EDN91397	0	0	0	0	0	0	0	0	0	0	0	0	0	0	0	0
EDN91398	0	0	0	0	0	0	0	0	0	0	0	0	0	0	0	0
EDN91399	1370.8	1362.2	1587.6	1440.2	662.2	727	507.7	632.3	421.8	463.9	1311.8	732.5	491	477.7	473.3	480.667
EDN91400	6.3	8.4	10	8.23333	5.7	11	10	8.9	5.9	10.1	14.7	10.2333	4.4	3.1	15.3	7.6
EDN91401	0	0	0	0	0	0	0	0	0	0	1.1	0.366667	0	0	0	0
EDN91402	0	0	0	0	1.9	0.6	0.9	1.13333	0	0	0	0	0	0	0	0
EDN91403	0	0	0	0	0	0	0	0	0	0	0	0	0	0	0	0
EDN91404	0	0	0	0	0	0	0.5	0.166667	0	0	0	0	0	0	0	0
EDN91405	5.2	3.4	2.7	3.76667	1	1.2	1.4	1.2	5.9	0	1.6	2.5	0	0	0	0
EDN91406	0	1.7	2.2	1.3	42	27	4.5	24.5	5.9	0	2.7	2.86667	37.1	25	15.3	25.8
EDN91407	14.7	8.4	16.7	13.2667	18.1	22.1	14.5	18.2333	0	0	4.9	1.63333	8.7	25	15.3	16.3333
EDN91408	2.1	2.5	1.9	2.16667	7.6	5.5	7.2	6.76667	0	5	0	1.66667	6.5	12.5	22.9	13.9667
EDN91409	0	0	0	0	0	0	0	0	0	0	0	0	0	0	0	0
EDN91410	0	0	0	0	0	0	0	0	0	0	0	0	0	0	0	0
EDN91411	9.4	14.3	8.2	10.6333	3.8	8	6.8	6.2	29.3	5	7.6	13.9667	4.4	12.5	0	5.63333
EDN91412	0	0	0	0	0	0	0	0	0	0	0	0	0	3.1	0	1.03333
EDN91413	38.8	46.3	49.3	44.8	44.8	62	45.7	50.8333	58.6	65.6	39.6	54.6	43.6	34.3	38.2	38.7
EDN91414	0	0	0	0	1	0	0.5	0.5	0	0	0	0	0	0	0	0
EDN91415	0	0	0.2	0.0666667	0	0	0	0	0	0	0	0	0	0	0	0
EDN91416	0	0	0	0	0	0	0	0	0	0	0	0	0	3.1	0	1.03333
EDN91417	51.4	48	51.8	50.4	28.6	36.2	14.9	26.5667	70.3	95.8	67.3	77.8	8.7	9.4	7.6	8.56667
EDN91418	0	0.8	0.5	0.433333	3.8	3.7	1.8	3.1	0	0	1.1	0.366667	0	0	0	0
EDN91419	0	0	0.3	0.1	0	0	0	0	0	0	0	0	0	0	0	0
EDN91420	0	0	0	0	1.9	0	0.5	0.8	0	0	0	0	2.2	0	0	0.733333
EDN91421	28.3	24.4	44.3	32.3333	81.1	162	93.7	112.267	23.4	45.4	22.8	30.5333	74.2	162.3	76.3	104.267
EDN91422	35.7	36.2	60.5	44.1333	20	25.2	21.7	22.3	52.7	60.5	59.7	57.6333	13.1	34.3	15.3	20.9
EDN91423	10.5	9.3	10.5	10.1	4.8	5.5	10.4	6.9	5.9	5	8.7	6.53333	6.5	0	7.6	4.7
EDN91424	287.6	298	402	329.2	134.5	98.8	93.7	109	70.3	110.9	275.8	152.333	76.4	137.4	129.8	114.533
EDN91425	14.7	18.5	18.2	17.1333	24.8	36.8	26.7	29.4333	23.4	15.1	17.4	18.6333	32.7	40.6	45.8	39.7
EDN91426	106	93.5	112.7	104.067	138.3	256.4	138.1	177.6	205.1	302.5	133	213.533	122.2	171.7	206.1	166.667
EDN91427	0	0	0	0	0	0	0	0	0	0	0	0	0	0	0	0
EDN91428	0	0	0	0	0	0	0	0	0	0	0	0	0	0	0	0
EDN91429	0	0	0	0	0	0	0	0	0	0	0	0	0	0	0	0
EDN91430	0	0.8	1.5	0.766667	0	0	0.5	0.166667	0	0	0	0	0	0	0	0
EDN91431	0	0	0	0	0	0	0	0	0	0	0	0	0	0	0	0
EDN91432	0	0	0	0	1	0	0	0.333333	0	0	0	0	0	0	0	0
EDN91433	0	0	0	0	0	0	0	0	0	0	0	0	0	0	0	0
EDN91434	0	0	0	0	0	0	0	0	0	0	0	0	0	0	0	0
EDN91435	0	0	0	0	0	0	0	0	0	0	0	0	0	0	0	0
EDN91436	0	0	0	0	0	0	0	0	0	0	0	0	0	0	0	0
EDN91437	0	0	0.8	0.266667	1878.7	2340.4	1991.8	2070.3	11.7	5	26.1	14.2667	1985.9	2691.2	2763.3	2480.13
EDN91438	0	0	0	0	0	0	0	0	0	0	0	0	0	0	0	0
EDN91439	4.2	1.7	7.3	4.4	6.7	12.3	3.2	7.4	5.9	5	6	5.63333	8.7	6.2	7.6	7.5
EDN91440	0	0	2	0.666667	1.9	0	2.3	1.4	0	10.1	2.2	4.1	4.4	3.1	0	2.5
EDN91441	0	3.4	1.7	1.7	1	2.5	1.4	1.63333	5.9	5	4.3	5.06667	4.4	3.1	7.6	5.03333
EDN91442	43	36.2	45	41.4	20	25.8	14.9	20.2333	58.6	65.6	50	58.0667	10.9	25	22.9	19.6
EDN91443	417.8	385.6	580.8	461.4	163.2	144.8	112.8	140.267	123	110.9	360.5	198.133	109.1	99.9	160.3	123.1
EDN91444	0	0	0	0	0	0	0	0	0	0	0	0	0	0	0	0
EDN91445	0	0	0.8	0.266667	2.9	1.8	1.8	2.16667	0	0	0.5	0.166667	4.4	3.1	7.6	5.03333
EDN91446	411.5	448.7	347.8	402.667	1405.4	1422	1472.4	1433.27	1001.9	1048.8	632.6	894.433	694	1373.7	595.4	887.7
EDN91447	0	0	0.2	0.0666667	0	0.6	0.9	0.5	0	0	0	0	0	0	0	0
EDN91448	5.2	7.6	5.1	5.96667	0	0.6	1.8	0.8	0	0	2.2	0.733333	0	0	0	0
EDN91449	0	0	0	0	0	0	0	0	0	0	0	0	0	0	0	0
EDN91450	0	0	0	0	0	0	0	0	0	0	0	0	0	0	0	0
EDN91451	1	0.8	0	0.6	0	0	0	0	0	0	0	0	0	0	0	0
EDN91452	0	0	0.2	0.0666667	0	0	0	0	0	0	0	0	2.2	0	7.6	3.26667
EDN91453	0	0	0	0	0	0	0	0	0	0	0	0	0	0	0	0
EDN91454	0	0	0	0	0	0	0	0	0	0	0	0	0	0	0	0
EDN91455	21	21	29.6	23.8667	93.5	233.1	150.4	159	23.4	35.3	35.8	31.5	266.2	315.3	335.9	305.8
EDN91456	1	0.8	0	0.6	0	1.2	0.5	0.566667	0	0	1.1	0.366667	0	0	0	0
EDN91457	24.1	38.7	44.7	35.8333	50.6	41.1	58.4	50.0333	17.6	40.3	21.7	26.5333	76.4	71.8	68.7	72.3
EDN91458	1	0	0.5	0.5	0	0	0.5	0.166667	11.7	0	0.5	4.06667	0	0	0	0
EDN91459	0	2.5	1.2	1.23333	8.6	1.8	5	5.13333	11.7	0	1.1	4.26667	2.2	0	0	0.733333
EDN91460	0	0	0	0	0	0	0	0	0	0	0	0	0	0	0	0
EDN91461	9.4	8.4	4.2	7.33333	62	57.7	15.4	45.0333	123	116	13	84	30.6	34.3	22.9	29.2667
EDN91462	24.1	24.4	25.7	24.7333	28.6	34.4	34	32.3333	58.6	25.2	27.7	37.1667	43.6	31.2	0	24.9333
EDN91463	13.6	7.6	12.9	11.3667	10.5	7.4	9.1	9	0	5	3.3	2.76667	8.7	18.7	0	9.13333
EDN91464	5.2	6.7	10.7	7.53333	10.5	5.5	3.6	6.53333	5.9	5	6	5.63333	6.5	3.1	0	3.2
EDN91465	98.7	100.2	5.6	68.1667	0	1.8	0.9	0.9	105.5	126.1	66.8	99.4667	0	0	0	0
EDN91466	0	0	0	0	0	0	0	0	0	0	0	0	0	0	0	0
EDN91467	0	0	0	0	0	0	0	0	0	0	0.5	0.166667	0	0	0	0
EDN91468	51.4	53	1.4	35.2667	11.4	18.4	10	13.2667	58.6	40.3	20.6	39.8333	10.9	21.9	7.6	13.4667
EDN91469	50.4	50.5	0.2	33.7	12.4	6.7	12.2	10.4333	64.4	15.1	14.7	31.4	2.2	9.4	7.6	6.4
EDN91470	0	0.8	0.5	0.433333	0	0	0	0	0	0	0	0	0	0	0	0
EDN91471	51.4	43.8	40.1	45.1	22.9	33.7	31.7	29.4333	52.7	60.5	40.2	51.1333	32.7	18.7	22.9	24.7667
EDN91472	0	0	0	0	0	0	0	0	0	0	0	0	0	0	0	0
EDN91473	12.6	11.8	10.5	11.6333	23.9	32.5	30.3	28.9	29.3	20.2	16.8	22.1	28.4	6.2	30.5	21.7
EDN91474	28.3	15.2	2.2	15.2333	63.9	75.5	53.9	64.4333	41	45.4	13	33.1333	80.7	15.6	0	32.1
EDN91475	81.9	108.6	72.2	87.5667	162.2	173.6	206.5	180.767	52.7	35.3	95.6	61.2	213.9	206.1	106.9	175.633
EDN91476	15.7	23.6	29.4	22.9	5.7	17.2	12.2	11.7	5.9	25.2	7.6	12.9	15.3	15.6	45.8	25.5667
EDN91477	19.9	26.9	19	21.9333	32.4	44.8	50.3	42.5	23.4	50.4	23.3	32.3667	43.6	56.2	91.6	63.8
EDN91478	68.2	66.5	44.2	59.6333	112.6	98.2	109.1	106.633	105.5	55.5	70.6	77.2	126.6	106.1	76.3	103
EDN91479	0	0	0	0	0	0	0	0	0	0	0	0	0	0	0	0
EDN91480	0	0	0.3	0.1	0	0	0	0	0	0	0	0	0	0	0	0
EDN91481	177.4	171.8	76.6	141.933	72.5	36.8	46.2	51.8333	240.2	191.6	117.8	183.2	48	18.7	22.9	29.8667
EDN91482	54.6	48.8	61.8	55.0667	52.5	45.4	63.4	53.7667	35.2	75.6	60.8	57.2	56.7	46.8	45.8	49.7667
EDN91483	2.1	2.5	2.4	2.33333	1	0.6	0.9	0.833333	0	5	1.1	2.03333	0	6.2	0	2.06667
EDN91484	15.7	25.3	22.3	21.1	14.3	14.1	15.4	14.6	17.6	35.3	14.1	22.3333	15.3	21.9	0	12.4
EDN91485	1	2.5	3.9	2.46667	5.7	4.9	3.2	4.6	0	5	3.3	2.76667	8.7	12.5	7.6	9.6
EDN91486	0	0	0	0	5.7	3.1	3.6	4.13333	0	0	0	0	8.7	6.2	7.6	7.5
EDN91487	2.1	5.9	5.3	4.43333	0	0	1.4	0.466667	0	5	7.1	4.03333	0	3.1	0	1.03333
EDN91488	60.9	64.8	47.9	57.8667	242.3	171.2	308.4	240.633	41	25.2	28.8	31.6667	205.1	146.7	152.7	168.167
EDN91489	42	34.5	28.9	35.1333	454.2	532.5	602.8	529.833	11.7	10.1	20.1	13.9667	528.1	574.4	679.4	593.967
EDN91490	0	0	0	0	0	0	0	0	0	0	0	0	0	0	0	0
EDN91491	13.6	9.3	18	13.6333	2.9	7.4	7.7	6	11.7	0	7.6	6.43333	6.5	0	30.5	12.3333
EDN91492	0	2.5	1	1.16667	0	0	0	0	0	0	1.1	0.366667	0	0	0	0
EDN91493	25.2	28.6	22.1	25.3	4.8	16.6	21.7	14.3667	29.3	10.1	25	21.4667	10.9	18.7	0	9.86667
EDN91494	28.3	16.8	23.1	22.7333	13.4	11.7	10.4	11.8333	11.7	5	24.4	13.7	21.8	15.6	15.3	17.5667
EDN91495	0	0	0.2	0.0666667	0	0	0.9	0.3	0	0	0.5	0.166667	0	0	7.6	2.53333
EDN91496	0	0	0	0	5.7	3.7	7.2	5.53333	0	0	0	0	2.2	0	0	0.733333
EDN91497	639.2	612.1	830.7	694	190.8	215.9	166.7	191.133	152.3	151.3	459.9	254.5	161.5	202.9	167.9	177.433
EDN91498	6.3	10.1	6.5	7.63333	4.8	10.4	5.4	6.86667	5.9	10.1	9.2	8.4	2.2	0	7.6	3.26667
EDN91499	21	24.4	22.1	22.5	21	14.7	12.2	15.9667	5.9	15.1	17.4	12.8	6.5	18.7	15.3	13.5
EDN91500	0	0	0.3	0.1	0	0.6	0	0.2	0	0	0.5	0.166667	0	0	0	0
EDN91501	0	0	1.2	0.4	2.9	1.2	0	1.36667	0	0	0.5	0.166667	0	0	0	0
EDN91502	45.1	48.8	43.2	45.7	29.6	45.4	35.8	36.9333	23.4	60.5	46.2	43.3667	45.8	46.8	45.8	46.1333
EDN91503	0	0	0	0	0	0	0	0	0	0	0	0	0	0	0	0
EDN91504	0	0	0	0	0	0	0	0	0	0	0	0	0	0	0	0
EDN91505	27.3	30.3	24.8	27.4667	24.8	26.4	26.7	25.9667	23.4	15.1	40.7	26.4	45.8	37.5	22.9	35.4
EDN91506	0	0	0.5	0.166667	0	0	0	0	0	0	0.5	0.166667	0	0	0	0
EDN91507	26.2	31.2	32.3	29.9	39.1	58.9	39.9	45.9667	5.9	10.1	7.1	7.7	45.8	59.3	84	63.0333
EDN91508	10.5	7.6	11.9	10	7.6	9.8	7.2	8.2	17.6	20.2	9.2	15.6667	6.5	6.2	0	4.23333
EDN91509	38.8	32.8	34.8	35.4667	27.7	10.4	21.3	19.8	0	15.1	29.9	15	10.9	9.4	15.3	11.8667
EDN91510	0	0	1	0.333333	2.9	0	0.5	1.13333	0	0	1.6	0.533333	0	3.1	0	1.03333
EDN91511	24.1	18.5	16	19.5333	60.1	87.7	58	68.6	11.7	30.3	18.5	20.1667	67.7	62.4	61.1	63.7333
EDN91512	0	0	0	0	0	0	0	0	0	0	0	0	0	0	0	0
EDN91513	0	1.7	0.3	0.666667	0	0	0.5	0.166667	0	0	0.5	0.166667	2.2	0	0	0.733333
EDN91514	0	0	0	0	0	0	0	0	0	0	0	0	0	3.1	0	1.03333
EDN91515	0	0	0	0	0	0	0	0	0	0	0	0	0	0	0	0
EDN91516	0	1.7	0	0.566667	1.9	0.6	0.9	1.13333	0	0	0.5	0.166667	2.2	0	0	0.733333
EDN91517	0	0	0	0	0	0	0	0	0	0	0	0	0	0	0	0
EDN91518	0	0	0	0	0	0	0	0	0	0	0	0	0	0	0	0
EDN91519	0	0	0	0	0	0	0	0	0	0	0	0	0	0	0	0
EDN91520	32.5	43.8	61.2	45.8333	42.9	38	31.7	37.5333	99.6	146.2	74.9	106.9	30.6	9.4	7.6	15.8667
EDN91521	0	0	0.3	0.1	0	0	0	0	0	0	0	0	0	0	0	0
EDN91522	935.2	927	1233.4	1031.87	389.3	322.7	268.6	326.867	228.5	171.4	759.6	386.5	272.8	290.3	313	292.033
EDN91523	1	2.5	7	3.5	11.4	9.2	9.1	9.9	11.7	5	7.6	8.1	13.1	21.9	15.3	16.7667
EDN91524	0	0	0	0	0	0	0	0	0	0	0	0	0	0	0	0
EDN91525	27.3	23.6	6.6	19.1667	8.6	6.7	19	11.4333	0	0	2.7	0.9	13.1	6.2	7.6	8.96667
EDN91526	74.5	90.9	57.4	74.2667	16.2	9.8	24.5	16.8333	5.9	15.1	8.7	9.9	6.5	9.4	7.6	7.83333
EDN91527	0	0.8	0.2	0.333333	0	0.6	0.5	0.366667	0	0	0	0	2.2	0	0	0.733333
EDN91528	1	0	0.3	0.433333	1.9	0.6	0	0.833333	0	0	0	0	0	0	0	0
EDN91529	9.4	6.7	3.7	6.6	6.7	7.4	20.8	11.6333	0	10.1	4.3	4.8	2.2	28.1	7.6	12.6333
EDN91530	18.9	14.3	13.9	15.7	14.3	9.2	11.8	11.7667	23.4	10.1	17.9	17.1333	17.5	3.1	7.6	9.4
EDN91531	10.5	26.1	39.6	25.4	14.3	15.3	10.4	13.3333	23.4	30.3	43.4	32.3667	6.5	0	7.6	4.7
EDN91532	0	0	0	0	0	0	0	0	0	0	0	0	0	0	0	0
EDN91533	3.1	5.9	1.4	3.46667	0	1.8	1.8	1.2	11.7	0	2.2	4.63333	0	0	0	0
EDN91534	0	0	0	0	0	0	0	0	0	0	0	0	0	0	0	0
EDN91535	77.7	88.4	86.7	84.2667	110.7	109.8	92.8	104.433	82	55.5	73.8	70.4333	76.4	81.2	61.1	72.9
EDN91536	99.7	85	93.8	92.8333	129.8	230.7	143.1	167.867	164.1	206.7	96.6	155.8	168	184.2	122.1	158.1
EDN91537	0	0	0	0	0	0	0	0	0	0	0	0	0	0	0	0
EDN91538	0	0	0	0	0	0.6	0	0.2	0	0	0.5	0.166667	0	0	0	0
EDN91539	0	0.8	0	0.266667	0	0	0.5	0.166667	0	0	0	0	0	0	0	0
EDN91540	1	0	1	0.666667	0	0	0.5	0.166667	0	0	0.5	0.166667	4.4	0	0	1.46667
EDN91541	0	0	0.7	0.233333	1	0.6	0	0.533333	0	0	0.5	0.166667	2.2	0	0	0.733333
EDN91542	1	0.8	1.2	1	6.7	1.2	4.1	4	5.9	0	1.6	2.5	0	9.4	0	3.13333
EDN91543	7.3	12.6	11	10.3	11.4	16.6	10.9	12.9667	29.3	30.3	11.9	23.8333	21.8	31.2	22.9	25.3
EDN91544	11.5	13.5	10.2	11.7333	6.7	9.8	8.6	8.36667	17.6	5	7.1	9.9	8.7	6.2	15.3	10.0667
EDN91545	1	3.4	4.2	2.86667	1.9	1.2	2.7	1.93333	5.9	0	1.6	2.5	4.4	18.7	0	7.7
EDN91546	0	0	0	0	0	0.6	0.5	0.366667	0	0	0	0	0	0	0	0
EDN91547	3.1	0	2	1.7	0	1.2	0	0.4	0	0	0	0	0	0	0	0
EDN91548	285.5	289.6	407.6	327.567	133.6	109.2	102.4	115.067	52.7	70.6	229.7	117.667	113.5	106.1	198.5	139.367
EDN91549	0	0	0	0	0	0	0	0	0	0	0	0	0	0	0	0
EDN91550	0	0	0	0	0	0	0	0	0	0	0	0	0	0	0	0
EDN91551	0	0	0.3	0.1	0	0	0	0	0	0	0	0	0	0	0	0
EDN91552	2.1	0	0.2	0.766667	0	0	0	0	0	0	0	0	0	0	0	0
EDN91553	10.5	7.6	9.9	9.33333	24.8	9.8	7.7	14.1	29.3	20.2	11.9	20.4667	6.5	18.7	22.9	16.0333
EDN91554	26.2	28.6	36.9	30.5667	162.2	244.2	164.4	190.267	70.3	85.7	43.4	66.4667	137.5	287.2	114.5	179.733
EDN91555	0	0	0.2	0.0666667	1	1.2	0.5	0.9	0	0	0	0	0	0	0	0
EDN91556	0	0	0	0	0	0	0	0	0	0	0	0	0	0	0	0
EDN91557	0	0	0	0	0	0	0	0	0	0	0	0	0	0	0	0
EDN91558	0	0	0	0	0	0	0	0	0	0	0	0	0	0	0	0
EDN91559	10.5	16.8	10.9	12.7333	20	14.7	15.9	16.8667	17.6	15.1	15.7	16.1333	28.4	21.9	15.3	21.8667
EDN91560	28.3	17.7	18.5	21.5	28.6	39.9	32.2	33.5667	29.3	20.2	19.5	23	41.5	25	68.7	45.0667
EDN91561	7.3	9.3	7	7.86667	6.7	1.8	6.8	5.1	5.9	5	7.1	6	4.4	0	0	1.46667
EDN91562	0	0	0	0	0	0	0	0	0	0	0	0	0	0	0	0
EDN91563	47.2	59.8	38.9	48.6333	33.4	46.6	52.1	44.0333	64.4	50.4	50	54.9333	45.8	59.3	38.2	47.7667
EDN91564	102.9	107.8	134.7	115.133	104	73.6	79.7	85.7667	76.2	70.6	105.3	84.0333	76.4	56.2	53.4	62
EDN91565	4.2	4.2	5.1	4.5	4.8	5.5	3.6	4.63333	11.7	5	6.5	7.73333	2.2	3.1	0	1.76667
EDN91566	12.6	7.6	9.5	9.9	7.6	3.1	2.7	4.46667	11.7	5	10.9	9.2	2.2	9.4	15.3	8.96667
EDN91567	9.4	4.2	8.7	7.43333	5.7	9.2	8.2	7.7	0	25.2	9.8	11.6667	8.7	6.2	0	4.96667
EDN91568	30.4	27.8	43.5	33.9	16.2	22.1	19.9	19.4	35.2	10.1	34.7	26.6667	30.6	40.6	15.3	28.8333
EDN91569	15.7	16.8	28.5	20.3333	10.5	8.6	8.2	9.1	5.9	0	22.8	9.56667	6.5	3.1	7.6	5.73333
EDN91570	0	0	0	0	0	0	0	0	0	0	0	0	0	0	0	0
EDN91571	302.3	362	585.5	416.6	1	2.5	0.9	1.46667	5.9	20.2	325.2	117.1	2.2	9.4	7.6	6.4
EDN91572	49.3	48.8	31.6	43.2333	81.1	87.1	64.8	77.6667	70.3	35.3	41.3	48.9667	69.8	103	38.2	70.3333
EDN91573	75.6	106.9	101.3	94.6	57.2	62	49.8	56.3333	76.2	55.5	91.2	74.3	74.2	71.8	53.4	66.4667
EDN91574	0	0	0	0	0	0	0	0	0	0	0	0	0	0	0	0
EDN91575	0	0	0	0	1.9	0	0.5	0.8	0	0	0	0	0	6.2	0	2.06667
EDN91576	0	0	0	0	0	0	0	0	0	0	0	0	0	0	0	0
EDN91577	0	0.8	1.5	0.766667	1.9	3.7	10.9	5.5	0	0	1.1	0.366667	6.5	6.2	7.6	6.76667
EDN91578	25.2	23.6	20.4	23.0667	16.2	27.6	22.2	22	0	10.1	7.1	5.73333	30.6	21.9	7.6	20.0333
EDN91579	0	0	0	0	0	0	0	0	0	0	0	0	0	0	0	0
EDN91580	5.2	8.4	23.6	12.4	60.1	67.5	69.3	65.6333	169.9	171.4	32	124.433	41.5	21.9	30.5	31.3
EDN91581	0	0	0.2	0.0666667	0	0	0	0	0	0	0	0	0	0	0	0
EDN91582	0	0	0	0	0	0	0	0	0	0	0	0	0	0	0	0
EDN91583	0	0.8	0	0.266667	0	0	0	0	0	0	0	0	0	0	0	0
EDN91584	22	25.3	20.2	22.5	23.9	17.8	20.8	20.8333	5.9	5	21.7	10.8667	13.1	28.1	7.6	16.2667
EDN91585	7.3	9.3	14.3	10.3	15.3	17.2	5.9	12.8	11.7	15.1	8.7	11.8333	6.5	6.2	7.6	6.76667
EDN91586	166.9	161.7	204.4	177.667	95.4	135	90.6	107	134.8	156.3	244.9	178.667	45.8	74.9	68.7	63.1333
EDN91587	22	19.4	33.1	24.8333	17.2	16.6	20.4	18.0667	5.9	5	16.8	9.23333	17.5	15.6	15.3	16.1333
EDN91588	2.1	2.5	4.8	3.13333	2.9	3.1	3.2	3.06667	0	0	4.3	1.43333	2.2	3.1	15.3	6.86667
EDN91589	0	0	0.2	0.0666667	0	0	0	0	0	0	0	0	0	0	0	0
EDN91590	14.7	10.9	16.8	14.1333	1	1.8	4.5	2.43333	5.9	15.1	12.5	11.1667	13.1	0	0	4.36667
EDN91591	0	1.7	0.3	0.666667	0	0.6	0.5	0.366667	0	0	0	0	0	0	0	0
EDN91592	10.5	7.6	11.9	10	4.8	3.7	5.4	4.63333	5.9	5	16.8	9.23333	8.7	9.4	0	6.03333
EDN91593	0	0.8	0.5	0.433333	0	1.2	0.5	0.566667	0	0	0.5	0.166667	0	0	0	0
EDN91594	0	0	0.3	0.1	0	0.6	0	0.2	0	0	0	0	0	0	0	0
EDN91595	14.7	15.2	17	15.6333	12.4	19.6	12.7	14.9	11.7	15.1	22.3	16.3667	10.9	25	22.9	19.6
EDN91596	15.7	8.4	10	11.3667	9.5	14.7	14	12.7333	11.7	15.1	9.2	12	15.3	9.4	38.2	20.9667
EDN91597	0	0	0	0	0	0	0	0	0	0	0	0	0	0	0	0
EDN91598	0	0	0	0	0	0	0.5	0.166667	5.9	0	0	1.96667	0	0	0	0
EDN91599	1	1.7	2.2	1.63333	0	0	1.4	0.466667	0	0	0.5	0.166667	0	0	0	0
EDN91600	0	0	0	0	0	0	0	0	0	0	0	0	0	0	0	0
EDN91601	9.4	12.6	5.9	9.3	1.9	4.3	4.1	3.43333	5.9	0	2.7	2.86667	4.4	12.5	0	5.63333
EDN91602	1	3.4	1.5	1.96667	62	76.1	79.3	72.4667	0	5	1.6	2.2	58.9	74.9	22.9	52.2333
EDN91603	0	0	1.5	0.5	9.5	8	1.4	6.3	11.7	0	1.6	4.43333	6.5	0	0	2.16667
EDN91604	0	0.8	0.2	0.333333	1	0.6	1.4	1	0	0	0	0	2.2	0	0	0.733333
EDN91605	0	0	0	0	0	0	0	0	0	0	0	0	0	0	0	0
EDN91606	160.6	145.7	75.8	127.367	158.4	208.6	67	144.667	457	438.7	280.2	391.967	165.9	109.3	38.2	104.467
EDN91607	2.1	1.7	0.8	1.53333	1.9	4.3	4.5	3.56667	5.9	0	1.1	2.33333	2.2	0	0	0.733333
EDN91608	114.4	125.4	32.8	90.8667	89.7	82.8	91.9	88.1333	310.5	287.4	91.8	229.9	65.5	62.4	45.8	57.9
EDN91609	0	0	0	0	0	0	0	0	0	0	0	0	0	0	0	0
EDN91610	2.1	0.8	2.4	1.76667	7.6	6.7	4.1	6.13333	11.7	0	2.7	4.8	8.7	3.1	0	3.93333
EDN91611	0	0	0	0	0	0	0	0	0	0	0	0	0	0	0	0
EDN91612	0	0	1.9	0.633333	8.6	6.7	7.7	7.66667	0	0	0.5	0.166667	8.7	0	7.6	5.43333
EDN91613	0	0	0	0	0	0	0	0	0	0	0	0	0	0	0	0
EDN91614	11.5	12.6	7	10.3667	5.7	6.7	8.2	6.86667	0	0	6.5	2.16667	6.5	3.1	0	3.2
EDN91615	0	0	0	0	0	0	0	0	0	0	0	0	0	0	0	0
EDN91616	1	0	0.2	0.4	0	0	0.9	0.3	0	0	0	0	6.5	0	0	2.16667
EDN91617	0	0	0.2	0.0666667	3.8	0.6	0	1.46667	5.9	0	0	1.96667	2.2	6.2	0	2.8
EDN91618	27.3	18.5	35.7	27.1667	29.6	28.2	48.9	35.5667	0	5	10.3	5.1	34.9	6.2	7.6	16.2333
EDN91619	22	19.4	29.1	23.5	11.4	11	13.1	11.8333	5.9	25.2	31.5	20.8667	10.9	9.4	15.3	11.8667
EDN91620	9.4	11.8	7.5	9.56667	4.8	7.4	4.1	5.43333	5.9	5	7.6	6.16667	15.3	3.1	7.6	8.66667
EDN91621	0	0	0	0	0	0	0	0	0	0	0	0	0	0	0	0
EDN91622	0	0	0.2	0.0666667	1.9	0	1.8	1.23333	0	0	0	0	0	0	0	0
EDN91623	66.1	69.9	74.1	70.0333	30.5	38.6	38.9	36	17.6	10.1	59.7	29.1333	37.1	28.1	22.9	29.3667
EDN91624	0	0	0	0	0	0	0.5	0.166667	0	0	0	0	0	0	0	0
EDN91625	39.9	47.1	8	31.6667	22.9	27.6	16.8	22.4333	17.6	10.1	4.9	10.8667	21.8	31.2	7.6	20.2
EDN91626	0	0	0	0	0	0	0	0	0	0	0	0	0	0	0	0
EDN91627	3.1	0.8	3.1	2.33333	3.8	3.1	1.8	2.9	0	5	2.7	2.56667	10.9	6.2	0	5.7
EDN91628	0	1.7	0.8	0.833333	11.4	1.2	9.1	7.23333	0	0	0.5	0.166667	26.2	31.2	84	47.1333
EDN91629	0	0	0.2	0.0666667	0	0	0	0	0	0	0	0	0	0	0	0
EDN91630	0	0	0	0	0	0	0	0	0	0	0	0	0	0	0	0
EDN91631	0	0	0	0	0	0	0	0	0	0	0	0	0	0	0	0
EDN91632	94.5	72.4	64.1	77	40.1	32.5	40.8	37.8	105.5	141.2	96.1	114.267	34.9	21.9	0	18.9333
EDN91633	0	0	0.2	0.0666667	0	0	0	0	0	0	0	0	0	0	0	0
EDN91634	0	0	0	0	1	0	0	0.333333	0	0	0	0	0	0	0	0
EDN91635	6.3	5.9	5.3	5.83333	3.8	0.6	5	3.13333	5.9	5	4.3	5.06667	0	9.4	22.9	10.7667
EDN91636	0	0	0	0	0	0	0	0	0	0	0	0	0	0	0	0
EDN91637	0	0	0	0	0	0	0	0	0	0	0	0	0	0	0	0
EDN91638	0	0	0	0	0	0	0	0	0	0	0	0	0	0	0	0
EDN91639	0	0	0	0	0	0	0	0	0	0	0	0	0	0	0	0
EDN91640	0	0	0	0	1	0	0	0.333333	0	0	0	0	0	0	0	0
EDN91641	29.4	30.3	29.1	29.6	23.9	34.4	19	25.7667	82	156.3	51.6	96.6333	15.3	34.3	15.3	21.6333
EDN91642	0	0	0	0	0	0	0	0	0	0	0	0	0	0	0	0
EDN91643	0	0	0	0	0	0	0	0	0	0	0	0	0	0	0	0
EDN91644	4.2	5.9	6.8	5.63333	6.7	3.7	2.3	4.23333	0	0	2.7	0.9	4.4	3.1	0	2.5
EDN91645	9.4	3.4	10.4	7.73333	2.9	11.7	13.6	9.4	0	5	7.1	4.03333	17.5	6.2	15.3	13
EDN91646	33.6	31.2	18.9	27.9	60.1	43.6	59.3	54.3333	52.7	40.3	26.1	39.7	54.6	46.8	15.3	38.9
EDN91647	8.4	10.1	8.2	8.9	20	10.4	9.1	13.1667	23.4	15.1	12.5	17	4.4	9.4	45.8	19.8667
EDN91648	6.3	5.1	8.3	6.56667	3.8	12.3	11.3	9.13333	5.9	5	3.8	4.9	10.9	9.4	30.5	16.9333
EDN91649	6.3	6.7	4.8	5.93333	5.7	1.8	2.3	3.26667	0	5	5.4	3.46667	4.4	0	0	1.46667
EDN91650	0	0	1	0.333333	17.2	22.1	28.1	22.4667	0	10.1	0.5	3.53333	19.6	25	15.3	19.9667
EDN91651	0	0	0	0	0	1.2	2.7	1.3	0	0	0	0	4.4	6.2	0	3.53333
EDN91652	6.3	13.5	12.2	10.6667	21	9.2	6.3	12.1667	5.9	20.2	14.1	13.4	15.3	12.5	0	9.26667
EDN91653	1	0	3.4	1.46667	0	1.8	2.3	1.36667	5.9	0	0.5	2.13333	4.4	0	0	1.46667
EDN91654	0	0	0	0	0	0	0	0	0	0	0	0	0	0	0	0
EDN91655	3.1	1.7	3.7	2.83333	0	1.8	0.5	0.766667	0	10.1	0.5	3.53333	0	0	7.6	2.53333
EDN91656	353.7	414.2	193	320.3	71.6	78.5	111.4	87.1667	591.8	610.1	416.5	539.467	78.6	62.4	15.3	52.1
EDN91657	38.8	41.3	24.6	34.9	36.3	33.1	35.3	34.9	46.9	80.7	36.4	54.6667	21.8	25	30.5	25.7667
EDN91658	1	2.5	1.5	1.66667	11.4	5.5	4.1	7	0	0	1.1	0.366667	2.2	3.1	15.3	6.86667
EDN91659	45.1	48.8	54.9	49.6	37.2	53.4	46.6	45.7333	29.3	20.2	26.6	25.3667	48	71.8	76.3	65.3667
EDN91660	16.8	10.9	13.3	13.6667	11.4	11	12.2	11.5333	5.9	0	12.5	6.13333	2.2	12.5	15.3	10
EDN91661	17.8	6.7	6.6	10.3667	9.5	11.7	11.8	11	5.9	15.1	17.4	12.8	4.4	12.5	7.6	8.16667
EDN91662	6.3	6.7	3.6	5.53333	14.3	11	10	11.7667	11.7	5	5.4	7.36667	19.6	18.7	7.6	15.3
EDN91663	0	0	0	0	0	0	0	0	0	0	0	0	0	0	0	0
EDN91664	11.5	6.7	5.8	8	17.2	15.3	13.1	15.2	5.9	5	10.3	7.06667	6.5	25	30.5	20.6667
EDN91665	0	0	0.2	0.0666667	0	0.6	0	0.2	0	0	0	0	0	0	0	0
EDN91666	10.5	12.6	8	10.3667	43.9	36.2	19.5	33.2	23.4	5	14.7	14.3667	58.9	53.1	22.9	44.9667
EDN91667	0	0	0.3	0.1	3.8	0	1.8	1.86667	0	0	0	0	0	9.4	0	3.13333
EDN91668	31.5	20.2	39.6	30.4333	29.6	17.8	25.4	24.2667	52.7	10.1	21.7	28.1667	21.8	15.6	68.7	35.3667
EDN91669	3.1	1.7	3.2	2.66667	3.8	3.1	3.2	3.36667	0	5	0.5	1.83333	2.2	3.1	0	1.76667
EDN91670	126	107.8	139.7	124.5	81.1	73.6	81.5	78.7333	52.7	55.5	89.6	65.9333	74.2	87.4	38.2	66.6
EDN91671	0	0	0	0	0	0	0	0	0	0	0.5	0.166667	0	0	0	0
EDN91672	0	0	0.3	0.1	1	0	0.5	0.5	0	0	0	0	0	0	0	0
EDN91673	0	0	0.2	0.0666667	0	0	0	0	0	0	0	0	2.2	0	7.6	3.26667
EDN92249	0	0	0	0	0	0	0	0	0	0	0	0	0	0	0	0
EDN92250	4.2	6.7	6.3	5.73333	1	3.7	1.8	2.16667	5.9	10.1	11.4	9.13333	0	0	0	0
EDN92251	31.5	45.5	52.7	43.2333	22.9	32.5	31.7	29.0333	17.6	20.2	26.1	21.3	17.5	43.7	38.2	33.1333
EDN92252	14.7	8.4	7.6	10.2333	5.7	5.5	7.7	6.3	5.9	15.1	7.6	9.53333	6.5	9.4	7.6	7.83333
EDN92253	0	0	0	0	0	0	0	0	0	0	0	0	0	0	0	0
EDN92254	5.2	5.1	4.6	4.96667	6.7	11	14	10.5667	5.9	10.1	3.8	6.6	30.6	15.6	0	15.4
EDN92255	2.1	2.5	2.5	2.36667	10.5	22.1	34	22.2	0	5	0	1.66667	41.5	25	22.9	29.8
EDN92256	16.8	15.2	4.8	12.2667	21	31.3	8.2	20.1667	17.6	15.1	2.7	11.8	15.3	31.2	7.6	18.0333
EDN92257	0	0	0	0	0	0	0	0	0	0	0	0	0	0	0	0
EDN92258	0	0	0	0	0	0	0	0	0	0	0	0	0	0	0	0
EDN92259	0	0	0	0	0	0	0	0	0	0	0	0	0	0	0	0
EDN92260	0	1.7	0.2	0.633333	0	0	0	0	0	0	1.1	0.366667	0	6.2	0	2.06667
EDN92261	0	0	0	0	0	0	0	0	0	0	0	0	0	0	0	0
EDN92262	0	0	0	0	0	0	0	0	0	0	0	0	0	0	0	0
EDN92263	0	0	0	0	0	0	0	0	0	0	0	0	0	0	0	0
EDN92264	0	0	0	0	0	0	0	0	0	0	0	0	0	0	0	0
EDN92265	0	0	0	0	0	0	0	0	0	0	0	0	0	3.1	0	1.03333
EDN92266	0	0	0	0	0	0	0	0	0	0	0	0	0	0	0	0
EDN92267	0	0	0	0	0	0	0	0	0	0	0	0	0	0	0	0
EDN92268	0	0	0	0	0	0	0	0	0	0	0	0	0	0	0	0
EDN92269	59.8	67.4	34.7	53.9667	46.8	50.9	27.2	41.6333	158.2	181.5	85.8	141.833	37.1	31.2	22.9	30.4
EDN92270	8.4	11.8	7.8	9.33333	42	38.6	25.4	35.3333	17.6	0	7.1	8.23333	41.5	50	84	58.5
EDN92271	0	0	0	0	0	0	0	0	0	0	0	0	0	0	0	0
EDN92272	40.9	45.5	28.9	38.4333	46.8	33.7	47.1	42.5333	58.6	25.2	36.4	40.0667	37.1	15.6	15.3	22.6667
EDN92273	1	0.8	1.4	1.06667	2.9	4.3	5.9	4.36667	0	0	1.6	0.533333	2.2	0	7.6	3.26667
EDN92274	0	0	0	0	1	0	0	0.333333	0	0	0	0	0	0	0	0
EDN92275	0	0	0	0	0	0	0	0	0	0	0	0	0	0	0	0
EDN92276	15.7	23.6	29.7	23	9.5	4.3	16.8	10.2	11.7	25.2	17.9	18.2667	10.9	9.4	22.9	14.4
EDN92277	0	0	0	0	0	0	0	0	0	0	0	0	0	0	0	0
EDN92278	15.7	8.4	11.4	11.8333	4.8	7.4	10.4	7.53333	5.9	5	8.7	6.53333	19.6	12.5	0	10.7
EDN92279	6.3	5.9	10.2	7.46667	36.3	22.7	12.7	23.9	5.9	5	15.2	8.7	30.6	12.5	15.3	19.4667
EDN92280	0	0	0	0	0	0	0	0	0	0	0	0	0	0	0	0
EDN92281	26.2	21.9	24.6	24.2333	71.6	65.6	35.3	57.5	11.7	15.1	30.9	19.2333	69.8	56.2	7.6	44.5333
EDN92282	53.5	58.9	79.9	64.1	68.7	79.8	67.9	72.1333	70.3	65.6	54.8	63.5667	50.2	65.6	38.2	51.3333
EDN92283	2.1	1.7	1.4	1.73333	6.7	1.8	3.2	3.9	0	0	0	0	2.2	6.2	15.3	7.9
EDN92284	0	0	0	0	0	0	0	0	0	0	0	0	0	0	0	0
EDN92285	0	0	0	0	0	0	0	0	0	0	0	0	0	0	0	0
EDN92286	24.1	27.8	23.3	25.0667	34.3	27.6	24	28.6333	17.6	25.2	33.7	25.5	26.2	12.5	38.2	25.6333
EDN92287	5.2	2.5	3.6	3.76667	8.6	3.7	10	7.43333	0	5	3.8	2.93333	8.7	6.2	7.6	7.5
EDN92288	0	0	0	0	0	0	0	0	0	0	0	0	0	0	0	0
EDN92289	0	0	0	0	0	0	0	0	0	0	0	0	0	0	0	0
EDN92290	0	0	0	0	0	0	0	0	0	0	0	0	0	0	0	0
EDN92291	0	0	0	0	0	0	0	0	0	0	0	0	0	0	0	0
EDN92292	0	0	0	0	0	0	0	0	0	0	0	0	0	0	0	0
EDN92293	56.7	50.5	44.9	50.7	47.7	51.5	63	54.0667	46.9	50.4	59.2	52.1667	54.6	68.7	84	69.1
EDN92294	0	0	0.7	0.233333	0	0.6	0.9	0.5	0	0	1.6	0.533333	0	0	0	0
EDN92295	0	0	0	0	0	0	0	0	0	0	0	0	0	0	0	0
EDN92296	0	0	0	0	0	0	0	0	0	0	0	0	0	0	0	0
EDN92297	0	0	0	0	0	0	0	0	0	0	0	0	0	0	0	0
EDN92298	0	0	0	0	0	0	0	0	0	0	0	0	0	0	0	0
EDN92299	0	0	0	0	0	0	0	0	0	0	0	0	0	0	0	0
EDN92300	0	0	0	0	0	0.6	0	0.2	0	0	0	0	2.2	6.2	84	30.8
EDN92301	0	0	0	0	0	0	0	0	0	0	0	0	0	0	0	0
EDN92302	82.9	81.7	98.2	87.6	57.2	52.1	63	57.4333	70.3	55.5	69	64.9333	54.6	43.7	68.7	55.6667
EDN92303	61.9	39.6	45.9	49.1333	27.7	22.7	22.6	24.3333	52.7	30.3	38.6	40.5333	30.6	28.1	38.2	32.3
EDN92304	93.4	85	113.7	97.3667	117.4	120.2	83.3	106.967	64.4	95.8	86.3	82.1667	106.9	96.8	129.8	111.167
EDN92305	0	0	0	0	0	0	0	0	0	0	0.5	0.166667	0	0	0	0
EDN92306	0	0	0	0	0	0	0	0	0	0	0	0	0	0	0	0
EDN92307	0	0	0.2	0.0666667	1	0.6	1.4	1	5.9	20.2	1.1	9.06667	4.4	3.1	0	2.5
EDN92308	10.5	20.2	21.2	17.3	10.5	9.2	9.5	9.73333	0	10.1	3.8	4.63333	17.5	6.2	22.9	15.5333
EDN92309	6.3	9.3	13.4	9.66667	14.3	6.7	8.6	9.86667	5.9	10.1	6	7.33333	10.9	9.4	22.9	14.4
EDN92310	21	16.8	21.4	19.7333	8.6	8.6	14.9	10.7	5.9	0	19.5	8.46667	2.2	6.2	0	2.8
EDN92311	13.6	14.3	22.8	16.9	16.2	18.4	12.7	15.7667	17.6	10.1	8.7	12.1333	8.7	15.6	22.9	15.7333
EDN92312	2.1	3.4	3.9	3.13333	4.8	6.1	0.9	3.93333	0	0	1.1	0.366667	2.2	9.4	7.6	6.4
EDN92313	4.2	3.4	6.1	4.56667	10.5	12.3	14	12.2667	5.9	0	5.4	3.76667	10.9	15.6	22.9	16.4667
EDN92314	97.6	58.1	80.2	78.6333	113.5	114.7	72.5	100.233	87.9	136.1	105.9	109.967	91.7	99.9	38.2	76.6
EDN92315	3.1	0	0.3	1.13333	0	0	0	0	0	0	0.5	0.166667	0	0	0	0
EDN92316	0	0	0	0	0	0	0	0	0	0	0	0	0	0	0	0
EDN92317	0	0	0	0	0	0	0	0	0	0	0	0	0	0	0	0
EDN92318	16.8	20.2	16.5	17.8333	0	3.7	1.8	1.83333	0	0	8.7	2.9	0	12.5	0	4.16667
EDN92319	0	0	0	0	0	0	0.9	0.3	0	0	0	0	0	0	0	0
EDN92320	14.7	19.4	17.5	17.2	13.4	22.7	21.7	19.2667	17.6	40.3	21.2	26.3667	17.5	21.9	53.4	30.9333
EDN92321	0	0	0.7	0.233333	0	0	0	0	0	0	1.6	0.533333	0	0	0	0
EDN92322	36.7	46.3	55.1	46.0333	18.1	25.2	23.6	22.3	23.4	15.1	42.4	26.9667	24	12.5	15.3	17.2667
EDN92323	8.4	16.8	13.4	12.8667	16.2	11.7	10	12.6333	0	15.1	16.8	10.6333	19.6	9.4	15.3	14.7667
EDN92324	0	0	0.7	0.233333	1	17.8	4.1	7.63333	5.9	10.1	1.1	5.7	0	9.4	22.9	10.7667
EDN92325	1	0	1	0.666667	6.7	1.2	2.7	3.53333	0	0	1.1	0.366667	2.2	0	0	0.733333
EDN92326	24.1	31.2	27.2	27.5	17.2	17.8	25.8	20.2667	29.3	30.3	33.1	30.9	21.8	15.6	7.6	15
EDN92327	0	0	0	0	0	0	0	0	0	0	0	0	0	0	0	0
EDN92328	8.4	3.4	4.4	5.4	1.9	8.6	5	5.16667	11.7	0	2.7	4.8	8.7	3.1	0	3.93333
EDN92329	1	1.7	1.7	1.46667	2.9	0.6	4.1	2.53333	0	0	1.1	0.366667	2.2	0	0	0.733333
EDN92330	8.4	9.3	11.9	9.86667	14.3	17.8	15.4	15.8333	35.2	35.3	13.6	28.0333	24	28.1	30.5	27.5333
EDN92331	0	0	0	0	0	0	0	0	0	0	0	0	0	0	0	0
EDN92332	8.4	9.3	7.1	8.26667	9.5	1.8	5.4	5.56667	0	0	8.1	2.7	13.1	3.1	15.3	10.5
EDN92333	6.3	10.9	15.8	11	8.6	7.4	7.7	7.9	0	0	16.3	5.43333	6.5	3.1	15.3	8.3
EDN92334	3.1	4.2	1.7	3	10.5	6.1	11.8	9.46667	5.9	0	2.2	2.7	17.5	3.1	0	6.86667
EDN92335	0	0	0.3	0.1	0	0	0	0	0	0	0	0	0	0	0	0
EDN92336	0	0	0	0	0	0	0	0	0	0	0	0	0	0	0	0
EDN92337	0	0	0	0	0	0	0	0	0	0	0	0	0	0	0	0
EDN92338	8.4	15.2	13.4	12.3333	0	0	1.4	0.466667	5.9	5	19.5	10.1333	2.2	0	0	0.733333
EDN92339	14.7	8.4	13.1	12.0667	0	0.6	2.7	1.1	0	0	11.4	3.8	0	0	0	0
EDN92340	0	1.7	0	0.566667	0	0	0.5	0.166667	0	0	0	0	0	0	0	0
EDN92341	3.1	2.5	4.6	3.4	1	0	0.9	0.633333	0	5	7.6	4.2	2.2	3.1	0	1.76667
EDN92342	0	0	0	0	0	0	0	0	0	0	0	0	0	0	0	0
EDN92343	0	0	0	0	0	0	0	0	0	0	0	0	0	0	0	0
EDN92344	304.4	336.8	258.3	299.833	278.6	283.4	327.9	296.633	158.2	201.7	308.9	222.933	384.1	265.4	213.7	287.733
EDN92345	16.8	23.6	30.8	23.7333	61.1	49.1	107.8	72.6667	0	0	1.6	0.533333	58.9	53.1	22.9	44.9667
EDN92346	11.5	10.9	9.7	10.7	8.6	7.4	7.7	7.9	0	30.3	5.4	11.9	13.1	0	7.6	6.9
EDN92347	15.7	16	14.1	15.2667	39.1	33.1	38	36.7333	17.6	5	8.7	10.4333	30.6	59.3	76.3	55.4
EDN92348	1	1.7	1.2	1.3	0	3.1	0.9	1.33333	0	0	0	0	0	6.2	0	2.06667
EDN92349	0	0	0	0	0	0	0	0	0	0	0	0	0	0	0	0
EDN92350	1	0.8	0.3	0.7	1	0	0.5	0.5	0	0	0.5	0.166667	0	0	0	0
EDN92351	0	0	0	0	0	0	0	0	0	0	0	0	0	0	0	0
EDN92352	0	0	0	0	1	0	0	0.333333	0	0	0.5	0.166667	0	0	0	0
EDN92353	0	0	0	0	0	0	0	0	0	0	0.5	0.166667	0	0	0	0
EDN92354	0	0	0	0	0	0	0	0	0	0	0	0	0	0	0	0
EDN92355	1467.4	1468.3	1737	1557.57	3070.4	3206	3507.6	3261.33	984.3	1205.1	1992.7	1394.03	3729.6	2232.2	1106.9	2356.23
EDN92356	98.7	96.8	99.4	98.3	239.5	223.3	238.7	233.833	58.6	90.8	149.9	99.7667	213.9	206.1	22.9	147.633
EDN92357	35.7	43.8	41.6	40.3667	20	28.2	17.7	21.9667	5.9	30.3	45.6	27.2667	28.4	15.6	30.5	24.8333
EDN92358	49.3	54.7	55.4	53.1333	118.3	121.5	86	108.6	52.7	45.4	33.7	43.9333	96	90.5	45.8	77.4333
EDN92359	1	0	0.7	0.566667	17.2	16.6	21.3	18.3667	0	0	3.3	1.1	28.4	25	22.9	25.4333
EDN92360	10.5	12.6	5.8	9.63333	68.7	42.9	37.6	49.7333	0	20.2	6	8.73333	50.2	84.3	38.2	57.5667
EDN92361	0	0	0	0	0	0	0	0	0	0	0	0	0	0	0	0
EDN92362	0	0	0	0	0	0	0	0	0	0	0	0	0	0	0	0
EDN92363	0	0	0	0	0	0	0	0	0	0	0	0	0	0	0	0
EDN92364	0	0	0	0	0	0	0	0	0	0	0	0	0	0	0	0
EDN92365	0	0	0	0	0	0	0	0	0	0	0	0	0	0	0	0
EDN92366	247.7	263.5	8.7	173.3	122.1	123.9	193.4	146.467	351.5	317.7	101.5	256.9	283.7	90.5	68.7	147.633
EDN92367	0	0	0	0	0	0	0	0	0	0	0	0	0	0	0	0
EDN92368	0	0	0	0	0	0	0	0	0	0	0	0	0	0	0	0
EDN92369	0	0	0	0	0	0	0	0	0	0	0	0	0	0	0	0
EDN92370	3.1	1.7	2	2.26667	6.7	3.7	3.6	4.66667	0	5	3.8	2.93333	6.5	6.2	0	4.23333
EDN92371	3.1	1.7	1.2	2	8.6	11	3.6	7.73333	17.6	15.1	6.5	13.0667	8.7	12.5	15.3	12.1667
EDN92372	5.2	6.7	8.7	6.86667	53.4	38.6	20.4	37.4667	29.3	40.3	26.6	32.0667	63.3	71.8	61.1	65.4
EDN92373	0	0	0	0	0	0	0	0	0	0	0	0	0	0	0	0
EDN92374	0	0	0	0	0	0	0	0	0	0	0.5	0.166667	0	0	0	0
EDN92375	0	0	1	0.333333	0	0	0.5	0.166667	0	5	1.6	2.2	0	0	0	0
EDN92376	0	0	0	0	0	0	0	0	0	0	0	0	0	0	0	0
EDN92377	0	0	0	0	0	0	0	0	0	0	0	0	0	0	0	0
EDN92378	0	0	0	0	0	0	0	0	0	0	0	0	0	0	0	0
EDN92379	0	0	0	0	0	0	1.4	0.466667	0	0	0	0	0	0	0	0
EDN92380	22	26.9	15.8	21.5667	5.7	1.8	10	5.83333	11.7	20.2	33.7	21.8667	10.9	3.1	22.9	12.3
EDN92381	10.5	17.7	16.5	14.9	21	17.2	15.4	17.8667	5.9	30.3	16.8	17.6667	8.7	25	15.3	16.3333
EDN92382	23.1	18.5	28	23.2	19.1	8	14.9	14	0	25.2	25.5	16.9	13.1	9.4	0	7.5
EDN92383	23.1	30.3	31.3	28.2333	23.9	30.7	26.7	27.1	46.9	5	26.1	26	41.5	50	15.3	35.6
EDN92384	10.5	15.2	13.4	13.0333	13.4	8.6	20.4	14.1333	11.7	5	13.6	10.1	28.4	25	38.2	30.5333
EDN92385	1	1.7	1.7	1.46667	47.7	42.9	44.4	45	11.7	10.1	5.4	9.06667	54.6	34.3	137.4	75.4333
EDN92386	0	0	0	0	0	0	0	0	0	0	0	0	0	0	0	0
EDN92387	0	0	0	0	0	0	0	0	0	0	0	0	0	0	0	0
EDN92388	17.8	18.5	29.6	21.9667	24.8	14.1	12.7	17.2	23.4	5	23.3	17.2333	4.4	6.2	0	3.53333
EDN92389	1	3.4	4.6	3	2.9	6.1	3.6	4.2	29.3	15.1	5.4	16.6	0	0	7.6	2.53333
EDN92390	0	0.8	0.2	0.333333	0	1.2	0.9	0.7	0	0	0	0	0	6.2	0	2.06667
EDN92391	0	0	0	0	0	0	0	0	0	0	0	0	0	0	0	0
EDN92392	0	0	0	0	0	0	0	0	0	0	0	0	0	0	0	0
EDN92393	0	0.8	0	0.266667	0	0	0	0	0	0	0	0	0	0	0	0
EDN92394	17.8	10.1	12.1	13.3333	7.6	4.3	7.2	6.36667	11.7	5	19.5	12.0667	6.5	0	7.6	4.7
EDN92395	36.7	34.5	9.3	26.8333	146.9	127.6	101.4	125.3	23.4	55.5	19.5	32.8	157.1	134.2	84	125.1
EDN92396	130.2	110.3	102.3	114.267	161.2	215.3	207.9	194.8	46.9	45.4	83.1	58.4667	194.2	128	152.7	158.3
EDN92397	119.7	128.8	147.1	131.867	136.4	95.7	96	109.367	93.7	90.8	104.2	96.2333	78.6	84.3	45.8	69.5667
EDN92398	0	0	0	0	0	0	0	0	0	0	0	0	0	0	0	0
EDN92399	0	0	0	0	0	0	0	0	0	0	0	0	0	0	0	0
EDN92400	112.3	152.4	91.1	118.6	154.6	224.5	157.6	178.9	175.8	156.3	123.3	151.8	181.1	146.7	76.3	134.7
EDN92401	0	0	0	0	0	0	0	0	0	0	0	0	0	0	0	0
EDN92402	27.3	27.8	29.6	28.2333	50.6	42.9	57.1	50.2	17.6	50.4	35.8	34.6	56.7	46.8	15.3	39.6
EDN92403	16.8	8.4	11.4	12.2	23.9	25.8	24	24.5667	29.3	30.3	14.1	24.5667	19.6	25	53.4	32.6667
EDN92404	0	0	0	0	0	0	0	0	0	0	0	0	0	0	0	0
EDN92405	0	0	0	0	0	0	0	0	0	0	0	0	0	0	0	0
EDN92406	43	42.1	37.7	40.9333	78.2	80.4	75.6	78.0667	29.3	60.5	46.7	45.5	67.7	74.9	122.1	88.2333
EDN92407	81.9	68.2	58.4	69.5	43.9	65.6	48	52.5	23.4	75.6	58.1	52.3667	58.9	43.7	84	62.2
EDN92408	22	18.5	29.6	23.3667	14.3	11.7	9.5	11.8333	5.9	10.1	19.5	11.8333	15.3	9.4	22.9	15.8667
EDN92409	77.7	64	77.1	72.9333	46.8	58.9	38.5	48.0667	175.8	90.8	92.3	119.633	34.9	9.4	7.6	17.3
EDN92410	63	57.3	63.2	61.1667	53.4	91.4	59.8	68.2	105.5	45.4	38	62.9667	48	87.4	68.7	68.0333
EDN92411	6.3	2.5	2.9	3.9	2.9	2.5	3.2	2.86667	17.6	10.1	3.8	10.5	8.7	15.6	0	8.1
EDN92412	242.5	202.1	300.6	248.4	86.8	68.7	57.1	70.8667	76.2	35.3	158	89.8333	48	59.3	68.7	58.6667
EDN92413	21	21	12.7	18.2333	13.4	10.4	19	14.2667	17.6	30.3	14.7	20.8667	10.9	12.5	0	7.8
EDN92414	32.5	30.3	29.2	30.6667	22.9	18.4	19.9	20.4	58.6	50.4	47.2	52.0667	21.8	18.7	30.5	23.6667
EDN92415	9.4	14.3	4.4	9.36667	6.7	12.3	7.2	8.73333	17.6	10.1	17.9	15.2	6.5	3.1	0	3.2
EDN92416	0	0	0	0	0	0	0	0	0	0	0	0	0	0	0	0
EDN92417	0	0	0	0	0	0	0	0	0	0	0	0	0	0	0	0
EDN92418	0	0	0	0	0	0	0	0	0	0	0	0	0	0	0	0
EDN92419	0	0	0.2	0.0666667	1	0	0	0.333333	0	0	0	0	0	0	7.6	2.53333
EDN92420	1	0	0.7	0.566667	0	0	0.9	0.3	0	0	0.5	0.166667	2.2	0	0	0.733333
EDN92421	26.2	34.5	31.1	30.6	23.9	23.9	21.7	23.1667	11.7	15.1	31.5	19.4333	13.1	25	15.3	17.8
EDN92422	27.3	11.8	17.2	18.7667	25.8	22.1	33.5	27.1333	29.3	10.1	17.4	18.9333	30.6	40.6	38.2	36.4667
EDN92423	0	0	0	0	0	0	0	0	0	0	0	0	0	0	0	0
EDN92424	17.8	14.3	16.1	16.0667	8.6	8	6.3	7.63333	17.6	10.1	15.7	14.4667	2.2	3.1	7.6	4.3
EDN92425	2.1	0	0.2	0.766667	0	0.6	0.9	0.5	0	5	0	1.66667	0	0	0	0
EDN92426	16.8	12.6	11.6	13.6667	14.3	12.3	13.1	13.2333	0	20.2	15.2	11.8	4.4	9.4	15.3	9.7
EDN92427	4.2	5.1	1.9	3.73333	1	4.3	3.6	2.96667	11.7	0	1.1	4.26667	6.5	3.1	0	3.2
EDN92428	0	0	0	0	0	0	0	0	0	0	0	0	0	0	0	0
EDN92429	4.2	4.2	4.4	4.26667	8.6	2.5	5.9	5.66667	0	5	2.2	2.4	4.4	3.1	0	2.5
EDN92430	0	0	0	0	0	0	0	0	0	0	0	0	0	0	0	0
EDN92431	0	0	0	0	0	0	0	0	0	0	0	0	0	0	0	0
EDN92432	30.4	28.6	24.3	27.7667	18.1	17.2	23.1	19.4667	5.9	25.2	22.3	17.8	24	12.5	15.3	17.2667
EDN92433	15.7	6.7	10.5	10.9667	4.8	2.5	4.5	3.93333	11.7	0	8.1	6.6	10.9	3.1	0	4.66667
EDN92434	6.3	3.4	5.1	4.93333	5.7	1.8	3.6	3.7	5.9	5	7.1	6	2.2	0	0	0.733333
EDN92435	16.8	15.2	10.5	14.1667	13.4	10.4	13.1	12.3	29.3	10.1	13	17.4667	13.1	12.5	7.6	11.0667
EDN92436	18.9	17.7	15.1	17.2333	23.9	26.4	25.8	25.3667	23.4	40.3	17.9	27.2	50.2	21.9	38.2	36.7667
EDN92437	0	0	0	0	0	0	0	0	0	0	0	0	0	0	0	0
EDN92438	5.2	2.5	3.2	3.63333	1.9	0	2.3	1.4	5.9	5	1.6	4.16667	4.4	3.1	0	2.5
EDN92439	4.2	10.9	8.2	7.76667	14.3	6.1	8.2	9.53333	0	10.1	11.9	7.33333	10.9	6.2	0	5.7
EDN92440	0	0	0.2	0.0666667	0	0	0	0	0	0	0	0	0	0	0	0
EDN92441	0	0	0	0	0	0	0	0	0	0	0	0	0	0	0	0
EDN92442	0	0	0	0	0	0	0	0	0	0	0	0	0	0	0	0
EDN92443	0	0	0	0	0	0	0.5	0.166667	0	0	0	0	0	0	0	0
EDN92444	0	0	0	0	0	0	0	0	0	0	0	0	0	0	0	0
EDN92445	0	0	0	0	0	0	0	0	0	0	0	0	0	0	0	0
EDN92446	0	0	0	0	0	0	0	0	0	0	0	0	0	0	0	0
EDN92447	0	0	0	0	0	0	0	0	0	0	0	0	0	0	0	0
EDN92448	0	0	0	0	0	0	0	0	0	0	0	0	0	0	0	0
EDN92449	0	0	0	0	0	0	0	0	0	0	0	0	0	0	0	0
EDN92450	0	0	0.2	0.0666667	1	0	0	0.333333	0	0	0.5	0.166667	0	0	0	0
EDN92451	1	1.7	2.2	1.63333	1	0.6	1.4	1	5.9	0	1.1	2.33333	2.2	0	0	0.733333
EDN92452	17.8	13.5	12.6	14.6333	9.5	3.1	3.2	5.26667	5.9	0	6	3.96667	2.2	3.1	0	1.76667
EDN92453	10.5	12.6	13.1	12.0667	49.6	33.1	49.4	44.0333	11.7	10.1	14.1	11.9667	50.2	53.1	45.8	49.7
EDN92454	0	0	0	0	0	0	0.5	0.166667	0	0	0	0	0	0	0	0
EDN92455	1	0.8	0.5	0.766667	1	0	0.5	0.5	0	0	1.1	0.366667	2.2	0	0	0.733333
EDN92456	39.9	36.2	47.4	41.1667	15.3	12.9	12.7	13.6333	17.6	15.1	33.7	22.1333	10.9	12.5	22.9	15.4333
EDN92457	0	0	0	0	0	0	0	0	0	0	0	0	0	0	0	0
EDN92458	0	0	0	0	0	0	0	0	0	0	0	0	0	0	0	0
EDN92459	16.8	20.2	15.1	17.3667	9.5	7.4	7.7	8.2	23.4	20.2	20.1	21.2333	4.4	3.1	7.6	5.03333
EDN92460	18.9	11.8	21.1	17.2667	10.5	8.6	8.6	9.23333	17.6	20.2	32	23.2667	6.5	9.4	22.9	12.9333
EDN92461	26.2	32.8	31.6	30.2	32.4	25.8	26.7	28.3	17.6	10.1	22.8	16.8333	24	43.7	61.1	42.9333
EDN92462	14.7	11.8	12.6	13.0333	10.5	8	7.7	8.73333	0	5	7.1	4.03333	6.5	6.2	0	4.23333
EDN92463	191	220.6	120.3	177.3	79.2	70.5	83.8	77.8333	117.2	75.6	107.5	100.1	67.7	137.4	106.9	104
EDN92464	48.3	53	89.2	63.5	87.8	69.3	75.2	77.4333	52.7	30.3	44	42.3333	176.8	103	190.8	156.867
EDN92465	0	0.8	0.2	0.333333	7.6	19	26.3	17.6333	0	0	2.2	0.733333	28.4	37.5	30.5	32.1333
EDN92466	0	0	0	0	0	0	0	0	0	0	0	0	0	0	0	0
EDN92467	0	0	0	0	0	0	0	0	0	0	0	0	0	0	0	0
EDN92468	0	0	0.5	0.166667	4.8	1.2	1.8	2.6	0	0	0	0	2.2	0	0	0.733333
EDN92469	0	0	0	0	0	0	0	0	0	0	0.5	0.166667	0	0	0	0
EDN92470	0	0	0	0	0	0	0	0	0	0	0	0	0	0	0	0
EDN92471	5.2	5.1	5.1	5.13333	9.5	12.9	8.2	10.2	0	20.2	8.1	9.43333	8.7	9.4	7.6	8.56667
EDN92472	21	31.2	38.4	30.2	35.3	35.6	36.2	35.7	29.3	10.1	25.5	21.6333	39.3	31.2	22.9	31.1333
EDN92473	0	1.7	0.5	0.733333	2.9	0.6	0.5	1.33333	0	5	0.5	1.83333	0	0	0	0
EDN92474	0	0.8	0.5	0.433333	1	2.5	1.4	1.63333	0	0	0.5	0.166667	0	6.2	0	2.06667
EDN92475	0	0	0	0	0	0	0	0	0	0	0	0	0	0	0	0
EDN92476	0	0	0	0	0	0	0	0	0	0	0	0	0	0	0	0
EDN92477	0	0	0	0	0	0	0	0	0	0	0	0	2.2	0	0	0.733333
EDN92478	37.8	28.6	38.1	34.8333	40.1	33.7	24	32.6	23.4	15.1	34.7	24.4	45.8	37.5	76.3	53.2
EDN92479	4.2	3.4	3.9	3.83333	4.8	4.9	8.6	6.1	0	15.1	0	5.03333	0	3.1	0	1.03333
EDN92480	2.1	6.7	8.5	5.76667	4.8	5.5	5.9	5.4	5.9	0	2.2	2.7	8.7	31.2	7.6	15.8333
EDN92481	11.5	16	15.6	14.3667	10.5	9.2	10.9	10.2	0	5	4.9	3.3	13.1	15.6	7.6	12.1
EDN92482	0	0	0.2	0.0666667	0	0	0	0	0	0	0	0	0	0	0	0
EDN92483	0	1.7	2.4	1.36667	1	1.8	0.5	1.1	11.7	0	3.8	5.16667	0	0	0	0
EDN92484	16.8	23.6	22.3	20.9	27.7	25.2	21.7	24.8667	17.6	35.3	27.7	26.8667	13.1	18.7	38.2	23.3333
EDN92485	16.8	14.3	4.6	11.9	136.4	98.2	127.3	120.633	29.3	40.3	10.3	26.6333	235.7	259.1	53.4	182.733
EDN92486	0	0	0	0	0	0	0	0	0	0	0	0	0	0	0	0
EDN92487	0	0.8	0	0.266667	0	0	0.5	0.166667	0	0	0.5	0.166667	0	0	0	0
EDN92488	26.2	23.6	10.9	20.2333	94.5	86.5	80.6	87.2	29.3	25.2	13.6	22.7	100.4	112.4	99.2	104
EDN92489	0	1.7	0	0.566667	0	0	0	0	0	0	0	0	0	0	0	0
EDN92490	44.1	40.4	59	47.8333	42.9	34.4	34	37.1	46.9	20.2	63	43.3667	39.3	46.8	53.4	46.5
EDN92491	4.2	9.3	7.6	7.03333	18.1	19	20.4	19.1667	0	0	5.4	1.8	24	28.1	22.9	25
EDN92492	4.2	4.2	7.6	5.33333	8.6	11	8.2	9.26667	11.7	15.1	2.7	9.83333	8.7	6.2	0	4.96667
EDN92493	0	0	0	0	0	0	0	0	0	0	0	0	0	0	0	0
EDN92494	0	0	0	0	0	0	0	0	0	0	0	0	0	0	0	0
EDN92495	0	0	0	0	0	0	0	0	0	0	0	0	0	0	0	0
EDN92496	57.7	58.1	26.3	47.3667	45.8	60.7	57.1	54.5333	41	50.4	41.8	44.4	109.1	74.9	15.3	66.4333
EDN92497	0	0	0.2	0.0666667	0	0	0	0	0	0	0	0	0	0	0	0
EDN92498	0	0	0.3	0.1	0	0.6	0.5	0.366667	0	0	0	0	2.2	0	7.6	3.26667
EDN92499	0	0	0	0	0	0	0	0	0	0	0	0	0	0	0	0
EDN92500	0	0	0	0	0	0	0	0	0	0	0	0	0	0	0	0
EDN92501	8.4	9.3	6.5	8.06667	3.8	2.5	5.9	4.06667	11.7	15.1	10.3	12.3667	6.5	3.1	0	3.2
EDN92502	1	0	2	1	1.9	1.2	1.8	1.63333	0	0	0.5	0.166667	2.2	9.4	0	3.86667
EDN92503	4.2	3.4	5.9	4.5	10.5	8.6	7.2	8.76667	0	10.1	9.2	6.43333	15.3	12.5	15.3	14.3667
EDN92504	13.6	10.9	14.4	12.9667	70.6	63.2	98.3	77.3667	11.7	10.1	22.8	14.8667	98.2	62.4	61.1	73.9
EDN92505	26.2	16.8	22.8	21.9333	13.4	16	22.2	17.2	11.7	10.1	13	11.6	15.3	31.2	7.6	18.0333
EDN92506	7.3	10.1	9.7	9.03333	20	17.8	15.9	17.9	23.4	30.3	13.6	22.4333	13.1	40.6	15.3	23
EDN92507	18.9	29.5	18	22.1333	34.3	67.5	39.4	47.0667	93.7	70.6	21.2	61.8333	21.8	84.3	45.8	50.6333
EDN92508	38.8	51.4	48.3	46.1667	95.4	123.3	70.7	96.4667	70.3	70.6	54.8	65.2333	98.2	174.8	30.5	101.167
EDN92509	0	0	0.2	0.0666667	0	0	0.5	0.166667	0	0	0	0	0	3.1	7.6	3.56667
EDN92510	9.4	10.9	8.3	9.53333	32.4	21.5	18.6	24.1667	0	30.3	11.9	14.0667	17.5	40.6	45.8	34.6333
EDN92511	1	0.8	0	0.6	0	0	0	0	0	0	0	0	0	0	0	0
EDN92512	21	18.5	24.3	21.2667	24.8	25.8	26.7	25.7667	11.7	5	13.6	10.1	21.8	31.2	38.2	30.4
EDN92513	16.8	8.4	6.1	10.4333	19.1	29.4	47.1	31.8667	52.7	100.8	42.4	65.3	41.5	9.4	0	16.9667
EDN92514	0	3.4	4.6	2.66667	9.5	3.1	4.5	5.7	0	0	5.4	1.8	4.4	6.2	7.6	6.06667
EDN92515	17.8	14.3	19.2	17.1	8.6	14.1	5.9	9.53333	11.7	15.1	7.1	11.3	21.8	9.4	38.2	23.1333
EDN92516	0	0	0	0	0	0	0	0	0	0	0	0	0	0	0	0
EDN92517	6.3	6.7	12.9	8.63333	9.5	17.2	11.3	12.6667	0	0	7.6	2.53333	4.4	3.1	0	2.5
EDN92518	11.5	9.3	17	12.6	8.6	8	7.7	8.1	17.6	5	23.9	15.5	15.3	6.2	7.6	9.7
EDN92519	31.5	25.3	29.2	28.6667	30.5	34.4	25.8	30.2333	29.3	35.3	19.5	28.0333	26.2	21.9	22.9	23.6667
EDN92520	82.9	80.8	39.1	67.6	61.1	60.7	105.1	75.6333	41	50.4	38.6	43.3333	80.7	84.3	114.5	93.1667
EDN92521	1	1.7	2.5	1.73333	1	3.7	3.6	2.76667	0	0	0.5	0.166667	0	6.2	0	2.06667
EDN92522	1	0.8	0.8	0.866667	1.9	1.2	2.3	1.8	0	0	1.6	0.533333	0	0	0	0
EDN92523	1	1.7	5.9	2.86667	5.7	3.7	5.4	4.93333	5.9	5	3.3	4.73333	0	3.1	0	1.03333
EDN92524	1	0	0	0.333333	7.6	18.4	22.2	16.0667	0	0	1.6	0.533333	6.5	12.5	7.6	8.86667
EDN92525	65.1	48.8	54.9	56.2667	48.7	51.5	55.3	51.8333	52.7	35.3	57.6	48.5333	82.9	62.4	61.1	68.8
EDN92526	72.4	77.5	49.1	66.3333	95.4	60.7	75.2	77.1	70.3	121	90.1	93.8	85.1	65.6	68.7	73.1333
EDN92527	26.2	23.6	26.3	25.3667	20	9.2	27.2	18.8	17.6	15.1	29.3	20.6667	10.9	12.5	7.6	10.3333
EDN92528	46.2	48	60	51.4	39.1	17.8	22.6	26.5	58.6	60.5	63	60.7	26.2	34.3	22.9	27.8
EDN92529	0	0.8	0	0.266667	1	0.6	0.5	0.7	0	0	0	0	2.2	0	0	0.733333
EDN92530	10.5	27.8	14.8	17.7	13.4	14.1	11.3	12.9333	17.6	5	14.7	12.4333	10.9	25	7.6	14.5
EDN92531	6.3	12.6	21.9	13.6	16.2	15.3	12.7	14.7333	5.9	5	7.1	6	13.1	12.5	0	8.53333
EDN92532	0	0	0.2	0.0666667	1	0.6	0.9	0.833333	0	0	0	0	0	3.1	0	1.03333
EDN92533	0	0	0	0	0	0	0	0	0	0	0	0	0	0	0	0
EDN92534	3.1	4.2	0.5	2.6	0	0.6	0	0.2	5.9	0	3.8	3.23333	0	3.1	0	1.03333
EDN92535	33.6	26.1	22.9	27.5333	5.7	6.1	9.5	7.1	41	100.8	92.3	78.0333	4.4	0	0	1.46667
EDN92536	0	0	0	0	0	0	0	0	0	0	0	0	0	0	0	0
EDN92537	1	2.5	2.2	1.9	37.2	22.7	22.2	27.3667	29.3	20.2	1.6	17.0333	21.8	21.9	7.6	17.1
EDN92538	0	0	0.2	0.0666667	0	0	0	0	0	0	0	0	0	0	0	0
EDN92539	0	0	0	0	0	0	0	0	0	0	0	0	0	0	0	0
EDN92540	1	4.2	5.8	3.66667	6.7	2.5	6.3	5.16667	0	5	3.3	2.76667	8.7	3.1	15.3	9.03333
EDN92541	0	0	0	0	0	0	0	0	0	0	0	0	0	0	0	0
EDN92542	0	0	0.2	0.0666667	0	0.6	0	0.2	0	0	0	0	0	0	0	0
EDN92543	0	0.8	2.2	1	8.6	6.7	10.9	8.73333	5.9	0	0.5	2.13333	4.4	12.5	0	5.63333
EDN92544	5.2	3.4	9.5	6.03333	4.8	6.7	11.3	7.6	11.7	5	4.9	7.2	4.4	9.4	0	4.6
EDN92545	44.1	54.7	59.8	52.8667	38.2	16.6	14	22.9333	11.7	20.2	23.3	18.4	34.9	15.6	15.3	21.9333
EDN92546	0	0	0	0	0	0	0	0	0	0	0	0	0	0	0	0
EDN92547	0	0	0	0	0	0	0	0	0	0	0	0	0	0	0	0
EDN92548	1	0	1.2	0.733333	1.9	2.5	1.8	2.06667	0	0	2.7	0.9	4.4	6.2	0	3.53333
EDN92549	0	0	0.3	0.1	0	0	0	0	0	0	0	0	0	0	0	0
EDN92550	0	0	0	0	0	0	0	0	0	0	0	0	0	0	0	0
EDN92551	0	0	0	0	0	0	0	0	0	0	0	0	0	0	0	0
EDN92552	0	0	0	0	0	0	0.5	0.166667	0	0	0.5	0.166667	0	0	0	0
EDN92553	0	4.2	2	2.06667	1	0.6	0	0.533333	0	5	1.1	2.03333	0	0	0	0
EDN92554	0	0	0	0	0	0	0	0	0	0	0	0	0	0	0	0
EDN92555	26.2	34.5	40.6	33.7667	10.5	16	24	16.8333	82	75.6	27.7	61.7667	8.7	3.1	0	3.93333
EDN92556	17.8	16.8	16.7	17.1	14.3	17.8	13.6	15.2333	11.7	25.2	11.4	16.1	19.6	18.7	30.5	22.9333
EDN92557	10.5	5.1	12.2	9.26667	10.5	6.7	7.7	8.3	5.9	5	11.4	7.43333	2.2	9.4	7.6	6.4
EDN92558	2.1	5.9	3.6	3.86667	1.9	0	3.2	1.7	0	10.1	2.7	4.26667	0	0	0	0
EDN92559	0	0	0.7	0.233333	0	1.8	0.9	0.9	0	5	0	1.66667	0	0	0	0
EDN92560	4.2	6.7	8.7	6.53333	4.8	4.9	7.2	5.63333	5.9	5	7.1	6	0	6.2	7.6	4.6
EDN92561	0	0	0	0	0	0	0	0	0	0	0	0	0	0	0	0
EDN92562	11.5	20.2	6.8	12.8333	40.1	33.7	36.2	36.6667	46.9	30.3	29.9	35.7	48	56.2	53.4	52.5333
EDN92563	1	0	0	0.333333	0	1.2	0	0.4	5.9	0	0	1.96667	0	0	0	0
EDN92564	0	0	0	0	0	0	0	0	0	0	0	0	0	0	0	0
EDN92565	9.4	10.9	10.9	10.4	15.3	30.7	18.1	21.3667	5.9	0	6.5	4.13333	26.2	21.9	61.1	36.4
EDN92566	2.1	1.7	4.9	2.9	7.6	6.1	7.7	7.13333	5.9	0	2.2	2.7	6.5	12.5	15.3	11.4333
EDN92567	2.1	0	3.7	1.93333	6.7	11	9.5	9.06667	0	0	0.5	0.166667	6.5	25	7.6	13.0333
EDN92568	18.9	19.4	21.4	19.9	10.5	10.4	11.3	10.7333	29.3	10.1	23.9	21.1	17.5	28.1	22.9	22.8333
EDN92569	8.4	10.1	6.1	8.2	10.5	7.4	8.2	8.7	0	10.1	5.4	5.16667	2.2	6.2	7.6	5.33333
EDN92570	0	0	0	0	0	0	0	0	0	0	0	0	0	0	0	0
EDN92571	0	0	0	0	0	0	0	0	0	0	0	0	0	0	0	0
EDN92572	19.9	26.1	16.3	20.7667	84	27.6	34.9	48.8333	46.9	30.3	14.1	30.4333	104.8	37.5	53.4	65.2333
EDN92573	0	0	0	0	0	0	0	0	0	0	0	0	2.2	0	0	0.733333
EDN92574	0	0	0	0	0	0	0	0	0	0	0	0	0	0	0	0
EDN92575	0	0	0	0	0	0	0.5	0.166667	0	0	0	0	0	0	0	0
EDN92576	46.2	46.3	46.2	46.2333	17.2	20.2	27.2	21.5333	23.4	20.2	37.5	27.0333	19.6	25	15.3	19.9667
EDN92577	33.6	18.5	25.1	25.7333	14.3	12.9	12.2	13.1333	17.6	15.1	14.7	15.8	10.9	12.5	15.3	12.9
EDN92578	184.7	185.2	411	260.3	85.9	119	109.1	104.667	64.4	65.6	112.4	80.8	111.3	65.6	106.9	94.6
EDN92579	8.4	3.4	3.7	5.16667	3.8	0.6	2.3	2.23333	0	5	6	3.66667	0	0	0	0
EDN92580	0	0	0	0	0	0.6	0	0.2	0	0	0	0	0	0	0	0
EDN92581	0	0	0	0	0	0	0	0	0	0	0	0	0	0	0	0
EDN92582	0	0	0.3	0.1	0	0	0	0	0	0	0	0	0	0	0	0
EDN92583	0	0	0	0	0	0	0	0	0	0	0	0	0	0	0	0
EDN92584	0	0.8	0	0.266667	1.9	0	0	0.633333	0	0	0.5	0.166667	0	0	0	0
EDN92585	0	0	0	0	0	0	0.9	0.3	5.9	0	0	1.96667	0	0	0	0
EDN92586	10.5	15.2	14.8	13.5	10.5	16	17.7	14.7333	17.6	10.1	9.8	12.5	26.2	25	7.6	19.6
EDN92587	5.2	3.4	2.5	3.7	5.7	3.7	3.2	4.2	0	0	6.5	2.16667	0	0	7.6	2.53333
EDN92588	0	0	0	0	0	0	0	0	0	0	0.5	0.166667	0	0	0	0
EDN92589	0	0	0	0	0	0	0	0	0	0	0	0	0	0	0	0
EDN92590	0	0	0	0	0	0	0	0	0	0	0	0	0	0	0	0
EDN92591	32.5	28.6	21.9	27.6667	18.1	31.9	21.7	23.9	41	10.1	27.1	26.0667	32.7	18.7	15.3	22.2333
EDN92592	2.1	7.6	1.9	3.86667	8.6	13.5	5.4	9.16667	23.4	25.2	4.9	17.8333	21.8	6.2	7.6	11.8667
EDN92593	17.8	10.9	15.8	14.8333	7.6	2.5	6.8	5.63333	17.6	5	13.6	12.0667	2.2	3.1	0	1.76667
EDN92594	2.1	1.7	1.4	1.73333	6.7	2.5	1.8	3.66667	17.6	30.3	7.1	18.3333	4.4	9.4	7.6	7.13333
EDN92595	0	0	1.5	0.5	2.9	0.6	0.9	1.46667	0	0	0.5	0.166667	0	0	0	0
EDN92596	13.6	16.8	8.2	12.8667	12.4	12.3	11.3	12	29.3	5	14.1	16.1333	6.5	12.5	15.3	11.4333
EDN92597	31.5	33.7	42	35.7333	28.6	15.3	28.1	24	29.3	10.1	26.1	21.8333	10.9	3.1	30.5	14.8333
EDN92598	0	0	0	0	0	0	0	0	0	0	0	0	0	0	0	0
EDN92599	0	0	0	0	0	0	0	0	0	0	0	0	0	0	0	0
EDN92600	11.5	17.7	11.9	13.7	17.2	6.7	14.9	12.9333	11.7	15.1	14.1	13.6333	6.5	12.5	15.3	11.4333
EDN92601	48.3	64.8	41.5	51.5333	38.2	48.5	52.1	46.2667	105.5	45.4	53.2	68.0333	32.7	46.8	53.4	44.3
EDN92602	0	0	0	0	0	0	0	0	0	0	0	0	0	0	0	0
EDN92603	8.4	10.9	9.9	9.73333	1	4.3	3.2	2.83333	5.9	0	6.5	4.13333	6.5	0	0	2.16667
EDN92604	2.1	1.7	2.2	2	74.4	58.9	80.6	71.3	0	0	1.1	0.366667	93.8	87.4	129.8	103.667
EDN92605	0	0	0	0	0	0	0	0	0	0	0	0	0	0	0	0
EDN92606	13.6	21	12.7	15.7667	20	12.9	26.7	19.8667	23.4	25.2	20.6	23.0667	28.4	31.2	22.9	27.5
EDN92607	1	0	0.3	0.433333	0	0	0	0	0	0	1.1	0.366667	0	0	0	0
EDN92608	13.6	10.1	16.3	13.3333	6.7	8.6	6.8	7.36667	17.6	20.2	22.3	20.0333	8.7	9.4	7.6	8.56667
EDN92609	0	0.8	0.2	0.333333	1	0.6	0	0.533333	0	0	0.5	0.166667	2.2	0	0	0.733333
EDN92610	0	0	0.2	0.0666667	0	0	0.5	0.166667	0	0	0	0	0	0	0	0
EDN92611	8.4	11.8	11.2	10.4667	5.7	8	8.2	7.3	0	20.2	10.9	10.3667	8.7	0	15.3	8
EDN92612	5.2	10.1	12.7	9.33333	4.8	2.5	2.7	3.33333	11.7	0	14.7	8.8	4.4	3.1	0	2.5
EDN92613	3.1	2.5	2.4	2.66667	1	0.6	2.3	1.3	0	5	0.5	1.83333	2.2	3.1	0	1.76667
EDN92614	15.7	12.6	3.2	10.5	2.9	6.7	7.2	5.6	0	0	6	2	10.9	3.1	7.6	7.2
EDN92615	25.2	17.7	21.1	21.3333	24.8	24.5	33.5	27.6	17.6	25.2	32	24.9333	43.6	15.6	15.3	24.8333
EDN92616	10.5	12.6	16.5	13.2	7.6	4.9	8.6	7.03333	11.7	25.2	9.8	15.5667	8.7	3.1	22.9	11.5667
EDN92617	38.8	40.4	53.9	44.3667	49.6	35	45.7	43.4333	58.6	45.4	63.5	55.8333	39.3	25	38.2	34.1667
EDN92618	40.9	35.4	36.7	37.6667	33.4	35.6	30.3	33.1	29.3	35.3	30.9	31.8333	26.2	43.7	61.1	43.6667
EDN92619	0	0	0	0	0	0	0	0	0	0	0	0	0	0	0	0
EDN92620	0	0	0	0	0	0	0	0	0	0	0	0	0	0	0	0
EDN92621	3.1	5.1	5.1	4.43333	4.8	8.6	5.4	6.26667	0	20.2	9.2	9.8	4.4	12.5	7.6	8.16667
EDN92622	9.4	8.4	7.5	8.43333	4.8	9.2	9.1	7.7	0	10.1	8.1	6.06667	6.5	6.2	7.6	6.76667
EDN92623	81.9	88.4	89	86.4333	84.9	74.8	88.3	82.6667	70.3	85.7	72.8	76.2667	80.7	71.8	84	78.8333
EDN92624	40.9	42.1	37	40	18.1	12.3	19	16.4667	11.7	20.2	36.9	22.9333	21.8	15.6	7.6	15
EDN92625	11.5	14.3	14.1	13.3	13.4	12.9	11.3	12.5333	17.6	5	18.5	13.7	24	15.6	0	13.2
EDN92626	28.3	38.7	37.6	34.8667	20	22.7	20.8	21.1667	23.4	15.1	25	21.1667	19.6	40.6	15.3	25.1667
EDN92627	11.5	8.4	9.2	9.7	21.9	17.8	11.8	17.1667	5.9	5	9.2	6.7	21.8	18.7	0	13.5
EDN92628	32.5	30.3	34.3	32.3667	10.5	14.7	10	11.7333	23.4	10.1	16.8	16.7667	24	15.6	38.2	25.9333
EDN92629	54.6	66.5	84.6	68.5667	52.5	25.2	34.9	37.5333	23.4	35.3	74.9	44.5333	48	31.2	7.6	28.9333
EDN92630	5.2	4.2	3.7	4.36667	4.8	2.5	5	4.1	0	5	3.8	2.93333	6.5	9.4	15.3	10.4
EDN92631	54.6	48	52.7	51.7667	61.1	91.4	84.2	78.9	76.2	90.8	54.8	73.9333	63.3	65.6	106.9	78.6
EDN92632	7.3	11.8	18.9	12.6667	16.2	12.9	8.6	12.5667	5.9	0	14.1	6.66667	10.9	12.5	0	7.8
EDN92633	1	0.8	0.7	0.833333	6.7	3.1	3.6	4.46667	0	0	0	0	4.4	6.2	7.6	6.06667
EDN92634	4.2	1.7	1.2	2.36667	2.9	8	3.6	4.83333	0	0	1.1	0.366667	2.2	6.2	7.6	5.33333
EDN92635	0	0	0.2	0.0666667	0	0	0	0	0	5	0	1.66667	2.2	0	0	0.733333
EDN92636	4.2	5.1	7.1	5.46667	1.9	4.3	9.5	5.23333	5.9	15.1	6	9	2.2	0	7.6	3.26667
EDN92637	16.8	10.9	10.7	12.8	20	17.2	18.6	18.6	5.9	20.2	15.2	13.7667	13.1	37.5	7.6	19.4
EDN92638	0	0	0	0	0	0	0	0	0	0	0	0	0	0	0	0
EDN92639	0	0.8	0.3	0.366667	1	0	0	0.333333	0	0	0	0	0	0	15.3	5.1
EDN92640	0	0	0	0	0	0	0	0	0	0	0	0	0	0	0	0
EDN92641	4.2	0	4.6	2.93333	6.7	3.7	4.5	4.96667	0	0	3.8	1.26667	4.4	9.4	7.6	7.13333
EDN92642	29.4	16.8	27.4	24.5333	26.7	19	21.7	22.4667	17.6	30.3	29.3	25.7333	28.4	12.5	15.3	18.7333
EDN92643	0	0	0	0	0	0	0.5	0.166667	0	0	0	0	0	0	0	0
EDN92644	3.1	8.4	10.2	7.23333	5.7	11	10.9	9.2	0	15.1	7.6	7.56667	8.7	12.5	0	7.06667
EDN92645	11.5	10.9	9.3	10.5667	6.7	4.3	5	5.33333	0	5	7.1	4.03333	6.5	9.4	22.9	12.9333
EDN92646	9.4	5.1	6.1	6.86667	2.9	3.1	4.1	3.36667	11.7	10.1	7.6	9.8	2.2	0	0	0.733333
EDN92647	1	1.7	0.2	0.966667	0	0	1.8	0.6	0	0	0	0	0	0	0	0
EDN92648	59.8	52.2	47.9	53.3	56.3	62.6	77.4	65.4333	46.9	55.5	54.3	52.2333	80.7	46.8	45.8	57.7667
EDN92649	99.7	109.5	136.9	115.367	63	90.2	70.2	74.4667	64.4	40.3	77.6	60.7667	52.4	46.8	22.9	40.7
EDN92650	24.1	13.5	20.4	19.3333	16.2	20.2	15.9	17.4333	5.9	10.1	17.9	11.3	17.5	21.9	15.3	18.2333
EDN92651	8.4	8.4	8.5	8.43333	11.4	15.3	12.2	12.9667	23.4	10.1	11.9	15.1333	13.1	6.2	15.3	11.5333
EDN92652	14.7	21	17	17.5667	20	22.1	15.9	19.3333	29.3	10.1	15.2	18.2	30.6	21.9	53.4	35.3
EDN92653	5.2	5.9	4.8	5.3	6.7	9.2	9.1	8.33333	0	0	6	2	13.1	15.6	15.3	14.6667
EDN92654	14.7	9.3	7.1	10.3667	9.5	6.7	9.1	8.43333	0	20.2	10.3	10.1667	8.7	15.6	15.3	13.2
EDN92655	1	0	0.3	0.433333	0	0.6	0	0.2	0	0	0	0	0	0	0	0
EDN92656	9.4	5.1	7	7.16667	62	87.1	73.4	74.1667	17.6	15.1	9.2	13.9667	80.7	71.8	206.1	119.533
EDN92657	2.1	1.7	0.3	1.36667	8.6	4.9	5	6.16667	0	0	3.8	1.26667	6.5	12.5	7.6	8.86667
EDN92658	0	0	0	0	0	0	0	0	0	0	0	0	0	0	0	0
EDN92659	0	0	0	0	0	0	0	0	0	0	0	0	0	0	0	0
EDN92660	15.7	12.6	16.7	15	17.2	14.7	29.4	20.4333	23.4	20.2	17.4	20.3333	34.9	18.7	15.3	22.9667
EDN92661	1	0	0.5	0.5	0	0	0	0	0	0	1.1	0.366667	0	0	0	0
EDN92662	3.1	7.6	9.5	6.73333	8.6	4.9	11.8	8.43333	0	0	4.9	1.63333	8.7	21.9	7.6	12.7333
EDN92663	0	0	0	0	0	0	0	0	0	0	0	0	0	0	0	0
EDN92664	0	0	0	0	0	0	0	0	0	0	0	0	0	0	0	0
EDN92665	2.1	4.2	0.3	2.2	0	0	0	0	0	0	0.5	0.166667	2.2	3.1	0	1.76667
EDN92666	2.1	5.9	0.3	2.76667	1	0.6	1.4	1	0	0	0	0	0	0	0	0
EDN92667	0	0	0	0	0	0	0	0	0	0	0	0	0	0	0	0
EDN92668	0	0	0	0	0	0	0	0	0	0	0	0	0	0	0	0
EDN92669	0	0	0	0	0	0	0	0	0	0	0	0	0	0	0	0
EDN92670	25.2	13.5	20.4	19.7	10.5	13.5	10.9	11.6333	17.6	5	33.1	18.5667	4.4	3.1	15.3	7.6
EDN92671	138.6	112	113.5	121.367	254.8	248.5	192.9	232.067	152.3	121	88	120.433	237.9	387.1	198.5	274.5
EDN92672	37.8	26.1	41.8	35.2333	52.5	68.7	48	56.4	58.6	70.6	55.9	61.7	43.6	46.8	45.8	45.4
EDN92673	0	0	0	0	0	0	0	0	0	0	0	0	0	0	0	0
EDN92674	0	0	0.2	0.0666667	0	0	0	0	0	0	0	0	0	0	0	0
EDN92675	0	0	0	0	0	0	0	0	0	0	0	0	0	0	0	0
EDN92676	10.5	14.3	9.7	11.5	8.6	4.3	6.8	6.56667	5.9	10.1	7.6	7.86667	15.3	12.5	7.6	11.8
EDN92677	11.5	5.9	12.2	9.86667	28.6	16	15.4	20	5.9	5	3.3	4.73333	15.3	43.7	7.6	22.2
EDN92678	0	0	0	0	0	0	0	0	0	0	0	0	0	0	0	0
EDN92679	0	0	0	0	0	0	0	0	5.9	0	0	1.96667	0	0	0	0
EDN92680	0	0.8	0.2	0.333333	0	0.6	0	0.2	0	0	0	0	0	0	0	0
EDN92681	1	0	1.2	0.733333	1	0.6	3.2	1.6	0	5	1.1	2.03333	0	0	0	0
EDN92682	0	0	0	0	0	0	0	0	0	0	0	0	0	0	0	0
EDN92683	0	0	0	0	0	0	0	0	0	0	0	0	0	0	0	0
EDN92684	36.7	29.5	10.4	25.5333	27.7	20.9	21.3	23.3	5.9	25.2	14.7	15.2667	28.4	6.2	30.5	21.7
EDN92685	1	2.5	0.7	1.4	1.9	0	1.8	1.23333	5.9	5	1.6	4.16667	0	3.1	0	1.03333
EDN92686	4.2	2.5	1.2	2.63333	30.5	41.1	30.8	34.1333	0	0	0	0	34.9	71.8	15.3	40.6667
EDN92687	1	0	0.2	0.4	71.6	84	59.8	71.8	0	0	0.5	0.166667	67.7	40.6	91.6	66.6333
EDN92688	3.1	0.8	0	1.3	160.3	170.5	169.4	166.733	0	0	2.2	0.733333	148.4	128	91.6	122.667
EDN92689	3.1	3.4	3.9	3.46667	8.6	7.4	14	10	5.9	10.1	10.9	8.96667	28.4	18.7	53.4	33.5
EDN92690	90.3	121.2	135.8	115.767	38.2	39.9	37.6	38.5667	70.3	50.4	102.1	74.2667	52.4	59.3	68.7	60.1333
EDN92691	0	0.8	1.2	0.666667	17.2	14.1	9.5	13.6	0	0	1.1	0.366667	4.4	0	7.6	4
EDN92692	0	0	0	0	0	0	0	0	0	0	0	0	0	0	0	0
EDN92693	0	0.8	0.8	0.533333	1.9	3.1	0.5	1.83333	0	10.1	1.6	3.9	2.2	3.1	0	1.76667
EDN92694	36.7	39.6	83.9	53.4	177.5	28.8	75.6	93.9667	41	40.3	18.5	33.2667	17.5	43.7	22.9	28.0333
EDN92695	31.5	32	1.7	21.7333	3.8	1.2	4.5	3.16667	23.4	5	11.4	13.2667	0	3.1	0	1.03333
EDN92696	0	0	0	0	0	0	0	0	0	0	0	0	0	0	0	0
EDN92697	0	0	0	0	0	0	0	0	0	0	0	0	0	0	0	0
EDN92698	3.1	2.5	38.1	14.5667	300.6	32.5	97.4	143.5	0	5	3.3	2.76667	30.6	53.1	53.4	45.7
EDN92699	1	3.4	68.6	24.3333	317.7	36.2	102.4	152.1	11.7	5	6	7.56667	15.3	31.2	68.7	38.4
EDN92700	2.1	3.4	20.2	8.56667	33.4	9.2	19.9	20.8333	5.9	15.1	3.3	8.1	2.2	56.2	0	19.4667
EDN92701	5.2	9.3	9.2	7.9	40.1	17.2	18.1	25.1333	17.6	25.2	11.4	18.0667	32.7	15.6	22.9	23.7333
EDN92702	4.2	0	30.2	11.4667	134.5	8	35.8	59.4333	0	10.1	3.8	4.63333	13.1	18.7	7.6	13.1333
EDN92703	0	0	7	2.33333	37.2	3.1	3.6	14.6333	0	0	1.1	0.366667	0	6.2	0	2.06667
EDN92704	0	0	0	0	0	0	0	0	0	0	0	0	0	0	0	0
EDN92705	36.7	37	41.1	38.2667	32.4	34.4	34.4	33.7333	11.7	25.2	25.5	20.8	19.6	31.2	15.3	22.0333
EDN92706	12.6	10.9	14.3	12.6	28.6	10.4	15.9	18.3	5.9	10.1	5.4	7.13333	10.9	6.2	7.6	8.23333
EDN92707	2.1	5.9	9.7	5.9	1	6.1	2.3	3.13333	5.9	5	1.1	4	6.5	6.2	0	4.23333
EDN92708	13.6	24.4	17.3	18.4333	27.7	25.2	16.3	23.0667	23.4	25.2	24.4	24.3333	26.2	18.7	7.6	17.5
EDN92709	0	0	0	0	0	0	0	0	0	0	0	0	0	0	0	0
EDN92710	0	0	2.5	0.833333	1.9	3.1	1.8	2.26667	0	5	1.6	2.2	0	0	0	0
EDN92711	23.1	24.4	19.4	22.3	30.5	36.8	25.8	31.0333	35.2	20.2	23.9	26.4333	30.6	28.1	7.6	22.1
EDN92712	10.5	10.1	10.7	10.4333	5.7	6.7	2.3	4.9	0	0	8.7	2.9	4.4	3.1	0	2.5
EDN92713	3.1	4.2	6.3	4.53333	0	8	5.9	4.63333	0	5	2.2	2.4	2.2	0	7.6	3.26667
EDN92714	0	0	0	0	0	0	0	0	0	0	0	0	0	0	0	0
EDN92715	1	0.8	0.8	0.866667	1	0	3.2	1.4	0	5	0.5	1.83333	0	0	0	0
EDN92716	15.7	16.8	20.9	17.8	5.7	9.8	10.9	8.8	11.7	10.1	13	11.6	10.9	6.2	15.3	10.8
EDN92717	28.3	17.7	31.4	25.8	21	16	29	22	5.9	20.2	17.4	14.5	28.4	12.5	53.4	31.4333
EDN92718	26.2	46.3	40.6	37.7	31.5	24.5	31.7	29.2333	11.7	55.5	40.2	35.8	19.6	18.7	15.3	17.8667
EDN92719	2.1	1.7	0.2	1.33333	0	0.6	0.9	0.5	0	0	0	0	0	3.1	0	1.03333
EDN92720	0	0	0.5	0.166667	0	0	0.5	0.166667	0	0	0	0	0	0	0	0
EDN92721	0	0	0	0	0	0	0	0	0	0	0	0	0	0	0	0
EDN92722	24.1	22.7	32.8	26.5333	24.8	22.7	21.7	23.0667	23.4	20.2	34.7	26.1	39.3	18.7	45.8	34.6
EDN92723	7.3	6.7	11.9	8.63333	6.7	11.7	12.7	10.3667	5.9	10.1	2.7	6.23333	26.2	15.6	0	13.9333
EDN92724	3.1	0.8	1.5	1.8	9.5	12.3	5	8.93333	5.9	0	2.2	2.7	10.9	3.1	15.3	9.76667
EDN92725	0	0	0	0	0	0	0	0	0	0	0	0	0	0	0	0
EDN92726	5.2	10.9	5.8	7.3	11.4	6.1	10	9.16667	5.9	10.1	9.2	8.4	2.2	6.2	15.3	7.9
EDN92727	0	0	0	0	0	0	0	0	0	0	0	0	0	0	0	0
EDN92728	0	0	0	0	0	0	0	0	0	0	0	0	0	0	0	0
EDN92729	0	0	0	0	0	0	0	0	0	0	0	0	0	0	0	0
EDN92730	0	0	0	0	0	0	0	0	0	0	0	0	0	0	0	0
EDN92731	0	0	0	0	0	0	0	0	0	0	0	0	0	0	0	0
EDN92732	2.1	4.2	1	2.43333	2.9	1.8	2.7	2.46667	0	5	1.6	2.2	2.2	6.2	0	2.8
EDN92733	7.3	5.1	5.1	5.83333	11.4	9.2	9.1	9.9	0	10.1	9.8	6.63333	13.1	6.2	22.9	14.0667
EDN92734	0	0	0	0	0	0	0	0	0	0	0	0	0	0	0	0
EDN92735	0	0	0	0	0	0	0	0	0	0	0	0	0	0	0	0
EDN92736	12.6	15.2	8.7	12.1667	13.4	10.4	10	11.2667	11.7	0	12.5	8.06667	10.9	21.9	0	10.9333
EDN92737	1	5.1	3.2	3.1	2.9	4.3	3.2	3.46667	5.9	0	4.9	3.6	0	0	0	0
EDN92738	0	0	0	0	0	0	0	0	0	0	0	0	0	0	0	0
EDN92739	309.6	257.6	255	274.067	283.4	223.9	202.4	236.567	416	347.9	278	347.3	222.6	178	167.9	189.5
EDN92740	0	0	0	0	0	0	0	0	0	0	0	0	0	0	0	0
EDN92741	0	0	0.2	0.0666667	1.9	0.6	0	0.833333	0	0	0	0	0	0	0	0
EDN92742	15.7	18.5	28.4	20.8667	16.2	16.6	10	14.2667	29.3	35.3	17.9	27.5	2.2	6.2	0	2.8
EDN92743	84	79.1	104.2	89.1	58.2	81.6	71.1	70.3	46.9	80.7	76	67.8667	63.3	87.4	68.7	73.1333
EDN92744	8.4	8.4	3.2	6.66667	6.7	1.8	4.1	4.2	5.9	0	4.9	3.6	0	3.1	7.6	3.56667
EDN92745	0	2.5	0.5	1	0	1.2	0.5	0.566667	0	0	0	0	0	0	0	0
EDN92746	3.1	5.9	2.7	3.9	1	1.8	2.3	1.7	5.9	5	1.6	4.16667	0	0	0	0
EDN92747	33.6	33.7	32.3	33.2	23.9	23.9	19.5	22.4333	29.3	25.2	41.8	32.1	17.5	25	45.8	29.4333
EDN92748	3.1	5.1	5.1	4.43333	4.8	3.1	5.4	4.43333	5.9	5	2.2	4.36667	2.2	9.4	0	3.86667
EDN92749	0	0	0	0	0	0	0	0	0	0	0	0	0	0	0	0
EDN92750	1	0.8	2.9	1.56667	1.9	1.2	2.7	1.93333	0	0	2.2	0.733333	0	0	0	0
EDN92751	0	0	0	0	0	0	0	0	0	0	0	0	0	0	0	0
EDN92752	43	33.7	44.5	40.4	20	16.6	11.3	15.9667	23.4	20.2	64.1	35.9	8.7	21.9	7.6	12.7333
EDN92753	0	1.7	1.4	1.03333	11.4	10.4	20.4	14.0667	11.7	10.1	3.8	8.53333	17.5	21.9	30.5	23.3
EDN92754	69.3	59.8	63.9	64.3333	95.4	60.7	63.9	73.3333	134.8	90.8	82.5	102.7	72	59.3	45.8	59.0333
EDN92755	44.1	42.9	33	40	31.5	43.6	42.6	39.2333	35.2	85.7	36.4	52.4333	37.1	62.4	45.8	48.4333
EDN92756	17.8	26.1	21.1	21.6667	21	19.6	21.3	20.6333	35.2	10.1	18.5	21.2667	10.9	12.5	38.2	20.5333
EDN92757	4.2	1.7	3.7	3.2	5.7	8	5.9	6.53333	5.9	10.1	6.5	7.5	15.3	6.2	0	7.16667
EDN92758	2.1	0	0.2	0.766667	0	0	0	0	0	0	0	0	0	0	0	0
EDN92759	32.5	37	52.7	40.7333	30.5	22.7	24	25.7333	35.2	40.3	52.7	42.7333	19.6	25	15.3	19.9667
EDN92760	0	0	0	0	1.9	0.6	0	0.833333	0	0	0	0	0	0	0	0
EDN92761	29.4	22.7	31.3	27.8	29.6	18.4	16.8	21.6	41	10.1	35.8	28.9667	15.3	15.6	0	10.3
EDN92762	4.2	1.7	2.5	2.8	6.7	1.8	6.3	4.93333	11.7	5	2.7	6.46667	4.4	0	0	1.46667
EDN92763	19.9	14.3	14.6	16.2667	17.2	8	12.7	12.6333	46.9	20.2	24.4	30.5	30.6	0	7.6	12.7333
EDN92764	27.3	33.7	16.7	25.9	36.3	44.8	30.8	37.3	17.6	20.2	21.2	19.6667	15.3	28.1	15.3	19.5667
EDN92765	0	0	0	0	0	0	0	0	0	0	0	0	0	0	0	0
EDN92766	8.4	16	12.7	12.3667	17.2	11.7	14.9	14.6	11.7	20.2	14.7	15.5333	17.5	6.2	15.3	13
EDN92767	55.6	49.7	68.6	57.9667	27.7	33.7	33.1	31.5	23.4	15.1	31.5	23.3333	10.9	37.5	38.2	28.8667
EDN92768	11.5	10.9	11.4	11.2667	23.9	20.2	16.8	20.3	11.7	15.1	22.3	16.3667	8.7	28.1	7.6	14.8
EDN92769	8.4	9.3	7.5	8.4	6.7	6.7	8.2	7.2	11.7	10.1	3.8	8.53333	8.7	9.4	7.6	8.56667
EDN92770	46.2	48.8	36.5	43.8333	124	89.6	194.7	136.1	70.3	40.3	26.1	45.5667	174.6	53.1	61.1	96.2667
EDN92771	0	0	0	0	0	0	0	0	0	0	0	0	0	0	0	0
EDN92772	43	36.2	41.6	40.2667	58.2	44.2	30.8	44.4	17.6	40.3	64.1	40.6667	45.8	74.9	38.2	52.9667
EDN92773	34.6	37.9	31.6	34.7	23.9	33.7	28.5	28.7	5.9	25.2	26.6	19.2333	54.6	31.2	38.2	41.3333
EDN92774	109.2	100.2	64.7	91.3667	74.4	84.7	60.7	73.2667	46.9	65.6	103.7	72.0667	34.9	40.6	22.9	32.8
EDN92775	10.5	6.7	8	8.4	5.7	9.8	10	8.5	17.6	0	3.8	7.13333	4.4	9.4	0	4.6
EDN92776	0	0.8	0.3	0.366667	2.9	1.8	0	1.56667	0	0	0.5	0.166667	2.2	0	0	0.733333
EDN92777	0	1.7	1	0.9	0	0	0.9	0.3	0	0	0	0	0	0	0	0
EDN92778	8.4	9.3	10.9	9.53333	0	1.8	5	2.26667	5.9	5	15.7	8.86667	4.4	6.2	0	3.53333
EDN92779	2.1	1.7	0.2	1.33333	0	0.6	0.5	0.366667	5.9	0	0.5	2.13333	2.2	0	0	0.733333
EDN92780	0	0	0.3	0.1	1	1.2	0.5	0.9	0	0	2.2	0.733333	0	0	0	0
EDN92781	99.7	131.3	121.3	117.433	110.7	99.4	135	115.033	99.6	116	240.5	152.033	78.6	50	38.2	55.6
EDN92782	163.7	147.3	173.5	161.5	88.7	75.5	76.1	80.1	64.4	50.4	144.4	86.4	45.8	68.7	38.2	50.9
EDN92783	76.6	90.9	109.8	92.4333	42.9	31.3	38.5	37.5667	70.3	35.3	70.6	58.7333	24	62.4	38.2	41.5333
EDN92784	68.2	90.1	100.9	86.4	51.5	54	41.7	49.0667	23.4	30.3	46.2	33.3	48	59.3	53.4	53.5667
EDN92785	0	0	0	0	0	0	0	0	0	0	0	0	0	0	0	0
EDN92786	0	0	0	0	0	0	0	0	0	0	0	0	0	0	0	0
EDN93271	0	0	0	0	0	0	0	0	0	0	0	0	0	0	0	0
EDN93272	0	0	0	0	0	0	0	0	0	0	0	0	0	0	0	0
EDN93273	0	0	0	0	0	0	0	0	0	0	0	0	0	0	0	0
EDN93274	0	0	0.2	0.0666667	0	0	0	0	0	0	0	0	0	0	0	0
EDN93275	0	0	0.8	0.266667	219.5	20.2	67.9	102.533	0	10.1	1.1	3.73333	37.1	34.3	61.1	44.1667
EDN93276	14.7	21.9	22.9	19.8333	29.6	50.9	28.1	36.2	41	45.4	15.2	33.8667	48	71.8	38.2	52.6667
EDN93277	1	0	0.2	0.4	1	1.2	4.1	2.1	0	0	0.5	0.166667	2.2	0	7.6	3.26667
EDN93278	8.4	7.6	3.7	6.56667	2.9	1.8	2.7	2.46667	5.9	5	4.9	5.26667	2.2	6.2	7.6	5.33333
EDN93279	3.1	0.8	1.9	1.93333	1.9	3.1	4.1	3.03333	0	5	4.3	3.1	0	3.1	0	1.03333
EDN93280	1	2.5	2.2	1.9	3.8	7.4	5.4	5.53333	0	5	4.9	3.3	6.5	3.1	7.6	5.73333
EDN93281	0	0	0	0	0	0	0	0	0	0	0	0	0	0	0	0
EDN93282	0	0	0	0	0	0	0	0	0	0	0	0	0	0	0	0
EDN93283	0	0	2.7	0.9	2.9	1.8	1.4	2.03333	0	10.1	2.2	4.1	0	6.2	0	2.06667
EDN93284	0	0	0	0	0	0	0	0	0	0	0	0	0	0	0	0
EDN93285	0	0	0	0	0	0	0	0	0	0	0	0	0	0	0	0
EDN93286	0	0	0	0	0	0	0	0	0	0	0	0	0	0	0	0
EDN93287	0	0	0	0	0	0	0	0	0	0	0	0	0	0	0	0
EDN93288	5.2	11.8	12.6	9.86667	3.8	4.3	5.4	4.5	5.9	15.1	11.9	10.9667	15.3	12.5	0	9.26667
EDN93289	5.2	2.5	4.2	3.96667	10.5	3.7	10	8.06667	0	0	2.7	0.9	0	0	0	0
EDN93290	17.8	18.5	19.9	18.7333	8.6	6.7	9.5	8.26667	5.9	5	17.9	9.6	6.5	15.6	15.3	12.4667
EDN93291	4.2	1.7	1.9	2.6	3.8	4.9	5	4.56667	0	5	3.8	2.93333	0	12.5	0	4.16667
EDN93292	4.2	5.9	4.1	4.73333	0	0	0.5	0.166667	0	0	7.1	2.36667	0	0	0	0
EDN93293	13.6	14.3	9.5	12.4667	15.3	14.7	12.7	14.2333	17.6	20.2	11.4	16.4	10.9	9.4	15.3	11.8667
EDN93294	0	1.7	1.2	0.966667	0	1.2	1.4	0.866667	0	5	0.5	1.83333	2.2	3.1	0	1.76667
EDN93295	0	0	0	0	0	0	0	0	0	0	0	0	0	0	0	0
EDN93296	25.2	17.7	25	22.6333	17.2	15.3	16.8	16.4333	46.9	30.3	35.8	37.6667	26.2	28.1	0	18.1
EDN93297	3.1	6.7	2.9	4.23333	7.6	9.2	11.3	9.36667	11.7	25.2	7.1	14.6667	6.5	6.2	0	4.23333
EDN93298	0	0	0	0	0	0	0	0	0	0	0	0	0	0	0	0
EDN93299	0	0	0	0	0	0	0	0	0	0	0	0	0	0	0	0
EDN93300	1	1.7	0.7	1.13333	11.4	19	8.2	12.8667	0	0	0	0	19.6	12.5	0	10.7
EDN93301	1	1.7	2.5	1.73333	11.4	6.1	7.2	8.23333	0	10.1	1.6	3.9	13.1	18.7	0	10.6
EDN93302	2.1	0	2.4	1.5	62	49.7	17.7	43.1333	0	10.1	3.3	4.46667	137.5	21.9	0	53.1333
EDN93303	1	0.8	0.7	0.833333	9.5	1.2	3.6	4.76667	5.9	5	0	3.63333	10.9	0	0	3.63333
EDN93304	0	0	0	0	0	0	0	0	0	0	0	0	0	0	0	0
EDN93305	0	0	0	0	0	0	0	0	0	0	0	0	0	0	0	0
EDN93306	0	0	0	0	0	0	0	0	0	0	0	0	0	0	0	0
EDN93307	0	0	0	0	0	0	0	0	0	0	0	0	0	0	0	0
EDN93308	0	0	0	0	0	0	0	0	0	0	0	0	0	0	0	0
EDN93309	0	0	0	0	0	0	0	0	0	0	0	0	0	0	0	0
EDN93310	0	0	0	0	0	0	0	0	0	0	0	0	0	0	0	0
EDN93311	1	3.4	4.8	3.06667	4.8	1.8	2.3	2.96667	0	5	2.2	2.4	2.2	9.4	7.6	6.4
EDN93312	1	1.7	3.2	1.96667	1	2.5	2.7	2.06667	0	0	0.5	0.166667	4.4	3.1	0	2.5
EDN93313	16.8	21.9	20.4	19.7	13.4	13.5	13.6	13.5	11.7	5	19	11.9	6.5	21.9	22.9	17.1
EDN93314	6.3	5.1	5.9	5.76667	3.8	3.7	5.4	4.3	0	5	6.5	3.83333	8.7	3.1	7.6	6.46667
EDN93315	0	0	0	0	0	0	0	0	0	0	0	0	0	0	0	0
EDN93316	0	0	0	0	0	0	0	0	0	0	0	0	0	0	0	0
EDN93317	5.2	3.4	2	3.53333	2.9	2.5	0.9	2.1	0	5	2.7	2.56667	0	0	0	0
EDN93318	8.4	13.5	8	9.96667	14.3	7.4	10.9	10.8667	23.4	0	5.4	9.6	8.7	6.2	0	4.96667
EDN93319	0	0	0	0	0	0	0	0	0	0	0	0	0	0	0	0
EDN93320	9.4	6.7	7.8	7.96667	15.3	12.3	15.4	14.3333	17.6	10.1	7.6	11.7667	17.5	12.5	0	10
EDN93321	6.3	3.4	6.1	5.26667	3.8	3.7	5.9	4.46667	5.9	5	7.1	6	2.2	0	0	0.733333
EDN93322	8.4	9.3	5.9	7.86667	8.6	6.1	6.3	7	0	0	3.3	1.1	6.5	18.7	0	8.4
EDN93323	13.6	11.8	23.4	16.2667	16.2	23.9	23.6	21.2333	11.7	10.1	11.4	11.0667	28.4	18.7	15.3	20.8
EDN93324	42	36.2	47.7	41.9667	21.9	16	18.6	18.8333	29.3	35.3	36.9	33.8333	28.4	43.7	15.3	29.1333
EDN93325	1	0.8	1.5	1.1	1	0.6	1.4	1	0	0	1.6	0.533333	0	0	0	0
EDN93326	0	0	0.2	0.0666667	0	0	0	0	0	0	0	0	0	0	0	0
EDN93327	0	0	0	0	0	0	0	0	0	0	0	0	0	0	0	0
EDN93328	0	0	0	0	0	0	0	0	0	0	0	0	0	0	0	0
EDN93329	0	0	0	0	0	0	0	0	0	0	0	0	0	0	0	0
EDN93330	0	0.8	0.7	0.5	0	0	0	0	29.3	15.1	3.8	16.0667	0	0	0	0
EDN93331	3.1	6.7	3.2	4.33333	1.9	0.6	0	0.833333	64.4	55.5	7.1	42.3333	4.4	0	0	1.46667
EDN93332	0	0.8	0.3	0.366667	2.9	0	1.4	1.43333	0	0	0.5	0.166667	0	0	0	0
EDN93333	0	0	0	0	0	0	0	0	0	0	0	0	0	0	0	0
EDN93334	0	0	0	0	0	0	0	0	0	0	0	0	0	0	0	0
EDN93335	3.1	10.1	14.3	9.16667	6.7	10.4	5	7.36667	17.6	5	16.8	13.1333	8.7	3.1	7.6	6.46667
EDN93336	0	0	0	0	0	0	0	0	0	0	0	0	0	0	0	0
EDN93337	2.1	2.5	5.8	3.46667	21.9	12.3	13.1	15.7667	0	10.1	2.7	4.26667	10.9	18.7	7.6	12.4
EDN93338	1	0.8	1.2	1	2.9	2.5	1.8	2.4	0	0	1.6	0.533333	2.2	3.1	0	1.76667
EDN93339	0	0	0	0	0	0	0	0	0	0	0	0	0	0	0	0
EDN93340	0	0	0	0	0	0	0	0	0	0	0	0	0	0	0	0
EDN93341	0	0	0	0	0	0	0	0	0	0	0	0	0	0	0	0
EDN93342	0	0	0	0	0	0	0	0	0	0	0	0	0	0	0	0
EDN93343	0	0	0.2	0.0666667	0	0	0	0	0	0	0	0	0	0	0	0
EDN93344	0	0	0	0	0	0	0	0	0	0	0	0	0	0	0	0
EDN93345	0	0	0.2	0.0666667	0	0	0	0	0	0	0	0	0	0	0	0
EDN93346	0	0	0	0	0	0	0	0	0	0	0	0	0	0	0	0
EDN93347	23.1	23.6	33.3	26.6667	16.2	14.7	14.5	15.1333	23.4	10.1	34.7	22.7333	21.8	21.9	22.9	22.2
EDN93348	0	0.8	0.3	0.366667	1	2.5	0.5	1.33333	5.9	0	1.1	2.33333	0	0	0	0
EDN93349	30.4	21.9	21.4	24.5667	12.4	13.5	23.6	16.5	52.7	20.2	38.6	37.1667	19.6	12.5	15.3	15.8
EDN93350	72.4	72.4	63.5	69.4333	11.4	8.6	24.9	14.9667	234.4	166.4	145.5	182.1	4.4	0	0	1.46667
EDN93351	0	3.4	2.2	1.86667	1.9	1.8	0.9	1.53333	5.9	5	3.8	4.9	0	3.1	0	1.03333
EDN93352	0	0	0	0	0	0	0	0	0	0	0	0	0	0	0	0
EDN93353	0	0	0	0	0	0	0	0	0	0	0	0	0	0	0	0
EDN93354	0	0	0	0	0	0	0	0	0	0	0	0	0	0	0	0
EDN93355	40.9	33.7	32.1	35.5667	66.8	63.8	58	62.8667	35.2	45.4	44	41.5333	104.8	71.8	45.8	74.1333
EDN93356	0	0	0	0	0	0	0.5	0.166667	0	0	0	0	0	0	0	0
EDN93357	0	0	0	0	0	0	0	0	0	0	0	0	0	0	0	0
EDN93358	0	0	0	0	0	0	0	0	0	0	0	0	0	0	0	0
EDN93359	503.8	494.2	487.6	495.2	61.1	71.2	123.6	85.3	714.8	766.4	717.3	732.833	67.7	15.6	0	27.7667
EDN93360	53.5	45.5	24.1	41.0333	41	50.3	32.2	41.1667	105.5	131.1	42.9	93.1667	54.6	68.7	76.3	66.5333
EDN93361	2.1	1.7	4.8	2.86667	2.9	2.5	0.5	1.96667	0	0	2.2	0.733333	0	12.5	0	4.16667
EDN93362	1	6.7	0.7	2.8	0	2.5	6.3	2.93333	0	0	0.5	0.166667	4.4	3.1	22.9	10.1333
EDN93363	1	0.8	0.3	0.7	28.6	38.6	36.2	34.4667	11.7	0	1.1	4.26667	34.9	25	61.1	40.3333
EDN93364	0	0	0	0	0	0	0	0	0	5	0	1.66667	2.2	0	0	0.733333
EDN93365	1	2.5	0.3	1.26667	1.9	0	2.7	1.53333	0	0	0	0	0	0	0	0
EDN93366	47.2	42.9	26.3	38.8	512.4	166.9	310.2	329.833	105.5	80.7	49.4	78.5333	333.9	334.1	358.8	342.267
EDN93367	0	0.8	0.3	0.366667	0	0.6	0.5	0.366667	0	0	0	0	0	0	0	0
EDN93368	404.1	396.5	101.8	300.8	214.7	213.5	409.9	279.367	562.5	635.3	233.5	477.1	189.9	18.7	22.9	77.1667
EDN93369	303.3	291.3	73.7	222.767	106.9	111.7	274.5	164.367	433.6	549.6	183	388.733	115.7	43.7	45.8	68.4
EDN93370	79.8	106.1	23.4	69.7667	37.2	33.7	90.1	53.6667	140.6	70.6	43.4	84.8667	19.6	3.1	0	7.56667
EDN93371	744.2	777.1	140.5	553.933	239.5	225.8	610.9	358.733	972.6	1018.6	256.3	749.167	192	18.7	15.3	75.3333
EDN93372	223.6	229.8	60.7	171.367	110.7	121.5	258.1	163.433	363.3	327.8	151.5	280.867	96	9.4	0	35.1333
EDN93373	163.7	201.2	34.5	133.133	48.7	59.5	111.9	73.3667	240.2	186.6	83.6	170.133	67.7	15.6	0	27.7667
EDN93374	698	692.1	121.3	503.8	198.5	216.6	435.7	283.6	1095.6	1195	288.3	859.633	176.8	43.7	22.9	81.1333
EDN93375	33.6	41.3	7.6	27.5	22.9	12.9	54.3	30.0333	52.7	60.5	23.3	45.5	2.2	6.2	0	2.8
EDN93376	34.6	49.7	11.9	32.0667	37.2	31.3	106.9	58.4667	76.2	50.4	22.8	49.8	19.6	0	0	6.53333
EDN93377	101.8	81.7	18.5	67.3333	92.6	62.6	161.2	105.467	169.9	146.2	60.8	125.633	58.9	25	7.6	30.5
EDN93378	67.2	53	17	45.7333	56.3	49.1	109.6	71.6667	93.7	75.6	33.1	67.4667	54.6	18.7	0	24.4333
EDN93379	0	0	0	0	0	0	0	0	0	0	0	0	0	0	0	0
EDN93380	0	0	0.5	0.166667	1	1.2	0	0.733333	23.4	15.1	9.8	16.1	2.2	0	0	0.733333
EDN93381	0	0	0	0	0	0	0	0	0	0	0	0	0	0	0	0
EDN93382	0	0.8	1	0.6	1	0.6	0	0.533333	0	5	1.1	2.03333	0	3.1	0	1.03333
EDN93383	0	0	0	0	0	0	0	0	0	0	0	0	0	0	0	0
EDN93384	44.1	62.3	40.4	48.9333	12.4	16	34.9	21.1	134.8	110.9	82	109.233	4.4	3.1	0	2.5
EDN93385	1	0	0.2	0.4	38.2	47.2	52.1	45.8333	0	0	1.1	0.366667	15.3	121.8	122.1	86.4
EDN93386	0	0.8	1.4	0.733333	1.9	1.8	1.8	1.83333	5.9	30.3	6.5	14.2333	6.5	3.1	0	3.2
EDN93387	24.1	10.9	8	14.3333	16.2	13.5	17.2	15.6333	11.7	20.2	21.2	17.7	19.6	12.5	7.6	13.2333
EDN93388	0	0	0	0	0	0	0	0	0	0	0	0	0	0	0	0
EDN93389	54.6	50.5	54.2	53.1	49.6	44.8	52.1	48.8333	93.7	70.6	62.4	75.5667	61.1	46.8	45.8	51.2333
EDN93390	0	1.7	3.1	1.6	1	3.1	0	1.36667	0	0	2.2	0.733333	0	0	0	0
EDN93391	0	0.8	0.3	0.366667	0	0	0.5	0.166667	0	0	0	0	0	0	0	0
EDN93392	2.1	0	0	0.7	0	0	0	0	0	0	0	0	0	0	0	0
EDN93393	0	0	0	0	0	0	0	0	0	0	0	0	0	0	0	0
EDN93394	4.2	5.1	4.4	4.56667	11.4	4.3	10.4	8.7	5.9	5	8.7	6.53333	4.4	6.2	7.6	6.06667
EDN93395	30.4	29.5	24.3	28.0667	8.6	17.2	23.1	16.3	29.3	15.1	33.1	25.8333	24	9.4	15.3	16.2333
EDN93396	330.6	346	443.8	373.467	146	140.5	111.9	132.8	58.6	75.6	271.5	135.233	87.3	156.1	190.8	144.733
EDN93397	1	0	0.5	0.5	0	0.6	0.9	0.5	0	0	0	0	0	0	0	0
EDN93398	3.1	0	0.2	1.1	1	1.8	1.8	1.53333	0	5	2.2	2.4	0	0	0	0
EDN93399	0	0	0	0	0	0	0	0	0	0	0	0	0	0	0	0
EDN93400	0	2.5	1.9	1.46667	1	1.8	2.7	1.83333	11.7	0	1.6	4.43333	0	0	0	0
EDN93401	164.8	165	67.1	132.3	28.6	15.3	30.3	24.7333	111.3	116	116.7	114.667	15.3	3.1	30.5	16.3
EDN93402	88.2	84.2	67.3	79.9	27.7	34.4	59.8	40.6333	123	131.1	112.4	122.167	37.1	28.1	22.9	29.3667
EDN93403	0	0	0	0	0	0	0	0	0	0	0	0	0	0	0	0
EDN93404	6.3	2.5	4.1	4.3	9.5	11.7	17.2	12.8	17.6	30.3	23.3	23.7333	6.5	3.1	0	3.2
EDN93405	0	0	0	0	0	0	0	0	0	0	0	0	0	0	0	0
EDN93406	0	0	0	0	0	0	0	0	0	0	0	0	0	0	0	0
EDN93407	0	0	0	0	0	0	0	0	0	0	0	0	0	0	0	0
EDN93408	0	0	0	0	0	0	0	0	0	0	0	0	0	0	0	0
EDN93409	0	0	0	0	0	0	0	0	0	0	0	0	0	0	0	0
EDN93410	0	0	0	0	0	0	0	0	0	0	0	0	0	0	0	0
EDN93411	0	0	0	0	0	0	0	0	0	0	0	0	0	0	0	0
EDN93412	0	0	0.5	0.166667	0	0	0	0	0	0	0.5	0.166667	0	0	0	0
EDN93413	8.4	10.1	9.9	9.46667	4.8	3.7	5	4.5	17.6	0	8.1	8.56667	8.7	9.4	0	6.03333
EDN93414	137.5	149.9	162.3	149.9	72.5	54.6	52.1	59.7333	76.2	105.9	122.2	101.433	41.5	78	30.5	50
EDN93415	0	0	0	0	1	0	0	0.333333	0	0	0	0	0	0	0	0
EDN93416	0	0	0	0	0	0	0	0	0	0	0	0	0	0	0	0
EDN93417	0	0	0	0	1	0	0.5	0.5	0	0	0	0	0	0	0	0
EDN93418	0	0	0	0	0	0	0	0	0	0	0	0	0	0	0	0
EDN93419	0	0	0	0	0	0	0	0	0	0	0	0	0	0	0	0
EDN93420	0	0	0	0	0	0	0	0	0	0	0	0	0	0	0	0
EDN93421	0	0	0	0	0	0	0	0	0	0	0	0	0	0	0	0
EDN93422	0	0	0	0	0	0	0	0	0	0	0	0	0	0	0	0
EDN93423	0	0	0	0	0	0	0	0	0	0	0	0	0	0	0	0
EDN93424	0	0	0	0	0	0	0	0	0	0	0	0	0	0	0	0
EDN93425	0	0	0	0	0	0	0	0	0	0	0.5	0.166667	0	0	0	0
EDN93426	1	0.8	0.3	0.7	0	0.6	0.5	0.366667	0	5	5.4	3.46667	0	0	0	0
EDN93427	3.1	1.7	2.2	2.33333	31.5	28.2	33.5	31.0667	0	0	4.9	1.63333	28.4	46.8	22.9	32.7
EDN93428	1	0	0	0.333333	0	0	0	0	0	0	0.5	0.166667	0	0	0	0
EDN93429	1	2.5	3.4	2.3	123.1	170.5	199.3	164.3	0	10.1	2.2	4.1	196.4	162.3	267.2	208.633
EDN93430	16.8	20.2	26.8	21.2667	2.9	6.7	10	6.53333	23.4	40.3	15.2	26.3	15.3	9.4	7.6	10.7667
EDN93431	21	16.8	32.5	23.4333	15.3	15.3	25.4	18.6667	35.2	20.2	15.7	23.7	26.2	28.1	30.5	28.2667
EDN93432	0	0	0	0	0	0	0	0	0	0	0	0	0	0	0	0
EDN93433	1	0	0.3	0.433333	1	1.2	1.8	1.33333	0	0	0	0	2.2	0	0	0.733333
EDN93434	0	0	0	0	0	0	0	0	0	0	0	0	0	0	0	0
EDN93435	0	0	0	0	0	0	0	0	0	0	0	0	0	0	0	0
EDN93436	0	0	0.2	0.0666667	0	0	0	0	0	5	0	1.66667	0	0	0	0
EDN93437	0	0	0	0	0	0	0	0	0	0	0	0	2.2	0	0	0.733333
EDN93438	2.1	0	2.7	1.6	0	1.8	0.9	0.9	0	0	3.3	1.1	0	3.1	0	1.03333
EDN93439	0	0	0	0	0	0	0	0	0	0	0	0	0	0	0	0
EDN93440	30.4	21.9	42.3	31.5333	14.3	16	10	13.4333	5.9	30.3	31.5	22.5667	6.5	6.2	0	4.23333
EDN93441	0	0	0	0	0	0	0	0	0	0	0	0	0	0	0	0
EDN93442	0	0	0	0	0	0	0.9	0.3	0	0	0	0	0	0	0	0
EDN93443	1	5.9	3.1	3.33333	6.7	4.9	15.4	9	0	0	6	2	8.7	9.4	0	6.03333
EDN93444	0	0.8	1	0.6	2.9	3.1	1.8	2.6	0	0	1.6	0.533333	2.2	0	15.3	5.83333
EDN93445	12.6	22.7	17.3	17.5333	16.2	17.8	15.4	16.4667	0	5	17.9	7.63333	15.3	21.9	7.6	14.9333
EDN93446	0	2.5	1.7	1.4	2.9	0	1.8	1.56667	0	0	0.5	0.166667	2.2	0	0	0.733333
EDN93447	3.1	2.5	6.3	3.96667	6.7	9.2	7.2	7.7	0	5	3.8	2.93333	10.9	9.4	0	6.76667
EDN93448	0	0	0	0	0	0	0	0	0	0	0	0	0	0	0	0
EDN93449	0	0.8	0	0.266667	0	0	0	0	0	0	0	0	0	0	0	0
EDN93450	0	0	0	0	0	0	0	0	0	0	0	0	0	0	0	0
EDN93451	1	0.8	0.5	0.766667	1	0	0.5	0.5	0	0	0	0	0	0	0	0
EDN93452	0	0	0	0	0	0	0	0	0	0	0.5	0.166667	0	0	0	0
EDN93453	0	0	0	0	0	0	0	0	0	0	0	0	0	0	0	0
EDN93454	0	0	0	0	0	0	0	0	0	0	0	0	0	0	0	0
EDN93455	0	0	0	0	0	0	0	0	0	0	0	0	0	0	0	0
EDN93456	0	0	0	0	0	0	0	0	0	0	0	0	0	0	0	0
EDN93457	0	0	0	0	0	0	0	0	0	0	0	0	0	0	0	0
EDN93458	22	16	13.1	17.0333	17.2	19	14.9	17.0333	41	45.4	11.9	32.7667	30.6	18.7	7.6	18.9667
EDN93459	0	0	0	0	0	0	0	0	0	0	0	0	0	0	0	0
EDN93460	8.4	6.7	5.3	6.8	1	7.4	5.9	4.76667	0	5	0.5	1.83333	0	9.4	0	3.13333
EDN93461	0	0	0	0	0	0	0	0	0	0	0	0	0	0	0	0
EDN93462	0	0	0	0	0	0	0	0	0	0	0	0	0	0	0	0
EDN93463	6.3	5.1	12.6	8	8.6	9.8	10	9.46667	0	0	1.6	0.533333	8.7	15.6	15.3	13.2
EDN93464	0	0	0	0	0	0	0	0	0	0	0	0	0	0	0	0
EDN93465	0	0	0	0	0	0	0	0	0	0	0	0	0	0	0	0
EDN93466	27.3	21	27.9	25.4	34.3	69.3	42.1	48.5667	58.6	35.3	25.5	39.8	13.1	34.3	53.4	33.6
EDN93467	6.3	2.5	3.1	3.96667	3.8	3.7	5	4.16667	11.7	10.1	2.2	8	2.2	0	0	0.733333
EDN93468	72.4	53.9	68	64.7667	88.7	147.8	89.2	108.567	70.3	95.8	61.4	75.8333	91.7	109.3	61.1	87.3667
EDN93469	0	0	0	0	0	0	0	0	0	0	0	0	0	0	0	0
EDN93470	0	0	0	0	0	0	0	0	0	0	0	0	0	0	0	0
EDN93471	0	0	0	0	0	0	0	0	0	0	0	0	0	0	0	0
EDN93472	15.7	16	24.3	18.6667	13.4	12.3	11.8	12.5	76.2	50.4	25	50.5333	15.3	9.4	7.6	10.7667
EDN93473	1	4.2	8.7	4.63333	9.5	1.8	5.4	5.56667	29.3	10.1	10.3	16.5667	0	3.1	0	1.03333
EDN93474	1	2.5	0.3	1.26667	0	0.6	0	0.2	0	0	0.5	0.166667	0	0	0	0
EDN93475	8.4	9.3	10.2	9.3	7.6	11	15.4	11.3333	0	15.1	10.3	8.46667	4.4	15.6	0	6.66667
EDN93476	0	0	0	0	0	0	0	0	0	0	0	0	0	0	0	0
EDN93477	0	0	0.2	0.0666667	0	0	0	0	0	0	0	0	0	6.2	0	2.06667
EDN93478	0	0	0.2	0.0666667	1	1.8	0	0.933333	0	0	0.5	0.166667	0	3.1	0	1.03333
EDN93479	2.1	8.4	1.2	3.9	13.4	14.7	6.8	11.6333	5.9	15.1	3.8	8.26667	10.9	21.9	38.2	23.6667
EDN93480	0	0	0	0	0	0	0	0	0	0	0	0	0	0	0	0
EDN93481	0	0	0	0	0	0.6	0	0.2	0	0	0	0	0	0	0	0
EDN93482	0	0	0	0	0	0	0	0	0	0	0	0	0	0	0	0
EDN93483	1	0.8	0.5	0.766667	1	4.3	1.4	2.23333	0	0	0	0	2.2	3.1	0	1.76667
EDN93484	2.1	0.8	3.1	2	3.8	1.8	1.8	2.46667	0	5	1.1	2.03333	6.5	3.1	0	3.2
EDN93485	11.5	3.4	6.1	7	13.4	10.4	10.9	11.5667	5.9	15.1	9.2	10.0667	6.5	6.2	15.3	9.33333
EDN93486	0	0	0	0	0	0	0	0	0	0	0	0	0	0	0	0
EDN93487	0	0.8	0.2	0.333333	0	0.6	0	0.2	0	0	0	0	2.2	0	0	0.733333
EDN93488	12.6	15.2	13.9	13.9	10.5	19.6	16.8	15.6333	29.3	0	13	14.1	4.4	12.5	22.9	13.2667
EDN93489	0	0	0.2	0.0666667	0	0	0	0	0	0	0	0	0	0	0	0
EDN93490	0	0	0	0	0	0	0	0	0	0	0	0	0	0	0	0
EDN93491	0	0	0.3	0.1	1	0	0	0.333333	0	0	0	0	0	0	0	0
EDN93492	1	4.2	1.9	2.36667	2.9	6.1	7.7	5.56667	5.9	5	3.3	4.73333	2.2	6.2	0	2.8
EDN93493	23.1	30.3	48.4	33.9333	17.2	27.6	25.4	23.4	17.6	30.3	39.1	29	30.6	21.9	15.3	22.6
EDN93494	0	0	0	0	0	0	0	0	0	0	0	0	0	0	0	0
EDN93495	0	0	0	0	0	0	0	0	0	0	0	0	0	0	0	0
EDN93496	0	1.7	1.2	0.966667	1	1.8	1.8	1.53333	0	10.1	2.7	4.26667	6.5	0	0	2.16667
EDN93497	0	0	0	0	0	0	0	0	0	0	0	0	0	0	7.6	2.53333
EDN93498	0	0.8	0.3	0.366667	0	0.6	1.8	0.8	11.7	0	0	3.9	0	0	0	0
EDN93499	153.2	160	135.1	149.433	111.6	98.8	228.7	146.367	0	50.4	21.2	23.8667	130.9	109.3	122.1	120.767
EDN93500	49.3	54.7	80.4	61.4667	47.7	39.9	94.7	60.7667	11.7	5	4.9	7.2	50.2	56.2	84	63.4667
EDN93501	2.1	1.7	2.2	2	11.4	6.7	6.8	8.3	0	10.1	4.3	4.8	17.5	6.2	22.9	15.5333
EDN93502	3.1	1.7	4.6	3.13333	6.7	16.6	10	11.1	0	0	2.2	0.733333	10.9	37.5	15.3	21.2333
EDN93503	53.5	63.1	40.4	52.3333	33.4	34.4	21.7	29.8333	41	75.6	52.1	56.2333	26.2	46.8	68.7	47.2333
EDN93504	17.8	12.6	12.1	14.1667	19.1	12.9	13.1	15.0333	17.6	10.1	10.9	12.8667	8.7	12.5	22.9	14.7
EDN93505	22	20.2	23.3	21.8333	21	17.2	18.1	18.7667	0	5	8.1	4.36667	8.7	15.6	7.6	10.6333
EDN93506	26.2	23.6	20.9	23.5667	10.5	8.6	12.7	10.6	117.2	80.7	46.2	81.3667	2.2	6.2	7.6	5.33333
EDN93507	1	1.7	5.1	2.6	0	1.8	2.7	1.5	0	0	3.8	1.26667	0	0	0	0
EDN93508	0	0	0	0	0	0	0	0	0	0	0	0	0	0	0	0
EDN93509	0	0	0	0	0	0	0	0	0	0	0	0	0	0	0	0
EDN93510	2.1	0	0.3	0.8	1.9	2.5	0.9	1.76667	0	0	1.6	0.533333	2.2	3.1	7.6	4.3
EDN93511	22	37.9	9.3	23.0667	20	25.8	17.2	21	41	50.4	15.2	35.5333	17.5	12.5	22.9	17.6333
EDN93512	4.2	5.1	2.4	3.9	1.9	2.5	4.5	2.96667	0	0	2.2	0.733333	0	3.1	0	1.03333
EDN93513	38.8	49.7	24.6	37.7	14.3	20.9	23.1	19.4333	76.2	40.3	37.5	51.3333	24	9.4	45.8	26.4
EDN93514	0	0	0.2	0.0666667	2.9	4.9	0	2.6	0	0	0	0	2.2	6.2	0	2.8
EDN93515	0	0	0	0	0	0	0	0	0	0	0	0	0	0	0	0
EDN93516	0	0	0	0	0	0	0	0	0	0	0	0	0	0	0	0
EDN93517	0	0	0	0	0	0	0	0	0	0	0	0	0	0	0	0
EDN93518	0	0	0	0	0	0	0	0	0	0	0	0	0	0	0	0
EDN93519	0	0	0	0	0	0	0	0	0	0	0	0	0	0	0	0
EDN93520	0	0	0	0	0	0	0	0	5.9	0	0	1.96667	0	0	0	0
EDN93521	0	0	0	0	0	0	0	0	0	0	0	0	0	0	0	0
EDN93522	38.8	45.5	46.7	43.6667	33.4	55.2	36.7	41.7667	41	60.5	46.7	49.4	24	28.1	22.9	25
EDN93523	37.8	46.3	46.9	43.6667	30.5	25.8	18.1	24.8	5.9	5	48.3	19.7333	13.1	31.2	0	14.7667
EDN93524	0	0	0	0	0	0	0	0	0	0	0	0	0	0	0	0
EDN93525	1	1.7	0.2	0.966667	110.7	77.3	67	85	0	0	1.6	0.533333	100.4	84.3	122.1	102.267
EDN93526	21	12.6	7.8	13.8	12.4	9.2	11.8	11.1333	0	25.2	10.3	11.8333	4.4	6.2	30.5	13.7
EDN93527	14.7	27.8	22.3	21.6	22.9	30.1	25.4	26.1333	11.7	5	10.3	9	28.4	25	45.8	33.0667
EDN93528	68.2	60.6	54	60.9333	53.4	41.7	39.9	45	64.4	50.4	72.2	62.3333	30.6	18.7	7.6	18.9667
EDN93529	2.1	7.6	3.4	4.36667	0	2.5	1.4	1.3	5.9	0	2.2	2.7	2.2	0	0	0.733333
EDN93530	1	0	0.3	0.433333	0	1.2	0.9	0.7	5.9	0	1.1	2.33333	0	0	0	0
EDN93531	2.1	0.8	0.7	1.2	0	0	0.9	0.3	0	0	2.2	0.733333	0	0	0	0
EDN93532	0	0	0	0	0	0	0	0	0	0	0	0	0	0	0	0
EDN93533	0	0	0	0	0	0	0	0	0	0	0	0	0	0	0	0
EDN93534	1	0.8	0.2	0.666667	0	0	0.5	0.166667	0	0	0	0	0	0	0	0
EDN93535	0	0.8	3.9	1.56667	2.9	3.1	4.5	3.5	5.9	0	0.5	2.13333	4.4	15.6	7.6	9.2
EDN93536	1	0	0.7	0.566667	5.7	3.7	4.5	4.63333	5.9	5	0.5	3.8	2.2	0	15.3	5.83333
EDN93537	0	0	0	0	0	0	0	0	0	0	0	0	0	0	0	0
EDN93538	0	0	0	0	0	0	0	0	0	0	0	0	0	0	0	0
EDN93539	0	0	0	0	0	0	0.5	0.166667	0	0	0	0	0	0	7.6	2.53333
EDN93540	15.7	10.9	10.5	12.3667	21	29.4	16.8	22.4	52.7	25.2	14.1	30.6667	15.3	15.6	30.5	20.4667
EDN93541	0	0	0	0	0	0	0	0	0	0	0	0	0	0	0	0
EDN93542	0	0	0	0	0	0.6	0	0.2	0	0	0	0	0	0	0	0
EDN93543	0	0.8	0	0.266667	0	0	0	0	0	0	0	0	0	0	0	0
EDN93544	23.1	10.9	14.8	16.2667	21	18.4	15.4	18.2667	23.4	25.2	21.7	23.4333	15.3	18.7	15.3	16.4333
EDN93545	0	0.8	0	0.266667	0	0	0	0	0	0	0	0	0	0	0	0
EDN93546	1	0	0.2	0.4	1	0.6	0.9	0.833333	0	0	0.5	0.166667	0	0	0	0
EDN93547	0	0	0	0	0	0	0	0	0	0	0	0	0	0	0	0
EDN93548	14.7	16	16.8	15.8333	8.6	17.8	17.2	14.5333	23.4	25.2	15.7	21.4333	17.5	21.9	7.6	15.6667
EDN93549	2.1	1.7	1.2	1.66667	3.8	3.7	2.3	3.26667	0	5	1.6	2.2	4.4	3.1	0	2.5
EDN93550	29.4	33.7	36.4	33.1667	24.8	21.5	26.7	24.3333	52.7	30.3	23.9	35.6333	39.3	21.9	15.3	25.5
EDN93551	4.2	6.7	10.9	7.26667	9.5	6.1	9.1	8.23333	0	5	7.1	4.03333	4.4	3.1	7.6	5.03333
EDN93552	0	0	0	0	0	0	0	0	0	0	0	0	0	0	0	0
EDN93553	0	0	0	0	3.8	2.5	0.5	2.26667	0	0	0	0	2.2	6.2	7.6	5.33333
EDN93554	0	0	0	0	0	0.6	0	0.2	0	0	0	0	0	0	0	0
EDN93555	21	24.4	34.2	26.5333	23.9	18.4	22.2	21.5	41	5	22.3	22.7667	13.1	31.2	0	14.7667
EDN93556	69.3	83.4	108.9	87.2	41	33.7	28.5	34.4	29.3	35.3	65.2	43.2667	43.6	31.2	53.4	42.7333
EDN93557	0	0	0	0	0	0	0	0	0	0	0	0	0	0	0	0
EDN93558	0	0	0	0	0	0	0	0	0	0	0	0	0	0	0	0
EDN93559	0	0	0.2	0.0666667	0	0	0	0	0	0	0	0	0	0	0	0
EDN93560	0	0	0	0	0	0	0	0	0	0	0	0	0	0	0	0
EDN93561	0	0	0	0	0	0	0	0	0	0	0	0	0	0	0	0
EDN93562	142.8	133	139.7	138.5	156.5	214.7	184.8	185.333	164.1	196.7	178.6	179.8	179	249.8	236.6	221.8
EDN93563	0	0	0	0	0	0	0	0	0	0	0	0	0	0	0	0
EDN93564	0	0	0	0	0	0	0	0	0	0	0	0	0	0	0	0
EDN93565	32.5	38.7	29.4	33.5333	31.5	41.1	31.7	34.7667	64.4	60.5	47.8	57.5667	45.8	21.9	30.5	32.7333
EDN93566	0	0	0	0	0	0	0	0	0	0	0	0	0	0	0	0
EDN93567	37.8	34.5	29.4	33.9	31.5	34.4	37.6	34.5	41	15.1	38.6	31.5667	52.4	40.6	68.7	53.9
EDN93568	0	0	0	0	0	0	0	0	0	0	0	0	0	0	0	0
EDN93569	0	0	0	0	0	0	0	0	0	0	0	0	0	0	0	0
EDN93570	0	0	0	0	0	0	0	0	0	0	0	0	0	0	0	0
EDN93571	0	0	0	0	0	0	0	0	0	0	0	0	0	0	0	0
EDN93572	55.6	68.2	89.2	71	39.1	29.4	35.8	34.7667	5.9	35.3	31.5	24.2333	30.6	34.3	38.2	34.3667
EDN93573	0	0	0.2	0.0666667	0	0	0.5	0.166667	0	0	0	0	0	0	0	0
EDN93574	0	0	0	0	0	0	0	0	0	0	0	0	0	0	0	0
EDN93575	0	0	0	0	0	0	0	0	0	0	0	0	0	0	0	0
EDN93576	91.3	97.7	102.6	97.2	107.8	127.6	161.7	132.367	41	65.6	67.9	58.1667	176.8	109.3	145	143.7
EDN93577	24.1	18.5	22.4	21.6667	15.3	7.4	11.8	11.5	5.9	10.1	17.9	11.3	8.7	12.5	7.6	9.6
EDN93578	2.1	11.8	5.8	6.56667	11.4	8	6.8	8.73333	11.7	10.1	5.4	9.06667	15.3	6.2	0	7.16667
EDN93579	36.7	42.1	18	32.2667	27.7	35	29.4	30.7	35.2	35.3	22.8	31.1	34.9	59.3	30.5	41.5667
EDN93580	0	0	0	0	0	0	0	0	0	0	0	0	0	0	0	0
EDN93581	10.5	16	14.8	13.7667	42.9	52.1	25.8	40.2667	23.4	25.2	18.5	22.3667	61.1	31.2	53.4	48.5667
EDN93582	70.3	67.4	73.1	70.2667	119.3	136.8	67.9	108	82	30.3	46.2	52.8333	157.1	84.3	7.6	83
EDN93583	1	3.4	3.2	2.53333	6.7	4.9	2.7	4.76667	5.9	0	2.2	2.7	2.2	3.1	0	1.76667
EDN93584	1	5.1	4.9	3.66667	4.8	5.5	1.8	4.03333	0	15.1	3.3	6.13333	10.9	12.5	7.6	10.3333
EDN93585	0	0	0	0	0	0	0	0	0	0	0	0	0	0	0	0
EDN93586	12.6	16	15.3	14.6333	21.9	24.5	16.3	20.9	5.9	20.2	9.2	11.7667	19.6	34.3	53.4	35.7667
EDN93587	0	0	0	0	0	0	0	0	0	0	0	0	0	0	0	0
EDN93588	0	0	0	0	0	0	0	0	0	0	0	0	0	0	0	0
EDN93589	25.2	31.2	21.6	26	31.5	30.1	24.9	28.8333	17.6	35.3	29.9	27.6	13.1	28.1	15.3	18.8333
EDN93590	0	0	1	0.333333	1	0.6	0	0.533333	0	0	0.5	0.166667	2.2	0	0	0.733333
EDN93591	0	0	0	0	0	0	0	0	0	0	0	0	0	0	0	0
EDN93592	0	0	0	0	0	0	0	0	0	0	0	0	0	0	0	0
EDN93593	0	0	0	0	0	0	0	0	0	0	0	0	0	0	0	0
EDN93594	70.3	69.9	88	76.0667	75.4	45.4	57.1	59.3	46.9	40.3	46.2	44.4667	56.7	53.1	114.5	74.7667
EDN93595	6.3	10.1	8.7	8.36667	13.4	5.5	10.4	9.76667	11.7	10.1	4.9	8.9	8.7	15.6	0	8.1
EDN93596	0	0	0	0	0	0	0	0	0	0	0	0	0	0	0	0
EDN93597	0	0	0	0	0	0	0	0	0	0	0	0	0	0	0	0
EDN93598	99.7	116.2	45.4	87.1	24.8	6.7	19.5	17	87.9	110.9	76	91.6	2.2	3.1	7.6	4.3
EDN93599	1	0	0	0.333333	0	0	0	0	0	0	0	0	0	0	0	0
EDN93600	4.2	4.2	4.8	4.4	1.9	0.6	2.3	1.6	5.9	0	6	3.96667	0	3.1	7.6	3.56667
EDN93601	72.4	55.6	77.1	68.3667	34.3	25.2	37.1	32.2	17.6	40.3	71.1	43	17.5	12.5	22.9	17.6333
EDN93602	0	0	0	0	0	0	0	0	0	0	0	0	0	0	0	0
EDN93603	22	26.9	37.9	28.9333	31.5	25.8	26.7	28	17.6	15.1	21.2	17.9667	52.4	43.7	53.4	49.8333
EDN93604	8.4	7.6	6.6	7.53333	2.9	5.5	9.1	5.83333	5.9	0	8.1	4.66667	10.9	15.6	7.6	11.3667
EDN93605	5.2	4.2	8.2	5.86667	9.5	31.9	24.5	21.9667	35.2	20.2	7.1	20.8333	15.3	40.6	0	18.6333
EDN93606	7.3	8.4	6.8	7.5	16.2	28.2	24	22.8	11.7	0	7.1	6.26667	13.1	37.5	15.3	21.9667
EDN93607	18.9	12.6	11.4	14.3	33.4	39.9	29.4	34.2333	0	5	19	8	13.1	31.2	7.6	17.3
EDN93608	872.2	804.9	983.1	886.733	181.3	339.2	209.7	243.4	878.9	983.3	1340.6	1067.6	93.8	74.9	7.6	58.7667
EDN93609	15.7	22.7	18.9	19.1	21.9	33.7	12.7	22.7667	35.2	35.3	21.7	30.7333	21.8	25	7.6	18.1333
EDN93610	0	0.8	4.9	1.9	11.4	3.1	1.8	5.43333	0	5	0.5	1.83333	4.4	3.1	0	2.5
EDN93611	1	0	0.2	0.4	1.9	1.8	0	1.23333	0	0	0	0	0	0	0	0
EDN93612	2.1	0	0.8	0.966667	11.4	23.3	20.8	18.5	0	5	1.1	2.03333	32.7	40.6	15.3	29.5333
EDN93613	0	0	0	0	0	0	0	0	0	0	0	0	0	0	0	0
EDN93614	0	0	0	0	0	0	0.5	0.166667	0	0	0	0	0	0	0	0
EDN93615	6.3	6.7	4.8	5.93333	7.6	8	7.7	7.76667	11.7	10.1	7.1	9.63333	8.7	15.6	0	8.1
EDN93616	0	0.8	0	0.266667	0	0	0	0	0	0	0	0	0	0	0	0
EDN93617	15.7	15.2	11.7	14.2	38.2	28.8	41.7	36.2333	5.9	5	15.7	8.86667	45.8	37.5	76.3	53.2
EDN93618	6.3	6.7	3.2	5.4	6.7	1.8	2.3	3.6	5.9	0	6.5	4.13333	4.4	3.1	7.6	5.03333
EDN93619	18.9	31.2	22.1	24.0667	22.9	25.2	25.8	24.6333	17.6	20.2	31.5	23.1	48	43.7	7.6	33.1
EDN93620	0	0.8	0.7	0.5	1	2.5	2.7	2.06667	0	0	0.5	0.166667	2.2	3.1	0	1.76667
EDN93621	7.3	15.2	11.9	11.4667	2.9	9.2	12.2	8.1	17.6	0	7.6	8.4	6.5	6.2	30.5	14.4
EDN93622	0	0	0.3	0.1	1	0.6	1.4	1	0	0	0.5	0.166667	2.2	6.2	0	2.8
EDN93623	0	0.8	0	0.266667	0	0	0	0	0	0	0	0	0	0	0	0
EDN93624	78.7	89.2	62	76.6333	34.3	36.2	40.3	36.9333	58.6	15.1	52.7	42.1333	69.8	56.2	38.2	54.7333
EDN93625	0	0	0	0	0	0	0	0	5.9	0	0	1.96667	0	0	0	0
EDN93626	2.1	2.5	3.4	2.66667	4.8	10.4	6.3	7.16667	0	0	2.2	0.733333	13.1	12.5	7.6	11.0667
EDN93627	9.4	19.4	17.3	15.3667	33.4	39.9	34.4	35.9	11.7	5	6	7.56667	54.6	56.2	30.5	47.1
EDN93628	16.8	12.6	26.5	18.6333	67.7	103.7	56.2	75.8667	35.2	40.3	12.5	29.3333	24	28.1	38.2	30.1
EDN93629	0	0	0.5	0.166667	1	0.6	0.5	0.7	0	0	1.1	0.366667	2.2	0	0	0.733333
EDN93630	0	0	0	0	0	0	0	0	0	0	0	0	0	0	0	0
EDN93631	2.1	2.5	7.3	3.96667	11.4	23.9	19.5	18.2667	23.4	5	10.3	12.9	8.7	21.9	7.6	12.7333
EDN93632	9.4	18.5	25.3	17.7333	59.2	102.4	54.3	71.9667	11.7	35.3	11.4	19.4667	63.3	62.4	22.9	49.5333
EDN93633	0	1.7	1	0.9	8.6	6.7	2.7	6	0	0	1.1	0.366667	4.4	3.1	0	2.5
EDN93634	0	0	0	0	1	0	0	0.333333	0	0	0	0	0	3.1	0	1.03333
EDN93635	0	0	0.2	0.0666667	0	0.6	0	0.2	0	0	0	0	2.2	0	7.6	3.26667
EDN93636	1	0	0	0.333333	1	0	0	0.333333	0	0	0	0	0	0	0	0
EDN93637	6.3	7.6	7.5	7.13333	23.9	27.6	23.1	24.8667	5.9	20.2	6.5	10.8667	17.5	50	38.2	35.2333
EDN93638	0	1.7	2.2	1.3	2.9	0	1.4	1.43333	0	5	1.6	2.2	0	6.2	0	2.06667
EDN93639	8.4	9.3	10.7	9.46667	10.5	8	4.1	7.53333	11.7	10.1	6.5	9.43333	17.5	15.6	0	11.0333
EDN93640	0	0	0	0	0	0	0	0	0	0	0	0	0	0	0	0
EDN93641	0	0	0	0	0	0	0.5	0.166667	0	0	0	0	0	0	0	0
EDN93642	1	0	0.5	0.5	0	1.8	2.3	1.36667	0	0	0	0	2.2	0	7.6	3.26667
EDN93643	2.1	0	0.7	0.933333	2.9	3.7	0	2.2	0	0	0.5	0.166667	2.2	0	0	0.733333
EDN93644	42	41.3	59.1	47.4667	108.8	198.8	98.7	135.433	70.3	45.4	44.5	53.4	144	224.8	84	150.933
EDN93645	0	0	0	0	0	0	0.5	0.166667	0	0	0	0	0	0	0	0
EDN93646	0	0	0.5	0.166667	0	0.6	0	0.2	0	0	0	0	0	0	0	0
EDN93647	4.2	0.8	3.1	2.7	8.6	6.7	5.9	7.06667	0	0	8.7	2.9	13.1	18.7	0	10.6
EDN93648	7.3	11.8	17	12.0333	27.7	19	17.2	21.3	0	15.1	6.5	7.2	17.5	28.1	22.9	22.8333
EDN93649	0	0	0.2	0.0666667	0	1.8	0.5	0.766667	0	0	0	0	0	0	0	0
EDN93650	0	0	0	0	0	0	0	0	0	0	0	0	0	0	0	0
EDN93651	0	0	0	0	0	0	0	0	0	0	0	0	0	0	0	0
EDN93652	0	0	0	0	0	0	0.5	0.166667	0	0	0	0	0	0	0	0
EDN93653	0	0	0.2	0.0666667	1	0	0	0.333333	0	0	0	0	0	0	0	0
EDN93654	0	0	0.2	0.0666667	1	0	0.5	0.5	0	0	0	0	0	0	0	0
EDN93655	0	0	0	0	0	0	0	0	0	0	0	0	0	0	0	0
EDN93656	3.1	1.7	0.5	1.76667	6.7	6.1	2.3	5.03333	0	0	1.6	0.533333	2.2	0	0	0.733333
EDN93657	0	0	0	0	0	0	0	0	0	0	0	0	0	0	0	0
EDN93658	0	0	0.2	0.0666667	0	0	0	0	0	0	0	0	2.2	0	0	0.733333
[truncated: 8,477 more rows]

## Sheet: GO terms
Gene Descriptor	Description	Untransformed Day 1	Untransformed Day 7	BN1703.2 Day 1	BN1703.2 Day 7
GO:0010200	response to chitin	-47.5448	-97.3753	-110.598	-169.988
GO:0009873	ethylene-activated signaling pathway	-23.5327	-53.6314	-40.6727	-66.3566
GO:0009611	response to wounding	-19.5554	-50.3544	-28.3897	-81.2974
GO:0006952	defense response	-12.1548	-40.6749	-11.7436	-44.1659
GO:0009753	response to jasmonic acid	-17.2289	-39.0791	-16.6856	-47.2033
GO:0003700	transcription factor activity, sequence-specific DNA binding	0	-38.6046	-2.61465	-68.2191
GO:0006979	response to oxidative stress	-27.9532	-35.8025	-27.244	-34.3263
GO:0009751	response to salicylic acid	-10.7165	-31.7605	-11.4921	-42.3411
GO:1903507	negative regulation of nucleic acid-templated transcription	-18.2758	-29.9918	-19.8388	-33.0498
GO:0003714	transcription corepressor activity	-16.4764	-27.5594	-17.8735	-30.5839
GO:0006351	transcription, DNA-templated	-2.29006	-27.2107	-4.20764	-49.8884
GO:0006355	regulation of transcription, DNA-templated	0	-27.1512	-1.74623	-46.1577
GO:0055114	oxidation-reduction process	-26.7973	-26.2414	-12.2205	-18.123
GO:0031347	regulation of defense response	-7.89709	-23.968	-10.6678	-22.2342
GO:0005576	extracellular region	0	-23.75	0	-15.0298
GO:2000022	regulation of jasmonic acid mediated signaling pathway	-14.4945	-23.7275	-16.551	-31.6246
GO:0071456	cellular response to hypoxia	-26.0017	-22.9774	-24.0778	-12.407
GO:0019825	oxygen binding	-10.8666	-22.4801	-6.84047	-18.4219
GO:0020037	heme binding	-15.3087	-22.3412	-6.65398	-15.959
GO:0006855	drug transmembrane transport	-24.2797	-22.089	-22.3948	-19.5526
GO:0042744	hydrogen peroxide catabolic process	-10.8931	-19.9717	-4.66342	-13.7546
GO:0009651	response to salt stress	-26.4836	-19.5009	-23.0297	-20.3771
GO:0005886	plasma membrane	-14.3269	-19.1131	-11.8297	-11.2906
GO:0015238	drug transmembrane transporter activity	-21.1527	-18.8788	-20.8229	-16.2624
GO:0004601	peroxidase activity	-9.13366	-18.8049	-3.24533	-12.809
GO:0042742	defense response to bacterium	-17.7436	-17.5044	-14.3265	-15.7305
GO:0080167	response to karrikin	-14.6023	-17.3052	-9.11498	-20.2828
GO:0043565	sequence-specific DNA binding	0	-16.2183	-2.48675	-25.0221
GO:0009723	response to ethylene	-6.30133	-14.8589	-10.0011	-20.4693
GO:0010411	xyloglucan metabolic process	-3.30594	-14.6511	-10.2596	-15.3922
GO:0009505	plant-type cell wall	-3.84759	-14.2304	-2.97182	-6.55646
GO:0009407	toxin catabolic process	-18.888	-14.1681	-13.6574	-8.22328
GO:0009414	response to water deprivation	-6.86117	-14.0863	-12.5502	-24.4168
GO:0001944	vasculature development	-5.90759	-13.9945	-18.927	-27.2617
GO:0042343	indole glucosinolate metabolic process	-13.7245	-13.7577	-12.1936	-4.13098
GO:0005618	cell wall	-53.923	-13.6601	-50.6897	-4.53336
GO:0016762	xyloglucan:xyloglucosyl transferase activity	-4.50641	-13.512	-5.90273	-10.8986
GO:0031625	ubiquitin protein ligase binding	-3.89267	-12.481	-4.62435	-10.2347
GO:0051707	response to other organism	-9.2253	-12.2511	-6.75679	-9.56901
GO:0006749	glutathione metabolic process	-18.0291	-12.0697	-13.3651	-7.11607
GO:0005901	caveola	-6.9069	-12.0599	-10.627	-6.6791
GO:0009408	response to heat	-12.5778	-11.8792	-16.0372	-25.9252
GO:0009737	response to abscisic acid	-2.23356	-10.9989	-4.09371	-17.2917
GO:0009759	indole glucosinolate biosynthetic process	-10.1471	-10.9978	-9.84938	-9.73314
GO:0042546	cell wall biogenesis	-3.40411	-10.9209	-4.35041	-7.88085
GO:0009620	response to fungus	-7.68251	-10.844	-8.86522	-14.9457
GO:0002679	respiratory burst involved in defense response	-10.5321	-10.7958	-10.2799	-7.56266
GO:0050832	defense response to fungus	-4.51402	-10.6846	-8.35524	-16.2888
GO:0005506	iron ion binding	-8.56794	-10.4117	-3.68589	-7.54403
GO:0016798	hydrolase activity, acting on glycosyl bonds	-3.3959	-10.3484	-4.44161	-8.40502
GO:0004674	protein serine/threonine kinase activity	-2.13232	-10.3167	-1.61151	-5.96828
GO:0016301	kinase activity	-2.01283	-10.3122	-1.58799	-7.5062
GO:0004364	glutathione transferase activity	-14.1416	-10.2274	-10.5314	-5.56317
GO:0010120	camalexin biosynthetic process	-8.95171	-10.154	-9.53352	-10.399
GO:0007275	multicellular organismal development	-1.45225	-9.97425	0	-8.53255
GO:0009617	response to bacterium	-9.16843	-9.90323	-9.5893	-6.68585
GO:0042542	response to hydrogen peroxide	-1.39587	-9.64058	-2.19257	-14.7813
GO:0015297	antiporter activity	-12.6104	-9.61296	-12.3661	-9.72816
GO:0008061	chitin binding	-7.9119	-9.26419	-9.18466	-9.65599
GO:0009867	jasmonic acid mediated signaling pathway	-4.45016	-9.2575	-4.13509	-12.0199
GO:0008757	S-adenosylmethionine-dependent methyltransferase activity	-6.1006	-8.86078	-4.78962	-3.33233
GO:0009409	response to cold	-13.5937	-8.6801	-14.7332	-12.1192
GO:0009682	induced systemic resistance	-12.0584	-8.63618	-10.7094	-6.09357
GO:0030246	carbohydrate binding	-2.56427	-8.52155	-3.20687	-8.50929
GO:0016706	oxidoreductase activity, acting on paired donors, with incorporation or reduction of molecular oxygen, 2-oxoglutarate as one donor, and incorporation of one atom each of oxygen into both donors	-8.50022	-8.50746	-6.69192	-4.61389
GO:0034605	cellular response to heat	-5.11134	-8.48751	-3.67545	-8.81821
GO:0003682	chromatin binding	-1.37526	-8.48563	0	-9.6569
GO:0010345	suberin biosynthetic process	-5.58439	-8.30172	0	-6.22657
GO:0004553	hydrolase activity, hydrolyzing O-glycosyl compounds	-3.19329	-7.90631	-2.92606	-4.85911
GO:0016021	integral component of membrane	0	-7.73743	0	-5.57297
GO:0003677	DNA binding	0	-7.71423	0	-22.9958
GO:0050691	regulation of defense response to virus by host	-5.34158	-7.71151	-5.2082	-11.8516
GO:0006073	cellular glucan metabolic process	-3.39225	-7.65688	-4.7907	-5.74913
GO:0009863	salicylic acid mediated signaling pathway	-3.81961	-7.64337	-4.99789	-7.71507
GO:0009644	response to high light intensity	-5.52103	-7.5814	-9.35675	-18.0039
GO:0000162	tryptophan biosynthetic process	-12.4616	-7.39955	-12.0041	-2.78976
GO:0019760	glucosinolate metabolic process	-9.52797	-7.39196	-6.97677	-3.72335
GO:0010112	regulation of systemic acquired resistance	-6.01058	-7.38902	-6.76621	-7.11206
GO:0004866	endopeptidase inhibitor activity	-1.43283	-7.33192	-1.35454	-3.75665
GO:0080039	xyloglucan endotransglucosylase activity	-1.63866	-7.29735	-1.5786	-6.70974
GO:0016787	hydrolase activity	-6.88531	-7.29624	-3.06552	-3.3846
GO:0046686	response to cadmium ion	-35.5855	-7.2207	-22.5765	-3.34728
GO:0009695	jasmonic acid biosynthetic process	-5.76223	-7.20486	-2.9516	-7.75525
GO:0008113	peptide-methionine (S)-S-oxide reductase activity	-5.91941	-7.19041	-5.73779	-5.65365
GO:0045893	positive regulation of transcription, DNA-templated	0	-7.03626	-1.75617	-13.8365
GO:0016759	cellulose synthase activity	-1.98098	-7.0095	-2.14737	-3.89559
GO:0048046	apoplast	-5.02283	-6.80681	-2.39763	-2.10512
GO:0002229	defense response to oomycetes	-5.14301	-6.74892	-6.34613	-6.00749
GO:0009506	plasmodesma	-44.0248	-6.73439	-45.7593	-2.83901
GO:0045087	innate immune response	-2.47488	-6.57203	-2.25485	-11.5104
GO:0008762	UDP-N-acetylmuramate dehydrogenase activity	-5.04054	-6.54548	-4.74882	-6.48921
GO:0044212	transcription regulatory region DNA binding	0	-6.45107	-1.59459	-16.0436
GO:0006970	response to osmotic stress	-5.19161	-6.36252	-6.56357	-7.7925
GO:0006032	chitin catabolic process	-4.71089	-6.36097	-5.09907	-4.32771
GO:0006541	glutamine metabolic process	-7.23426	-6.32759	-5.70579	-1.48624
GO:0051403	stress-activated MAPK cascade	-1.17166	-6.30862	-2.28351	-5.49889
GO:0010295	(+)-abscisic acid 8'-hydroxylase activity	-2.43866	-6.28155	-3.17092	-6.93051
GO:0010105	negative regulation of ethylene-activated signaling pathway	-6.08012	-6.27295	-5.82008	-1.69467
GO:0019438	aromatic compound biosynthetic process	-6.08012	-6.27295	-5.1364	-0.918932
GO:0000271	polysaccharide biosynthetic process	0	-6.22568	-4.74403	-9.03261
GO:0051213	dioxygenase activity	-4.94061	-6.11272	-4.18705	-3.99983
GO:0030091	protein repair	-4.77761	-6.08479	-4.59385	-5.00334
GO:0009636	response to toxic substance	-5.46013	-6.03996	-5.62802	-3.32796
GO:0071289	cellular response to nickel ion	-7.2056	-5.94122	-7.08411	-3.0251
GO:0010193	response to ozone	-4.42747	-5.80379	-4.63856	-3.93288
GO:0043295	glutathione binding	-13.9797	-5.76978	-13.6155	-1.53394
GO:0004351	glutamate decarboxylase activity	-3.02284	-5.75444	-1.1598	-2.58598
GO:0051740	ethylene binding	-5.99697	-5.73322	-5.84472	0
GO:0016229	steroid dehydrogenase activity	-4.824	-5.73322	-3.65132	-1.81763
GO:0070401	NADP+ binding	-4.824	-5.73322	-3.65132	-1.81763
GO:0006468	protein phosphorylation	-1.47789	-5.7146	0	-2.99342
GO:2000280	regulation of root development	-3.66263	-5.67207	-4.12417	-3.3152
GO:0052544	defense response by callose deposition in cell wall	-16.1947	-5.53761	-12.7969	-2.98849
GO:0016174	NAD(P)H oxidase activity	-3.58436	-5.50365	-2.5889	-3.67007
GO:0009738	abscisic acid-activated signaling pathway	-2.53873	-5.4991	-4.84109	-9.34139
GO:0009901	anther dehiscence	-2.94478	-5.49672	-1.20264	-4.82415
GO:0019310	inositol catabolic process	-3.50926	-5.47606	-0.887527	-3.29968
GO:0050113	inositol oxygenase activity	-3.50926	-5.47606	-0.887527	-3.29968
GO:0004657	proline dehydrogenase activity	-8.40676	-5.41747	-4.64031	-2.79867
GO:0006562	proline catabolic process	-8.40676	-5.41747	-4.64031	-2.79867
GO:0004568	chitinase activity	-4.62571	-5.41664	-5.0479	-4.7574
GO:0009970	cellular response to sulfate starvation	-4.72675	-5.39837	-3.28129	-1.44142
GO:0010055	atrichoblast differentiation	-4.80348	-5.35907	-4.7225	-5.70194
GO:0043620	regulation of DNA-templated transcription in response to stress	-4.80348	-5.35907	-4.7225	-5.70194
GO:0080169	cellular response to boron-containing substance deprivation	-4.80348	-5.35907	-4.7225	-3.69084
GO:0010186	positive regulation of cellular defense response	-4.80348	-5.35907	-4.7225	-2.10583
GO:0002215	defense response to nematode	-1.67995	-5.35907	-1.64225	-3.69084
GO:0046345	abscisic acid catabolic process	-1.98574	-5.33366	-2.58363	-5.96405
GO:0016998	cell wall macromolecule catabolic process	-3.28926	-5.33261	-4.10259	-5.62287
GO:0016757	transferase activity, transferring glycosyl groups	-1.58926	-5.29015	-3.23658	-7.66581
GO:0004709	MAP kinase kinase kinase activity	-1.33974	-5.26857	-2.61454	-6.29611
GO:0004806	triglyceride lipase activity	-3.82535	-5.23187	-1.41862	-4.71092
GO:0004049	anthranilate synthase activity	-7.02625	-5.19534	-6.86982	-2.08338
GO:0046423	allene-oxide cyclase activity	-3.30341	-5.19534	-2.26494	-5.6875
GO:0002213	defense response to insect	-4.56537	-5.13083	-7.87462	-8.46974
GO:1900037	regulation of cellular response to hypoxia	-4.34101	-5.01182	-4.24397	0
GO:0070370	cellular heat acclimation	-3.16777	-4.97992	-3.67631	-5.72263
GO:0031408	oxylipin biosynthetic process	-6.68529	-4.9645	-3.6598	-6.7335
GO:0042981	regulation of apoptotic process	-1.24658	-4.96408	-2.04223	-5.2678
GO:0009741	response to brassinosteroid	-1.01572	-4.96353	-1.28499	-4.29559
GO:0080168	abscisic acid transport	-3.17101	-4.96092	-3.75147	-4.67794
GO:0031225	anchored component of membrane	0	-4.9041	0	-5.39611
GO:0047893	flavonol 3-O-glucosyltransferase activity	-3.08273	-4.84768	-2.33404	-1.53394
GO:0052033	pathogen-associated molecular pattern dependent induction by symbiont of host innate immune response	-1.37889	-4.84768	-1.78495	-3.69692
GO:0050662	coenzyme binding	-1.83812	-4.82819	-1.8776	-2.12994
GO:0015116	sulfate transmembrane transporter activity	-6.08012	-4.76154	-4.48997	0
GO:1902358	sulfate transmembrane transport	-6.08012	-4.76154	-4.48997	0
GO:0090440	abscisic acid transporter activity	-3.01242	-4.7539	-3.76065	-4.19759
GO:0010279	indole-3-acetic acid amido synthetase activity	-1.56999	-4.7539	-1.51133	-5.30589
GO:0006536	glutamate metabolic process	-2.36944	-4.73889	-0.922184	-2.11448
GO:0010508	positive regulation of autophagy	-3.95387	-4.72408	-3.84354	-5.20882
GO:0004612	phosphoenolpyruvate carboxykinase (ATP) activity	-1.84768	-4.67995	-1.79532	-6.6791
GO:0016758	transferase activity, transferring hexosyl groups	-3.20091	-4.63897	-6.97083	-10.8297
GO:0016621	cinnamoyl-CoA reductase activity	-5.4004	-4.63316	-7.16081	-5.24499
GO:0016131	brassinosteroid metabolic process	-4.88551	-4.60695	-6.22798	-5.33481
GO:0071497	cellular response to freezing	-2.89452	-4.59812	-2.79396	-6.3128
GO:0046777	protein autophosphorylation	-1.20817	-4.57739	0	-5.61526
GO:0008171	O-methyltransferase activity	-3.60459	-4.57731	-2.9516	-0.70746
GO:0045824	negative regulation of innate immune response	-1.71439	-4.53351	-1.63615	-6.16394
GO:0008146	sulfotransferase activity	-4.76369	-4.50529	-2.77485	-2.82187
GO:0000272	polysaccharide catabolic process	-3.66908	-4.45639	-2.52954	-3.3293
GO:0006537	glutamate biosynthetic process	-6.41225	-4.39924	-3.65001	-2.3134
GO:0009816	defense response to bacterium, incompatible interaction	-3.22551	-4.38293	-3.28335	-6.78139
GO:0030170	pyridoxal phosphate binding	-5.58017	-4.35101	-4.16114	-2.19891
GO:0051865	protein autoubiquitination	-3.7608	-4.33737	-7.78878	-9.611
GO:0009416	response to light stimulus	-3.07176	-4.31443	-1.51546	-3.41827
GO:0006569	tryptophan catabolic process	-7.2056	-4.22362	-7.08411	-1.74112
GO:0007165	signal transduction	0	-4.20353	0	-3.58959
GO:0047274	galactinol-sucrose galactosyltransferase activity	-2.48262	-4.15631	-0.435588	-5.97193
GO:0009864	induced systemic resistance, jasmonic acid mediated signaling pathway	-3.00138	-4.13434	-3.95511	-4.89239
GO:0005516	calmodulin binding	-1.87601	-4.13423	-1.35698	-2.47146
GO:0009739	response to gibberellin	-2.84757	-4.10917	-1.57249	-5.79658
GO:0035251	UDP-glucosyltransferase activity	-4.90317	-4.06624	-4.10259	-1.23974
GO:0005217	intracellular ligand-gated ion channel activity	-1.36011	-4.06624	0	-1.60178
GO:0010600	regulation of auxin biosynthetic process	-5.91941	-4.06299	-3.91538	-1.28006
GO:0080086	stamen filament development	-2.49374	-4.06299	-3.1163	-4.59641
GO:0009694	jasmonic acid metabolic process	-3.65467	-4.04745	-1.09132	-1.74368
GO:0010324	membrane invagination	-3.60251	-4.01917	-3.54178	-2.39025
GO:0008194	UDP-glycosyltransferase activity	-9.02219	-4.01739	-10.2314	-7.38681
GO:0002237	response to molecule of bacterial origin	-1.63172	-4.01444	-1.85136	-5.56129
GO:0018685	alkane 1-monooxygenase activity	-3.27567	-4.01421	0	-2.44874
GO:0005310	dicarboxylic acid transmembrane transporter activity	-1.11445	-4.01421	-7.40386	-6.93051
GO:0009733	response to auxin	-1.32608	-4.01332	-1.43454	-6.67449
GO:0010168	ER body	-0.813528	-3.99895	-0.786961	-5.52275
GO:0009615	response to virus	-14.2718	-3.9989	-11.6246	-2.80448
GO:0004970	ionotropic glutamate receptor activity	-1.29285	-3.99826	-0.741131	-1.83659
GO:0005234	extracellular-glutamate-gated ion channel activity	-1.29285	-3.99826	-0.741131	-1.83659
GO:0043531	ADP binding	0	-3.99644	0	-4.42526
GO:0009639	response to red or far red light	-2.28253	-3.95339	-2.50584	-3.62728
GO:0009070	serine family amino acid biosynthetic process	-7.02625	-3.94254	-6.86982	0
GO:0016740	transferase activity	-2.23536	-3.9328	-2.03218	-2.99939
GO:0009612	response to mechanical stimulus	-1.34018	-3.89608	-3.54807	-8.57095
GO:0010150	leaf senescence	-1.41868	-3.88693	-1.41612	-4.55379
GO:0005911	cell-cell junction	0	-3.87596	-2.11625	-2.79867
GO:0005215	transporter activity	-3.66959	-3.87235	-2.8349	-3.84293
GO:0008422	beta-glucosidase activity	-5.77521	-3.8711	-4.95664	-3.5489
GO:0007346	regulation of mitotic cell cycle	-0.899606	-3.86068	-1.27079	-3.71607
GO:0015976	carbon utilization	-3.02284	-3.83706	-1.64808	-1.20889
GO:0080119	ER body organization	-0.814222	-3.83706	-0.786974	-6.45955
GO:0006629	lipid metabolic process	-2.33095	-3.77303	0	-3.34077
GO:0046872	metal ion binding	-3.91224	-3.77052	-4.94575	-7.23533
GO:0010133	proline catabolic process to glutamate	-5.34158	-3.75201	-3.03071	-1.98605
GO:0071555	cell wall organization	0	-3.73397	0	-2.3623
GO:0070814	hydrogen sulfide biosynthetic process	-8.46468	-3.73243	-8.22223	-1.17629
GO:0016874	ligase activity	0	-3.72555	-1.22273	-5.15383
GO:0005975	carbohydrate metabolic process	-1.73593	-3.72015	-1.41295	-1.79912
GO:0008970	phosphatidylcholine 1-acylhydrolase activity	-2.74722	-3.69701	-2.10355	-2.20336
GO:0009809	lignin biosynthetic process	-2.09016	-3.66592	-1.91011	-2.81393
GO:0004033	aldo-keto reductase (NADP) activity	-2.83438	-3.63276	-2.72332	-1.7415
GO:0004352	glutamate dehydrogenase (NAD+) activity	-4.34101	-3.59525	-2.99592	-1.50329
GO:0004617	phosphoglycerate dehydrogenase activity	-6.29974	-3.58044	-6.1461	0
GO:0031407	oxylipin metabolic process	-3.95387	-3.58044	-3.84354	-5.20882
GO:0004089	carbonate dehydratase activity	-2.49654	-3.55029	-1.28529	-1.91813
GO:0004683	calmodulin-dependent protein kinase activity	-1.65117	-3.51367	-2.31501	-3.47663
GO:0009871	jasmonic acid and ethylene-dependent systemic resistance, ethylene mediated signaling pathway	-3.59829	-3.49133	-1.39168	-2.98946
GO:0032259	methylation	-2.82201	-3.44116	-2.46504	-1.37555
GO:0072660	maintenance of protein location in plasma membrane	-1.67995	-3.43743	-1.64225	-2.10583
GO:0005522	profilin binding	0	-3.43743	-1.64225	-2.10583
GO:0008825	cyclopropane-fatty-acyl-phospholipid synthase activity	-0.747618	-3.42467	-0.725269	-1.04558
GO:0048041	focal adhesion assembly	-0.420187	-3.42467	-0.725269	-3.81619
GO:0071318	cellular response to ATP	-0.420187	-3.42467	-0.725269	-3.81619
GO:0043069	negative regulation of programmed cell death	-1.26765	-3.42443	-1.88947	-2.7727
GO:0016614	oxidoreductase activity, acting on CH-OH group of donors	-2.02731	-3.39449	-2.11257	-3.07023
GO:0001046	core promoter sequence-specific DNA binding	-1.98238	-3.35994	-2.47844	-3.86738
GO:0016847	1-aminocyclopropane-1-carboxylate synthase activity	-1.03836	-3.35994	-2.47844	-4.78192
GO:0034765	regulation of ion transmembrane transport	-1.03836	-3.35994	-1.89716	-1.61119
GO:0009696	salicylic acid metabolic process	-3.78823	-3.34979	-1.48286	-1.0533
GO:0008152	metabolic process	-6.24539	-3.30843	-1.68253	-4.3244
GO:1902347	response to strigolactone	-1.88225	-3.28226	-1.81801	-3.67007
GO:0090353	polygalacturonase inhibitor activity	-1.88225	-3.28226	-1.81801	-2.64117
GO:0004564	beta-fructofuranosidase activity	-1.41973	-3.27671	-0.969969	-1.57169
GO:0031012	extracellular matrix	-1.84956	-3.21289	-1.74682	-2.60898
GO:0033609	oxalate metabolic process	-1.18097	-3.21289	-1.40486	-2.60898
GO:0046564	oxalate decarboxylase activity	-1.18097	-3.21289	-1.40486	-2.60898
GO:0019853	L-ascorbic acid biosynthetic process	-2.68306	-3.16299	-0.89249	-2.57035
GO:0006811	ion transport	-1.28182	-3.16189	-0.986526	-3.21691
GO:0016629	12-oxophytodienoate reductase activity	-4.99629	-3.15877	-3.65001	-4.80932
GO:0004067	asparaginase activity	-2.65068	-3.15877	-2.57807	-3.47937
GO:0008798	beta-aspartyl-peptidase activity	-2.65068	-3.15877	-2.57807	-3.47937
GO:0016710	trans-cinnamate 4-monooxygenase activity	-1.72102	-3.15877	-1.67005	-3.47937
GO:0045140	inositol phosphoceramide synthase activity	-0.45502	-3.15877	-0.945035	-0.574908
GO:0010163	high-affinity potassium ion import	0	-3.15877	-0.945035	-1.33047
GO:0072661	protein targeting to plasma membrane	-1.16539	-3.1513	-1.73114	-2.54127
GO:2000070	regulation of response to water deprivation	-1.81394	-3.12031	-2.26676	-2.82465
GO:0009693	ethylene biosynthetic process	-2.87356	-3.10558	-4.08913	-5.10243
GO:0010438	cellular response to sulfur starvation	-1.25009	-3.08324	-1.70739	-3.52342
GO:0017077	oxidative phosphorylation uncoupler activity	-0.837129	-3.08324	-4.6356	-3.52342
GO:0009664	plant-type cell wall organization	-2.26323	-3.05701	-1.68241	-1.87954
GO:0042631	cellular response to water deprivation	-2.38741	-3.03852	-1.15499	-2.25486
GO:0006874	cellular calcium ion homeostasis	-1.01152	-3.0361	0	-1.2111
GO:0009744	response to sucrose	-3.25389	-3.01643	-2.43306	-3.64158
GO:0030173	integral component of Golgi membrane	-3.02284	-2.99441	-1.64808	-1.83968
GO:0046475	glycerophospholipid catabolic process	-4.6821	-2.98279	-4.56758	-5.97193
GO:0046256	2,4,6-trinitrotoluene catabolic process	-4.6821	-2.98279	-3.41639	-3.29968
GO:0010178	IAA-amino acid conjugate hydrolase activity	-0.915456	-2.98279	-0.887527	-3.29968
GO:0080183	response to photooxidative stress	-0.915456	-2.98279	-0.887527	-3.29968
GO:0016165	linoleate 13S-lipoxygenase activity	-1.66143	-2.90999	-2.15982	-3.34275
GO:0009684	indoleacetic acid biosynthetic process	-5.58278	-2.84224	-5.37735	-0.595834
GO:0015292	uniporter activity	-2.83438	-2.82963	-3.43524	-2.45157
GO:0031127	alpha-(1,2)-fucosyltransferase activity	-3.30341	-2.82702	-1.46608	-2.08338
GO:0032107	regulation of response to nutrient levels	-2.33477	-2.82702	-2.26494	-3.1402
GO:0033345	asparagine catabolic process via L-aspartate	-2.33477	-2.82702	-2.26494	-3.1402
GO:0010325	raffinose family oligosaccharide biosynthetic process	-1.51426	-2.82702	-0.837987	-3.1402
GO:0016836	hydro-lyase activity	-3.88426	-2.81337	-4.70108	-0.87111
GO:0019481	L-alanine catabolic process, by transamination	-3.68386	-2.77911	-3.60567	0
GO:0033744	L-methionine:thioredoxin-disulfide S-oxidoreductase activity	-2.3862	-2.77911	-2.32966	-3.0251
GO:0005201	extracellular matrix structural constituent	0	-2.77911	-2.32966	-8.55358
GO:0030198	extracellular matrix organization	0	-2.77911	-2.32966	-8.55358
GO:0080043	quercetin 3-O-glucosyltransferase activity	-3.93497	-2.73665	-3.74276	-1.64167
GO:0009939	positive regulation of gibberellic acid mediated signaling pathway	-0.987022	-2.71558	-0.602102	-3.08483
GO:0005737	cytoplasm	-65.3825	-2.69653	-55.689	0
GO:0004872	receptor activity	-3.2	-2.6832	-2.02562	0
GO:0040007	growth	-4.32758	-2.62024	-5.17065	-3.25942
GO:0009607	response to biotic stimulus	-0.858445	-2.62024	-1.1321	-3.25942
GO:1903825	organic acid transmembrane transport	-1.84906	-2.58851	-6.57617	-4.5384
GO:0009627	systemic acquired resistance	-3.8645	-2.57486	-2.31121	-1.0048
GO:0034635	glutathione transport	-4.73875	-2.55639	-4.64031	-2.79867
GO:0005950	anthranilate synthase complex	-3.34412	-2.55639	-3.26732	-1.61161
GO:0046622	positive regulation of organ growth	-3.34412	-2.55639	-2.11625	-1.61161
GO:0004353	glutamate dehydrogenase [NAD(P)+] activity	-3.76025	-2.44746	-1.91332	-1.04558
GO:0090333	regulation of stomatal closure	-4.96181	-2.40939	-3.51274	-1.32498
GO:0012501	programmed cell death	-0.857036	-2.38192	-0.844368	-3.02898
GO:0019305	dTDP-rhamnose biosynthetic process	-3.07132	-2.3726	-1.94177	-1.50329
GO:0047364	desulfoglucosinolate sulfotransferase activity	-3.59736	-2.35901	-2.79438	-2.06614
GO:0048767	root hair elongation	-0.938763	-2.34655	-1.67897	-4.00728
GO:0022821	potassium ion antiporter activity	-5.72416	-2.34284	-4.47315	-0.470522
GO:0009838	abscission	-1.22146	-2.34284	-1.81801	-3.67007
GO:0006754	ATP biosynthetic process	-1.25009	-2.30763	-1.1998	-3.52342
GO:0005509	calcium ion binding	0	-2.29556	-1.24681	-5.44952
GO:0005774	vacuolar membrane	-55.3668	-2.28151	-46.4931	-1.52606
GO:0006520	cellular amino acid metabolic process	-5.57173	-2.25699	-3.85944	-0.963771
GO:0009817	defense response to fungus, incompatible interaction	-1.33124	-2.25326	-1.24085	-3.44155
GO:0006863	purine nucleobase transport	-1.57238	-2.24847	-1.48711	-3.35358
GO:0006474	N-terminal protein amino acid acetylation	-3.42353	-2.24666	-3.31739	-4.64359
GO:0090447	glycerol-3-phosphate 2-O-acyltransferase activity	-1.20869	-2.23901	-0.556888	-4.36305
GO:0033843	xyloglucan 6-xylosyltransferase activity	0	-2.23901	-5.38524	-7.61393
GO:0005345	purine nucleobase transmembrane transporter activity	-1.54262	-2.21079	-1.45875	-3.30435
GO:0006839	mitochondrial transport	-4.2172	-2.20442	-7.28129	-1.7696
GO:0009969	xyloglucan biosynthetic process	0	-2.19594	-2.02594	-3.32368
GO:0019761	glucosinolate biosynthetic process	-6.88106	-2.14365	-5.4584	-1.36464
GO:0009561	megagametogenesis	-4.52636	-2.10545	-3.75669	0
GO:0010476	gibberellin mediated signaling pathway	-6.12585	-2.0755	-4.89331	-2.36269
GO:1990135	flavonoid sulfotransferase activity	-3.13909	-2.0755	-4.89331	-2.36269
GO:0002020	protease binding	-12.247	-2.04692	-7.36731	-1.90487
GO:0010187	negative regulation of seed germination	-6.84352	-2.01476	-2.86732	-1.68253
GO:0050660	flavin adenine dinucleotide binding	-3.13585	-2.00125	-2.1888	-2.08119
GO:0007568	aging	-0.935161	-1.99945	-1.45209	-6.5857
GO:0030643	cellular phosphate ion homeostasis	-3.01242	-1.99891	-2.91046	-4.19759
GO:0035252	UDP-xylosyltransferase activity	0	-1.9971	-1.95771	-3.10155
GO:0009814	defense response, incompatible interaction	-1.31234	-1.98932	-3.25252	-6.08064
GO:0031567	mitotic cell size control checkpoint	-3.02869	-1.94186	-2.96936	0
GO:0043335	protein unfolding	-0.68346	-1.94186	0	-5.70194
GO:0045727	positive regulation of translation	-1.01049	-1.8926	-1.35756	-4.67794
GO:0008559	xenobiotic-transporting ATPase activity	-1.66771	-1.86902	-4.0296	-0.689143
GO:0016020	membrane	-34.2655	-1.8541	-25.2028	-2.27394
GO:0009116	nucleoside metabolic process	-6.90997	-1.80348	-5.10218	0
GO:0071398	cellular response to fatty acid	-5.34158	-1.76605	-5.2082	-0.510831
GO:0052634	C-19 gibberellin 2-beta-dioxygenase activity	-3.34738	-1.73913	-3.22934	-1.31896
GO:0010117	photoprotection	-1.91252	-1.73913	-3.22934	-2.81476
GO:0006949	syncytium formation	-3.12757	-1.73187	-1.18662	-1.10376
GO:0070417	cellular response to cold	-0.969753	-1.71383	-2.20284	-5.61665
GO:0009916	alternative oxidase activity	-3.95387	-1.68164	-2.86846	-1.89793
GO:0005622	intracellular	-5.11673	-1.67198	-5.6743	0
GO:0005773	vacuole	-16.9109	-1.63944	-14.7721	0
GO:0098656	anion transmembrane transport	-5.89067	-1.63623	-5.91616	-2.47757
GO:0000103	sulfate assimilation	-3.51482	-1.63305	-4.61059	-0.737381
GO:0008168	methyltransferase activity	-3.39952	-1.61247	-3.58881	-1.13511
GO:0080118	brassinosteroid sulfotransferase activity	-2.80928	-1.60505	-4.69341	-1.81763
GO:0004350	glutamate-5-semialdehyde dehydrogenase activity	-1.3385	-1.58458	-1.30359	-3.0251
GO:0017084	delta1-pyrroline-5-carboxylate synthetase activity	-1.3385	-1.58458	-1.30359	-3.0251
GO:0004020	adenylylsulfate kinase activity	-8.27636	-1.5352	-8.08218	-1.00421
GO:0004040	amidase activity	-1.22146	-1.5352	-1.81801	-3.67007
GO:0016772	transferase activity, transferring phosphorus-containing groups	-8.23097	-1.51549	-6.34613	0
GO:0042991	transcription factor import into nucleus	-0.555778	-1.49144	-2.08878	-6.16296
GO:0010102	lateral root morphogenesis	-1.04314	-1.48514	-1.84701	-3.46336
GO:0006123	mitochondrial electron transport, cytochrome c to oxygen	-6.38873	-1.45878	-8.26501	-0.679946
GO:0071323	cellular response to chitin	-0.52517	-1.45878	-3.26732	-5.83869
GO:0046658	anchored component of plasma membrane	0	-1.4294	0	-3.6728
GO:0010015	root morphogenesis	-2.42105	-1.41977	-3.54216	-1.41378
GO:0034599	cellular response to oxidative stress	-3.48944	-1.38817	-3.88252	-0.678944
GO:0004834	tryptophan synthase activity	-3.26336	-1.37227	-2.47844	0
GO:0032543	mitochondrial translation	-5.89443	-1.30779	-5.7275	-0.87111
GO:0005743	mitochondrial inner membrane	-23.7297	-1.30706	-26.6882	-1.16698
GO:0005507	copper ion binding	-23.2806	-1.24986	-19.3283	0
GO:0048527	lateral root development	0	-1.2343	-1.69966	-4.97438
GO:0042773	ATP synthesis coupled electron transport	-4.99629	-1.18877	-6.27468	-0.574908
GO:0001666	response to hypoxia	-3.21434	-1.16923	-2.96227	-0.864345
GO:0016310	phosphorylation	-4.92911	-1.16732	-1.50959	0
GO:0009749	response to glucose	-2.63308	-1.15379	-3.16852	-1.19895
GO:0005758	mitochondrial intermembrane space	-11.0863	-1.15335	-12.6423	0
GO:0000987	core promoter proximal region sequence-specific DNA binding	-0.889399	-1.1398	-2.48832	-3.72335
GO:0004620	phospholipase activity	-0.58214	-1.1398	-0.857965	-3.72335
GO:0008483	transaminase activity	-3.16354	-1.1	-3.36541	-1.38122
GO:0042538	hyperosmotic salinity response	0	-1.09803	-1.38532	-5.98535
GO:0015860	purine nucleoside transmembrane transport	-4.22739	-1.07939	-4.65515	-1.30381
GO:0018874	benzoate metabolic process	-3.30341	-1.0631	-3.21194	-1.19737
GO:0052640	salicylic acid glucosyltransferase (glucoside-forming) activity	-3.30341	-1.0631	-3.21194	-1.19737
GO:0052641	benzoic acid glucosyltransferase activity	-3.30341	-1.0631	-3.21194	-1.19737
GO:0004367	glycerol-3-phosphate dehydrogenase [NAD+] activity	-3.30341	-1.0631	0	-0.528971
GO:0009331	glycerol-3-phosphate dehydrogenase complex	-3.30341	-1.0631	0	-0.528971
GO:0046168	glycerol-3-phosphate catabolic process	-3.30341	-1.0631	0	-0.528971
GO:0090501	RNA phosphodiester bond hydrolysis	-1.60313	-1.04638	-3.31611	-3.40393
GO:0090332	stomatal closure	-8.97457	-1.0158	-4.33282	-0.670148
GO:0045549	9-cis-epoxycarotenoid dioxygenase activity	0	-1.01198	-2.15982	-6.30773
GO:0010224	response to UV-B	-1.13614	-0.978205	-3.65987	-4.99668
GO:0031418	L-ascorbic acid binding	-3.50191	-0.977476	-2.14015	-0.78777
GO:0004540	ribonuclease activity	-1.45895	-0.97412	-3.02072	-3.1631
GO:0019877	diaminopimelate biosynthetic process	-1.35207	-0.964264	-3.84354	-1.09111
GO:0000289	nuclear-transcribed mRNA poly(A) tail shortening	-0.421898	-0.964264	-2.86846	-6.56018
GO:0015867	ATP transport	-3.90181	-0.964222	-4.39303	-1.60821
GO:0046482	para-aminobenzoic acid metabolic process	-3.76025	-0.922446	-3.65132	-1.04558
GO:0080002	UDP-glucose:4-aminobenzoate acylglucosyltransferase activity	-3.76025	-0.922446	-3.65132	-1.04558
GO:0005762	mitochondrial large ribosomal subunit	-4.91216	-0.902108	-4.7032	-0.55921
GO:0009688	abscisic acid biosynthetic process	0	-0.902108	-1.4717	-4.75553
GO:0080134	regulation of response to stress	0	-0.892095	-1.83964	-3.78043
GO:0048232	male gamete generation	-4.45212	-0.85372	-4.28446	-0.624648
GO:0008308	voltage-gated anion channel activity	-8.80744	-0.818814	-7.6603	-0.957464
GO:0010197	polar nucleus fusion	-5.76367	-0.807897	-5.99589	0
GO:0010439	regulation of glucosinolate biosynthetic process	-9.49305	-0.804485	-9.19952	-0.602075
GO:0009815	1-aminocyclopropane-1-carboxylate oxidase activity	-6.43858	-0.790054	-6.21148	-0.913518
GO:0015866	ADP transport	-4.66616	-0.776527	-4.4838	-1.33901
GO:1901679	nucleotide transmembrane transport	-3.81036	-0.771822	-3.13005	-0.715309
GO:0051607	defense response to virus	0	-0.751485	-0.814871	-3.51048
GO:0071215	cellular response to abscisic acid stimulus	-3.83611	-0.749991	-4.08768	0
GO:0070469	respiratory chain	-2.94633	-0.730592	-3.42013	-0.835487
GO:0004441	inositol-1,4-bisphosphate 1-phosphatase activity	-4.13274	-0.721993	-4.05316	0
GO:0035264	multicellular organism growth	-0.614799	-0.721993	-5.90327	-7.12771
GO:0032260	response to jasmonic acid stimulus involved in jasmonic acid and ethylene-dependent systemic resistance	-3.68386	-0.663145	-3.60567	-3.0251
GO:0051238	sequestering of metal ion	-3.68386	-0.663145	-3.60567	-0.730272
GO:0032268	regulation of cellular protein metabolic process	-0.563867	-0.663145	-1.30359	-3.0251
GO:0071493	cellular response to UV-B	-3.12495	-0.655402	-3.0097	0
GO:0019344	cysteine biosynthetic process	-3.42588	-0.640048	-4.41043	0
GO:0004648	O-phospho-L-serine:2-oxoglutarate aminotransferase activity	-3.34412	-0.616532	-3.26732	0
GO:0019499	cyanide metabolic process	-3.34412	-0.616532	-3.26732	0
GO:0051410	detoxification of nitrogen compound	-3.34412	-0.616532	-3.26732	0
GO:0045792	negative regulation of cell size	-1.22062	-0.616532	-1.18711	-5.83869
GO:0006122	mitochondrial electron transport, ubiquinol to cytochrome c	-2.58532	-0.593805	-4.6498	0
GO:1901959	positive regulation of cutin biosynthetic process	-3.07132	-0.578873	-1.09181	-0.638576
GO:1900409	positive regulation of cellular response to oxidative stress	-1.99553	-0.578873	-4.24397	0
GO:0043928	exonucleolytic nuclear-transcribed mRNA catabolic process involved in deadenylation-dependent decay	-2.76532	-0.564341	-4.70815	-2.6438
GO:1990077	primosome complex	-6.00114	-0.501573	-1.56138	0
GO:0003896	DNA primase activity	-5.34158	-0.469691	-1.38178	0
GO:0004749	ribose phosphate diphosphokinase activity	-7.64888	-0.457842	-8.92606	0
GO:0006269	DNA replication, synthesis of RNA primer	-7.59525	-0.430039	-4.08807	0
GO:0031930	mitochondria-nucleus signaling pathway	-4.21447	-0.430039	-4.08807	-0.452615
GO:0048281	inflorescence morphogenesis	-0.66886	-0.430039	-0.650697	-3.41068
GO:0010371	regulation of gibberellin biosynthetic process	0	-0.430039	0	-3.41068
GO:0005840	ribosome	-287.671	0	#NAME?	0
GO:0022625	cytosolic large ribosomal subunit	-268.549	0	-311.785	0
GO:0022626	cytosolic ribosome	-240.306	0	-276.608	0
GO:0044822	poly(A) RNA binding	-181.652	0	-216.083	0
GO:0022627	cytosolic small ribosomal subunit	-154.902	0	-207.863	0
GO:0042254	ribosome biogenesis	-147.955	0	-185.547	0
GO:0005730	nucleolus	-137.937	0	-165.046	0
GO:0002181	cytoplasmic translation	-92.7079	0	-106.74	0
GO:0005739	mitochondrion	-65.1281	0	-89.2623	0
GO:0015934	large ribosomal subunit	-60.3376	0	-66.501	0
GO:0005829	cytosol	-55.9867	0	-50.9596	0
GO:0000027	ribosomal large subunit assembly	-55.4296	0	-57.9054	0
GO:0000028	ribosomal small subunit assembly	-40.9617	0	-54.0215	0
GO:0009507	chloroplast	-24.396	0	-22.5908	0
GO:0006364	rRNA processing	-23.771	0	-33.8304	0
GO:0015935	small ribosomal subunit	-21.4181	0	-25.1506	0
GO:0006414	translational elongation	-21.0421	0	-24.1252	0
GO:0000463	maturation of LSU-rRNA from tricistronic rRNA transcript (SSU-rRNA, 5.8S rRNA, LSU-rRNA)	-21.0001	0	-25.3718	0
GO:0000462	maturation of SSU-rRNA from tricistronic rRNA transcript (SSU-rRNA, 5.8S rRNA, LSU-rRNA)	-20.6635	0	-29.2273	0
GO:0006626	protein targeting to mitochondrion	-16.7555	0	-18.5722	0
GO:0030686	90S preribosome	-16.1423	0	-17.513	0
GO:0042274	ribosomal small subunit biogenesis	-15.5783	0	-21.7622	0
GO:0000461	endonucleolytic cleavage to generate mature 3'-end of SSU-rRNA from (SSU-rRNA, 5.8S rRNA, LSU-rRNA)	-14.0279	0	-13.7135	0
GO:0000447	endonucleolytic cleavage in ITS1 to separate SSU-rRNA from 5.8S rRNA and LSU-rRNA from tricistronic rRNA transcript (SSU-rRNA, 5.8S rRNA, LSU-rRNA)	-14.0249	0	-13.6768	0
GO:0003723	RNA binding	-13.2981	0	-24.0631	0
GO:0006407	rRNA export from nucleus	-12.9838	0	-14.2005	0
GO:0009536	plastid	-12.9386	0	-10.0855	0
GO:0019843	rRNA binding	-12.9084	0	-15.3961	0
GO:0042273	ribosomal large subunit biogenesis	-12.0584	0	-13.6562	0
GO:0005759	mitochondrial matrix	-10.8286	0	-10.5161	0
GO:0009735	response to cytokinin	-10.6798	0	-8.96576	0
GO:0032040	small-subunit processome	-10.6322	0	-12.6867	0
GO:0015450	P-P-bond-hydrolysis-driven protein transmembrane transporter activity	-9.51029	0	-12.3627	0
GO:0071806	protein transmembrane transport	-9.29419	0	-12.2669	0
GO:0030150	protein import into mitochondrial matrix	-8.67026	0	-9.18254	0
GO:0070181	small ribosomal subunit rRNA binding	-8.55927	0	-11.0958	0
GO:0050897	cobalt ion binding	-8.41759	0	-7.39994	0
GO:1902626	assembly of large subunit precursor of preribosome	-8.27636	0	-8.08218	0
GO:0006270	DNA replication initiation	-8.11863	0	-0.828487	0
GO:0003729	mRNA binding	-8.07064	0	-10.8132	0
GO:0005078	MAP-kinase scaffold activity	-7.67385	0	-7.46638	0
GO:0009967	positive regulation of signal transduction	-7.67385	0	-7.46638	0
GO:0051131	chaperone-mediated protein complex assembly	-7.34303	0	-5.37735	0
GO:0080156	mitochondrial mRNA modification	-7.14085	0	-13.6767	0
GO:0042256	mature ribosome assembly	-6.95785	0	-7.83916	0
GO:0048027	mRNA 5'-UTR binding	-6.45579	0	-7.1853	0
GO:0015266	protein channel activity	-6.4335	0	-8.30606	0
GO:0006099	tricarboxylic acid cycle	-6.31863	0	-3.25428	0
GO:0006268	DNA unwinding involved in DNA replication	-6.29609	0	-0.643714	0
GO:0009955	adaxial/abaxial pattern specification	-6.01058	0	-7.77647	0
GO:0050661	NADP binding	-5.80484	0	-1.93531	-0.9338
GO:0008283	cell proliferation	-5.74283	0	-3.16992	0
GO:1900864	mitochondrial RNA modification	-5.64915	0	-5.51438	0
GO:0009553	embryo sac development	-5.56331	0	-4.11805	0
GO:0006526	arginine biosynthetic process	-5.5381	0	-7.78705	0
GO:0046930	pore complex	-5.53545	0	-4.61059	0
GO:0009089	lysine biosynthetic process via diaminopimelate	-5.43332	0	-7.4983	0
GO:0009165	nucleotide biosynthetic process	-5.40432	0	-6.08254	0
GO:0000347	THO complex	-5.33391	0	0	0
GO:0042255	ribosome assembly	-5.25459	0	-5.15475	0
GO:0006633	fatty acid biosynthetic process	-5.06673	0	0	0
GO:0005742	mitochondrial outer membrane translocase complex	-4.95617	0	-6.58321	0
GO:0031305	integral component of mitochondrial inner membrane	-4.84635	0	-5.7275	0
GO:0005741	mitochondrial outer membrane	-4.80562	0	-4.52862	0
GO:1903959	regulation of anion transmembrane transport	-4.78959	0	-3.95511	0
GO:0005740	mitochondrial envelope	-4.78742	0	-3.97155	0
GO:0008097	5S rRNA binding	-4.78244	0	-7.78705	0
GO:0005744	mitochondrial inner membrane presequence translocase complex	-4.70079	0	-6.2278	0
GO:0030687	preribosome, large subunit precursor	-4.69309	0	-4.52263	0
GO:0005524	ATP binding	-4.55606	0	-1.71646	0
GO:0042026	protein refolding	-4.49108	0	-4.86037	0
GO:0009156	ribonucleoside monophosphate biosynthetic process	-4.34101	0	-4.24397	0
GO:0016743	carboxyl- or carbamoyltransferase activity	-4.34101	0	-4.24397	0
GO:0015865	purine nucleotide transport	-4.34101	0	-2.99592	0
GO:0017126	nucleologenesis	-4.13274	0	-4.05316	0
[truncated: 94 more rows]
